# Supplementary material for: Oxidative phosphorylation safeguards pluripotency via UDP-N-acetylglucosamine
Source: Protein Cell. 2022 Oct 14;14(5):376–81. doi: 10.1093/procel/pwac009 (PMC10166152; doi:10.1093/procel/pwac009)
Supplement: pwac009_suppl_Supplementary_Table_S1 [file pwac009_suppl_supplementary_table_s1.xlsx]

## Sheet: RNAseq-fpkm
	Control			20%%OI			50%OI			20%GI			50%GI
GeneName	Control-1	Control-2	Control-3	20%%OI-1	20%%OI-2	20%%OI-3	50%OI-1	50%OI-2	50%OI-3	20%GI-1	20%GI-2	20%GI-3	50%GI-1	50%GI-2	50%GI-3
2019-03-01	0.024128	0	0.0510525	0.0700534	0.0486051	0.072166	0.0239952	0.0239278	0.0475272	0	0	0.0475609	0.0743214	0	0
2019-03-01	0.257838	0.187864	0.152436	0.205501	0.259703	0.302425	0.188543	0.180493	0.119503	0.180941	0.122463	0.156959	0.210234	0.181785	0.130882
2019-03-02	2.90973	2.67697	3.26956	3.75181	3.69533	3.88297	4.12489	5.69948	5.26877	2.01547	2.12505	2.15532	2.72782	2.41741	2.18343
2019-03-02	4.71692	5.662	5.72541	7.63479	6.63665	7.14781	6.99172	8.66646	8.85658	4.58797	4.66173	4.48783	4.73406	4.71877	4.47338
2019-03-03	0.397007	0.493612	0.486835	0.943097	0.926993	0.800619	1.09473	0.975334	0.924208	0.561613	0.409802	0.684755	0.704094	0.735383	0.751145
2019-03-04	0.0119024	0.0122856	0.0251843	0.0345574	0.023977	0.0118665	0.0118368	0	0.0351678	0.0123473	0	0.0117309	0	0.0114125	0
2019-03-05	55.1641	56.0999	60.5862	74.708	71.0999	74.9316	61.8332	73.3006	70.5477	60.5112	59.1006	57.6463	67.0212	68.0745	68.9547
2019-03-06	20.3609	18.0385	17.8174	18.141	19.5279	18.6881	19.4797	13.9784	15.7226	18.625	18.9625	18.5944	20.0315	19.7313	20.3975
2019-03-07	14.5244	13.7432	12.2819	14.6069	14.64	13.3576	11.8719	11.942	11.8601	14.4507	12.2117	14.4848	14.2599	15.3019	15.9581
2019-03-08	3.50439	3.32693	2.99931	4.36057	4.10198	4.11073	5.01227	4.04988	3.86697	4.03221	3.83784	4.14137	4.33746	4.509	4.47147
2019-03-09	3.78288	4.43882	5.66335	3.66108	3.39687	3.84265	2.98125	2.8844	4.07723	5.6273	5.51091	6.87641	4.78188	4.51689	4.02164
2019-03-10	0	0	0.0134931	0	0.0385386	0.0381466	0.0634186	0.0505924	0.0125613	0.0132308	0	0	0.0523812	0.0244581	0
2019-03-11	0.171251	0.137484	0.32209	0.0920763	0.0958279	0.132794	0.0567695	0.26418	0.206146	0.335568	0.115228	0.2438	0.332133	0.127714	0.231812
2019-09-01	8.82598	10.0212	12.2009	9.71867	7.34893	7.62614	4.36919	5.27109	4.1918	14.7919	16.4896	16.3731	12.969	12.7317	12.445
2019-09-02	0.217337	0.133199	0.10778	0.25635	0.198386	0.196368	0.182368	0.235739	0.147162	0.232507	0.219355	0.274451	0.258021	0.195368	0.179275
2019-09-03	5.0038	4.16345	4.56718	2.59543	2.78902	2.61936	1.53949	1.22165	1.09516	2.22789	2.49764	2.7291	2.0148	1.72473	1.50519
2019-09-04	0.547543	0.580873	0.354	1.57502	1.42472	1.53153	1.21006	1.76475	1.72268	0.157781	0.214911	0.209866	0.124933	0.408341	0.123529
2019-09-05	10.5479	9.73038	10.4044	20.5891	22.0695	21.2354	31.0639	31.6336	32.7465	11.5237	11.2116	11.099	15.7482	15.0485	13.0106
2019-09-06	3.16967	2.84154	2.99366	2.65895	2.69548	2.80475	2.87408	3.02372	2.87335	2.46897	1.92611	2.36733	1.77928	1.92975	2.10447
2019-09-07	26.1523	24.7052	23.2069	31.5645	29.7767	28.5958	32.0783	35.9619	35.6967	23.8674	18.8947	23.4427	21.8052	25.1073	26.8627
2019-09-08	11.636	10.6874	11.2366	17.9733	19.2347	19.2876	26.526	21.6574	23.394	11.6646	12.2652	12.6354	14.0865	13.3766	14.0638
2019-09-09	28.138	28.46	30.3219	28.7781	28.623	28.796	35.2852	32.8844	32.2284	27.622	29.014	28.9965	25.2062	24.9607	25.883
2019-09-10	8.59049	9.5146	8.05597	9.69673	8.81059	8.56462	9.87752	8.31183	8.78681	5.85674	6.27848	5.94217	6.26196	6.44922	6.70462
2019-09-11	46.7253	45.7319	42.7387	44.4512	48.9131	47.7083	57.6028	49.3617	51.1191	45.2494	45.2885	47.3942	46.102	48.6534	49.6673
2019-09-12	0	0	0.0445124	0	0	0	0	0.0208625	0	0.0436471	0.042465	0	0	0	0.0213575
2019-09-14	0	0	0	0	0	0	0	0	0	0	0	0.0307312	0	0	0
0610005C13Rik	0.105872	0.234175	0.14401	0.0439129	0.0304681	0.180949	0.0902481	0.0899946	0.104273	0.172591	0.167916	0.402482	0.264	0.290044	0.214969
0610006L08Rik	0	0.026286	0	0	0.0256502	0	0	0	0	0	0	0	0	0	0
0610009B22Rik	16.5615	17.1509	16.9468	11.8767	10.7198	11.5852	8.15417	11.5238	10.803	16.5611	14.7972	13.54	13.1021	13.8494	13.1202
0610009E02Rik	0.0601126	0.0930724	0.0635962	0.116354	0.211916	0.0898973	0.239126	0.119228	0.207216	0.03118	0.303355	0.35548	0.246886	0.317013	0.213598
0610009L18Rik	0.262641	0.542196	1.11144	0.762552	0.793622	0.698266	1.04478	1.73641	1.20714	0.544919	0.17672	0.258857	0.988791	0.755496	0.799921
0610009O20Rik	16.9292	16.8228	17.2187	17.3877	17.2333	17.7098	12.4869	13.9943	14.3867	15.5042	14.4245	16.8186	18.123	14.3737	15.7224
0610010F05Rik	5.36108	5.85482	4.87091	5.88093	5.3372	4.83836	4.8675	4.86412	4.68775	3.49611	3.2549	3.6895	3.37514	3.8976	4.30576
0610010K14Rik	0.114328	0.11801	0.241907	0.193632	0.23031	0.170976	0.0284246	0.311793	0.0563006	0.148253	0.0576951	0.0281703	0.205429	0.0822173	0.203121
0610012D04Rik	0	0	0	0	0	0	0	0	0	0.105871	0	0	0.209574	0	0
0610012G03Rik	10.7258	11.5744	17.9336	14.1189	14.5808	16.0028	14.9185	23.9514	21.5708	13.3833	11.8853	15.0438	11.86	11.2553	9.89922
0610030E20Rik	2.75975	2.35946	2.39866	3.28241	2.84523	3.41846	2.85545	1.99044	2.50758	2.3424	2.62596	2.69252	3.03398	2.91347	2.92442
0610031O16Rik	0	0	0	0	0	0	0	0.0216526	0	0	0.0220366	0	0.0448364	0.0209353	0
0610033M10Rik	0	0	0	0.0475923	0.0990627	0	0	0	0	0.0510141	0.148897	0	0	0.0471518	0
0610037L13Rik	3.80004	4.4785	3.9083	3.99425	4.08916	4.47918	3.51123	5.00878	3.989	4.84031	4.31112	4.57022	4.54381	4.65835	4.85414
0610038B21Rik	0.176462	0.291431	0.354708	0.273249	0.302156	0.562978	0.579119	0.489994	0.55615	0.292895	0.320582	0.139136	0.199304	0.13536	0.161235
0610039K10Rik	0.113848	0	0	0.055091	0.0573357	0.0567524	0	0	0	0.118104	0	0	0.0584475	0	0.0577908
0610040B10Rik	0.12915	0.239956	0.191289	0.14999	0.130085	0.0772569	0.35963	0.204926	0.254399	0.0535915	0.0521401	0.076374	0.0530429	0.148602	0.0524469
0610040F04Rik	0.579723	0.442289	0.373325	0.365907	0.380815	0.45233	0.250666	0.424935	0.422019	0.235329	0.127197	0.22358	0.15528	0.241681	0.33266
0610040J01Rik	0.13531	0.395722	0.429453	0.523812	0.386151	0.42719	0.224274	0.357831	0.310954	0.257342	0.295894	0.355628	0.347328	0.259482	0.228951
0610043K17Rik	0.0703786	0.726448	0.223371	0.0681126	0.283551	0.280667	0.139982	0.0697945	0.138631	0.438058	0.497227	0.13873	0.722623	0.202447	0.142901
1010001B22Rik	0.46003	0.474843	0.292013	0.356174	0.0926716	0.183458	0.274498	0	0.181233	0.286337	0.742885	0.0906806	0.0944685	0	0.0934072
1010001N08Rik	0.0263066	0	0.0278311	0.127298	0.105987	0.078682	0.0784851	0.104353	0.129546	0.0545801	0.0531019	0.0777828	0.108043	0.227016	0.0801216
1110002E22Rik	0.0271012	0	0	0.0157371	0.00545945	0.0108078	0.0215616	0.043002	0.0213535	0	0	0.0106843	0.0278266	0.00519717	0.0220111
1110002J07Rik	2.43678	2.73784	2.69207	1.607	1.60732	1.87046	1.07229	0.834035	0.976983	1.20802	1.89354	1.50902	1.19565	1.36468	1.42304
1110002L01Rik	1.69225	1.77383	1.95687	1.2315	1.45345	1.4779	1.55248	1.2489	1.40829	1.66026	1.46965	1.02141	1.41428	1.283	1.23858
1110002O04Rik	0.0957447	0	0	0	0	0	0	0.0949502	0	0	0	0.0943655	0	0.0918045	0
1110003F10Rik	0.211962	0.218787	0.0747483	0.273516	0.28466	0.281764	0.0702648	0.0700675	0.0695867	0.146591	0.0713102	0.208908	0.362725	0.135492	0.14346
1110004E09Rik	25.462	26.7755	28.9189	21.1715	20.1478	21.0551	13.7507	21.4177	18.7983	20.9575	21.3551	21.2858	21.6431	22.2364	22.3304
1110004F10Rik	44.3543	49.0399	49.7798	43.0526	40.4444	37.1472	36.7729	42.9934	43.0842	48.6541	53.1134	47.8338	44.8935	49.3946	49.4047
1110006O24Rik	0.352809	0.36417	0.447906	0.546319	0.426434	0.633144	0.491213	0.349882	0.694961	0.292799	0.640956	0.139091	0.362252	0.541264	0.358182
1110008F13Rik	8.21083	8.78696	12.1214	7.76379	7.33865	8.44957	8.63492	6.32697	7.45474	9.34021	8.82053	13.2643	8.79884	9.01315	7.16694
1110008L16Rik	8.08247	7.38784	8.15165	4.45302	4.89192	4.51449	3.35319	3.47656	2.90123	6.1622	6.36387	5.73459	4.8243	5.17046	4.96783
1110008P14Rik	3.90243	4.79634	5.10753	4.38029	4.33589	4.17145	4.04098	5.74523	5.60674	4.09006	4.26352	4.30221	4.5852	3.87685	3.59427
1110012L19Rik	15.455	15.4413	17.0319	22.8675	20.7058	18.4704	18.4242	22.0567	21.3199	12.7954	15.4486	12.2542	12.9187	14.9614	12.5724
1110015O18Rik	0	0	0	0	0	0	0	0	0	0.0276253	0	0	0	0	0
1110017D15Rik	0.0381362	0	0.0806924	0.110725	0.0768241	0.0380213	0.0379262	0.189099	0.0751203	0.118686	0.0384904	0.0375868	0.0783138	0.1097	0.0774339
1110018N20Rik	0.205921	0.247977	0	0	0.103705	0	0	0.0680707	0.0338018	0.0712064	0.034639	0.0338258	0	0.0658155	0.0348428
1110019D14Rik	3.53151	2.51618	2.083	2.23821	1.47948	1.3398	1.67833	1.51866	1.53901	1.42651	1.76639	1.57091	1.50817	1.40841	1.42777
1110020A21Rik	0.127061	0.0655762	0.201637	0.49188	0.383941	0.380035	0.315903	0.37802	0.250284	0.131811	0.256483	0.187846	0.326155	0.121832	0.128996
1110025M09Rik	0.316909	0.45796	0.201165	0.0613411	0.383042	0.126382	0.378197	0.251424	0.374547	0.197254	0.767648	0.187407	0.195235	0.364641	0.193041
1110028F18Rik	0	0.0417125	0	0	0.0407036	0	0	0	0.0398009	0	0.0407867	0	0	0	0
1110032A03Rik	0.941927	0.665785	0.682395	1.15932	1.0003	0.908468	1.38475	1.51285	1.4218	0.520434	0.558006	0.696269	0.725354	0.706823	0.717204
1110032F04Rik	0.378374	0.347162	0.333584	0.284815	0.211728	0.230532	0	0.104232	0.144923	0.0654199	0.148512	0.145026	0.151084	0.100778	0.192068
1110034G24Rik	2.27824	2.08738	2.46444	1.73418	1.52122	1.63335	1.50198	1.26929	0.958041	2.81486	2.37692	1.91744	2.75976	2.96992	2.28695
1110035H17Rik	0.480344	0.811327	0.831568	0.718447	0.395852	0.522433	0.30399	0.0866105	0.258048	0.226501	0.13222	0.172154	0.179346	0.502446	0.265996
1110036E04Rik	0	0	0	0	0	0	0	0	0	0	0	0	0.0716113	0	0
1110038B12Rik	33.245	37.2189	30.328	29.8868	26.2821	26.4324	19.4027	24.393	25.9939	39.6099	38.3559	38.6056	47.4385	45.9647	36.7893
1110038F14Rik	23.3399	25.5314	27.2469	19.6805	19.1853	18.5622	15.4209	19.6876	21.2435	22.821	23.8816	20.8884	20.8244	21.0418	19.501
1110046J04Rik	0.264197	0.44916	0.312391	0.992681	0.641791	0.697239	1.03551	1.37167	0.933683	0.257952	0.329393	0.10722	0.382967	0.20862	0.252443
1110051M20Rik	2.271	2.13982	2.30342	3.72027	3.56755	3.48972	3.99899	4.401	3.64233	2.30187	2.37621	2.40256	2.60989	2.91671	2.33732
1110059E24Rik	13.4109	11.8183	11.5711	11.1152	9.39684	9.70642	7.15178	8.46341	9.48428	11.2545	13.1075	11.6156	10.6857	10.3685	11.8214
1110059G10Rik	1.6178	1.5799	1.58857	1.63134	1.73684	1.4584	1.40658	1.83495	1.64107	1.69838	1.67194	1.50857	1.43233	1.4862	1.69161
1110065P20Rik	1.54534	2.24395	2.60474	2.43348	2.24244	3.08136	3.02156	3.74037	4.20483	2.36391	2.06196	1.98774	1.50602	1.68265	1.17
1190002N15Rik	8.24534	8.80823	7.0395	9.58645	9.82504	9.17797	11.1879	11.8232	12.5393	14.1469	12.019	11.8315	13.7344	15.1148	16.4493
1190005I06Rik	0	0	0	0.0484272	0	0	0	0	0	0	0	0.098635	0	0	0.0508004
1190007I07Rik	6.20237	6.07498	5.69967	4.6444	3.28322	3.29496	3.10662	4.26522	3.03205	5.35405	5.62028	5.57758	4.46251	4.90529	4.45834
1190028D05Rik	0.852291	0.58649	0.300561	0.137475	0.500767	0.354052	0.282533	0.0704349	0.279806	0.810475	0.860208	0.560009	1.09388	1.15772	0.576847
1200007C13Rik	0.0441479	0.0683542	0.0233531	0.0213632	0.0222336	0.0440149	0.109762	0.131345	0.108703	0	0.022279	0	0.0453295	0.148159	0
1300002E11Rik	1.49115	1.03961	1.23161	0.721569	1.02764	0.991106	0.806511	0.856133	0.837375	1.75044	1.82184	1.59859	1.24902	1.47995	1.52714
1300017J02Rik	0.108191	0.0744497	0.0635892	0.104707	0.0726489	0.0599249	0.11955	0.0715286	0.0947169	0.0498824	0.0485314	0.0473921	0.0987435	0.0576324	0.0244085
1500002C15Rik	0.248243	0.409979	0.341418	0.624651	0.975153	0.395993	0.962818	0.910878	0.611234	0.334781	0.200439	0.318067	0.458798	0.238027	0.302429
1500002F19Rik	0	0	0	0	0	0	0	0.130125	0.0430775	0.0907465	0	0.043108	0	0	0
1500004A13Rik	0.426366	0.508734	0.318649	0.325568	0.252154	0.24179	0.248965	0.209474	0.24271	0.336802	0.32768	0.289145	0.333354	0.251293	0.258127
1500005C15Rik	0.0452728	0.0467306	0	0.0438151	0.0456003	0.0225682	0.0225118	0	0	0	0.0913867	0	0	0	0
1500009C09Rik	0.5977	0.528812	0.391447	0.24791	0.172007	0.340515	0.0849157	0.0564515	0.0560641	0.354312	0.258537	0.252467	0.146119	0	0.144477
1500009L16Rik	7.97624	8.57209	7.99173	6.8718	5.41897	5.14555	3.70175	4.49787	4.8983	4.85109	4.05674	4.40852	3.09925	3.59905	3.39786
1500011B03Rik	2.35885	2.59499	3.28362	3.03386	2.00077	1.64003	2.00633	3.32424	3.05687	2.51143	2.31811	2.38605	2.32638	2.41058	2.42629
1500011K16Rik	8.2642	9.71897	8.24147	7.867	7.43701	6.21325	5.65878	9.33764	11.3418	8.43262	5.53786	6.67636	8.97227	7.27459	5.43291
1500015A07Rik	0.967705	0.901416	0.724141	0.708121	0.594333	0.800071	0.375562	0.842641	0.441675	0.832489	0.809942	0.348939	0.678561	0.497887	0.407354
1500015L24Rik	0	0	0	0	0	0.0692671	0	0	0.0684269	0	0	0.0684755	0	0.0666171	0.211603
1500015O10Rik	0.78103	0.992222	1.01698	1.27919	0.665653	1.43756	0.358491	1.37036	1.30178	0.560928	0.848923	1.00663	1.17206	0.633675	0.365966
1500026H17Rik	0	0	0	0.0173263	0.0180322	0	0.0178041	0	0	0	0	0	0	0	0
1500035N22Rik	0	0	0	0	0	0	0	0	0	0	0.0632311	0	0	0	0
1520401A03Rik	0.0527283	0.0816393	0.06973	0.0637882	0.0929421	0.0525695	0.052438	0.183018	0.0778978	0.0820494	0.0798272	0.0779531	0.0541396	0.0631979	0.0133828
1600002H07Rik	7.18021	6.79746	7.39405	8.3265	6.54746	5.99373	4.07737	5.60381	5.10506	6.69938	6.4965	7.39084	6.80529	6.06996	6.6857
1600002K03Rik	3.59678	4.45512	5.66555	4.33188	3.5423	4.86095	4.45135	5.54856	7.00619	6.4675	6.9377	6.93238	7.05783	6.82088	5.19333
1600010M07Rik	0.0313427	0	0.0994771	0.0606671	0	0.0624966	0	0.0621652	0	0	0.0949015	0.0926736	0	0.0300528	0
1600012H06Rik	7.10708	7.38688	7.10123	8.61374	7.98703	7.46293	9.30941	8.38594	9.77047	8.90878	8.40183	8.15594	8.63177	9.52782	8.40117
1600012P17Rik	0	0	0	0	0	0	0	0	0	0	0	0	0.0429336	0.0200468	0
1600014C10Rik	2.47011	2.74796	2.07609	3.30697	2.97176	2.43531	3.93042	4.21878	4.06819	2.69058	2.0637	2.69151	3.0012	2.78952	2.89782
1600014C23Rik	0.104617	0.215971	0.332039	0	0	0	0	0.103749	0.515183	0	0.105589	0	0.107417	0.100311	0
1600019K03Rik	0.454436	0	0.360579	0.219902	0	0	0.338951	1.23933	0.111893	0.353569	0.343993	0.335917	0.2333	0.544668	0.230678
1600020E01Rik	1.18951	0.891779	1.03325	0.824023	0.769315	0.923774	0.772037	1.05547	0.875574	1.96138	1.22583	1.5426	1.74845	1.62079	1.43644
1600023N17Rik	0.161444	0	0.1708	0.104164	0	0.214611	0	0.373578	0.26501	0.16748	0.108629	0	0.0552552	0	0
1600025M17Rik	0	0	0.107063	0	0	0	0	0	0	0	0	0	0	0	0.0513696
1600027J07Rik	1.55149	2.40218	1.17243	2.25231	2.67895	1.21536	2.09401	1.64852	1.96465	1.26461	1.00665	0.873797	1.36545	0.637562	1.2376
1600029O15Rik	0.0299566	0.0309212	0	0	0.0603467	0.0298664	0.0297917	0	0.0590083	0	0.0604698	0	0.0615168	0.0287238	0.0304128
1700001C19Rik	0.085746	0.0885071	0.0907152	0.0829852	0.115155	0.199472	0.255822	0.141724	0.0844509	0	0.0288475	0	0.0586941	0.0274058	0.0870519
1700001D01Rik	0	0	0	0	0	0	0.0953861	0	0	0	0	0	0.0984814	0.091967	0
1700001F09Rik	0	0	0	0	0	0	0	0	0	0	0	0	0	0	0.0622362
1700001G11Rik	0	0.258965	0.424681	0.29137	0.505403	0.250131	0.499011	0.497609	0.148258	0.468479	0.303861	0.247273	0.154561	0.144337	0.254707
1700001G17Rik	0.121916	0.125841	0	0.11799	0.368393	0.243097	0.121244	0.060452	0.120074	0.316184	0.184572	0	0.0625894	0.233797	0.185659
1700001J03Rik	0.124865	0.193329	0	0.0604224	0	0.124489	0.310444	0.0619145	0.0614896	0	0	0	0.0641037	0	0
1700001J11Rik	0	0	0	0	0	0	0	0	0	0	0	0	0.0208866	0	0
1700001K19Rik	0.34047	0.410006	0.300167	0.329508	0.685867	0.452593	0.112865	0.168822	0.055888	0.0588665	0.343633	0.22371	0.174792	0.163229	0.288046
1700001L05Rik	4.61062	5.31086	4.3594	2.60832	2.22103	2.04299	1.97143	1.06026	0.98717	2.86517	3.55191	3.51243	3.49906	2.94725	3.45975
1700001L19Rik	0	0.0612667	0.0627952	0.0287222	0.0597848	0	0.0590286	0	0	0	0	0	0	0	0.0301297
1700001O22Rik	0.641435	0.963039	0.596351	0.902956	0.626497	0.872049	0.811876	0.674664	0.765753	1.02837	0.588539	0.957871	0.678561	0.540487	0.611736
1700001P01Rik	0.521072	0.806777	1.65381	1.09264	0.699789	1.03901	0.60457	0.861247	0.598736	1.1712	1.13948	0.855943	0.891698	0.832714	1.14618
1700003E16Rik	0.902785	1.28445	1.00673	0.82649	0.688131	0.75411	0.630897	1.06467	1.44186	0.809977	0.517151	0.841684	0.676422	0.5147	0.544966
1700003E24Rik	0.0939194	0	0	0	0	0	0	0	0	0	0	0	0	0	0
1700003F12Rik	0.610765	0.343872	0.352451	0.967254	0.782961	0.664282	0.496965	1.87215	0.874967	0.287999	0.392279	0.109448	0.0570102	0.212956	0.281848
1700003H04Rik	0	0	0	0	0	0	0	0	0	0	0.0687554	0	0	0	0
1700003I16Rik	0.0512207	0	0	0	0	0	0	0	0.0504471	0	0	0.151449	0	0	0
1700003M07Rik	1.61395	1.53777	1.44479	1.86237	1.68815	2.78496	3.27186	2.21616	3.48483	1.80308	1.44099	1.95779	1.65715	1.01185	1.26041
1700003P14Rik	0	0	0	0	0.0476296	0	0.0470272	0.0468951	0	0	0	0	0	0	0
1700006A11Rik	0	0	0	0	0	0	0.0997559	0	0	0	0	0	0	0	0
1700006E09Rik	0	0.0700959	0	0	0.0684004	0	0	0.134691	0	0	0	0	0.0697268	0	0
1700006H21Rik	0.0864298	0	0	0	0	0	0	0	0.0851244	0	0.0872327	0	0.0887432	0.0828729	0
1700006J14Rik	0.131487	0.135721	0.0397449	0.0908954	0.0567593	0.0561819	0.112083	0.074512	0.240502	0.136403	0.0379168	0.148106	0.23144	0.108065	0.0572099
1700007E05Rik	0.0206208	0	0.0218158	0	0	0	0	0	0	0.0427835	0	0	0	0.0197722	0
1700007G11Rik	0.0748501	0.115891	0.0791878	0.0724401	0.0376958	0.0746247	0	0	0.0368598	0	0	0.036886	0.0384268	0.14354	0.113985
1700007J10Rik	0.334	0.517133	0.176678	0.565681	0.883093	1.04061	1.12104	1.07649	0.781269	0.389798	0.505654	0.246892	0.34294	1.0008	0.254315
1700007K09Rik	0.0796934	0.329038	0.168623	0.231382	0.0802699	0.0794534	0	0.237096	0.0784897	0.0826728	0.241301	0.0785454	0.163653	0	0.323628
1700007K13Rik	13.0284	13.332	15.8034	17.1199	14.3105	14.5568	13.4593	16.1504	13.8825	9.72883	8.78519	8.4129	10.2058	11.9538	8.60885
1700007L15Rik	3.75002	3.0359	2.80048	1.42325	2.07373	2.34587	1.53563	2.04175	2.17258	2.13581	1.11319	1.30447	1.66095	1.19857	1.26904
1700007P06Rik	0	0	0	0	0	0	0	0	0.0648518	0	0	0	0	0	0
1700008A23Rik	0	0.1619	0	0	0	0	0	0.0777739	0	0	0	0	0.0805238	0.0751973	0
1700008B11Rik	0	0	0	0	0	0	0.0850049	0.254299	0.168369	0	0	0.0842443	0	0	0.0867773
1700008H02Rik	0.128721	0	0	0	0	0	0	0	0	0	0	0.0317167	0	0	0
1700008J07Rik	0.200544	0.299003	0.23574	0.366609	0.381546	0.155509	0.19944	0.220978	0.373084	0.601009	0.404814	0.351387	0.457582	0.256388	0.271465
1700008O03Rik	0.103222	0.106546	0.265209	0.128441	0.044558	0.132314	0.0439944	0.116989	0.0726163	0.152973	0.104181	0.101735	0.136266	0.0565565	0.104794
1700009C05Rik	0	0	0	0	0	0.0685638	0	0	0	0	0	0	0	0	0
1700009J07Rik	0	0	0	0	0	0	0	0.0392849	0	0	0	0	0	0	0
1700009N14Rik	0.17231	0.133394	0.319017	0.79212	0.737616	0.644217	0.728286	0.939841	0.890964	0.268128	0.434777	0.212285	0.398075	0.371742	0.524803
1700010B08Rik	0	0	0	0	0	0	0	0	0.178108	0	0	0	0.0618932	0	0
1700010B13Rik	0	0.106444	0	0	0	0.0257033	0	0.025567	0	0.0267448	0	0	0	0	0
1700010H22Rik	0	0	0	0.038706	0	0	0.159094	0	0.0393897	0	0	0.0394176	0	0.0383478	0
1700010I14Rik	0.790186	0.736699	0.620243	0.912759	1.41209	0.787807	1.44492	1.71893	1.73224	0.581743	0.61744	0.527577	0.497271	0.317732	0.388171
1700010K24Rik	0	0	0.253681	0	0	0	0	0	0	0	0	0	0	0	0
1700010L04Rik	0.0343637	0.106411	0	0.0332572	0	0	0.102523	0	0	0	0.0346829	0	0	0.0329495	0
1700011B04Rik	0	0	0	0	0	0	0	0	0	0	0	0	0.0133562	0	0
1700011H14Rik	0	0.0442186	0	0	0	0	0.0426033	0	0	0	0.129711	0.042222	0.219929	0.0821523	0.0434916
1700011L03Rik	0	0	0	0	0	0	0	0	0.0877845	0	0	0	0	0	0
1700011L22Rik	0.0528182	0	0	0	0	0	0.21011	0	0	0	0	0	0	0	0
1700012B07Rik	0.0248927	0	0	0	0	0	0	0	0	0	0.025124	0	0	0	0.0252718
1700012B09Rik	0.198504	0.136597	0.210007	0.25615	0.39988	0.329843	0.592232	0.393713	0.260674	0.343208	0	0.0652147	0.0679389	0.253779	0.134351
1700012C14Rik	0.174249	0	0.0921736	0.0843194	0	0	0	0	0	0	0.175868	0.0858696	0	0	0
1700012D14Rik	0.117439	0.134689	0	0.0631431	0.0657158	0.0910662	0.0389308	0.0647024	0.0642584	0.0270732	0.0790199	0.102886	0.0401941	0.100094	0.119227
1700012I11Rik	0	0	0	0	0	0	0	0	0	0	0.0526419	0	0	0.0500109	0
1700012P22Rik	0	0	0	0	0.0560406	0	0	0	0	0	0	0	0	0	0
1700013F07Rik	0	0.0385238	0	0.288962	0.225552	0.186048	0.371165	0.185061	0.330824	0.0387173	0.0753373	0	0.114963	0.035786	0
1700013G24Rik	0	0	0	0	0	0	0.102849	0	0	0.0536426	0	0.0509646	0	0	0
1700013H16Rik	0	0	0	0	0	0	0.0440303	0	0	0	0	0	0	0	0
1700013M08Rik	0	0.0377694	0	0	0	0.0729619	0	0	0	0	0	0	0	0	0
1700014D04Rik	0.115617	0.102292	0.122318	0.111895	0.116454	0.16467	0.0821291	0.196556	0.0813365	0.102806	0.0666808	0.130231	0.101753	0.0475111	0.117378
1700014L14Rik	0	0.116292	0	0	0	0.112325	0	0	0.110963	0	0	0	0	0	0
1700015F17Rik	0.0484718	0	0	0.0938223	0	0	0.048205	0.0480696	0	0	0	0	0	0.046477	0.04921
1700015I17Rik	0	0	0	0	0	0	0	0.0512071	0	0	0	0	0.0795264	0	0
1700015O11Rik	0	0	0	0	0	0	0	0	0	0.0829166	0	0	0	0	0
1700016A09Rik	0	0.334949	0.0686611	0	0	0	0	0.0643614	0.0639198	0	0	0.0639651	0	0	0
1700016B15Rik	0	0	0	0	0	0	0.147048	0	0.0728145	0	0	0.291464	0	0.0708886	0
1700016C15Rik	0.0705618	0	0.149302	0.0682899	0.142145	0	0	0	0	0	0.0712173	0.0695454	0.0724505	0.270632	0.0716365
1700016D06Rik	0.0336176	0.1388	0	0.130141	0.0677215	0.134065	0	0.0666772	0	0.174372	0.339298	0.165666	0.276139	0.225639	0.238907
1700016F12Rik	0	0.170799	0	0.240214	0.0833337	0.082486	0.0822796	0.410243	0.0814855	0	0	0.24463	0	0	0.0839951
1700016G14Rik	0.0627943	0	0.132867	0	0	0.187816	0	0	0	0.32571	0.126755	0.495118	0.322375	0.12042	0
1700016G22Rik	0.0732318	0.0755899	0	0	0	0	0	0.0726241	0	0	0	0.144354	0.0751919	0.210654	0
1700016H13Rik	0	0.159727	0.0982273	0	0.0311728	0.0617114	0.061557	0.0613841	0.0914443	0.0321059	0.0624728	0	0	0.0593505	0.0314202
1700016K19Rik	0.470719	0.121469	0.373498	0.0569453	0.237062	0.117325	0.234064	0.291758	0.173853	0.122079	0	0.0579923	0.241659	0.169255	0.119472
1700016L21Rik	0	0	0	0	0	0	0	0	0	0	0	0.0551765	0	0	0
1700016P03Rik	0	0	0.132867	0	0	0	0.124897	0	0.247384	0	0	0.0618898	0.193425	0	0.127501
1700017B05Rik	13.7575	13.8693	14.8395	12.7235	14.8371	13.9225	15.5554	15.6246	16.1088	11.8127	10.6987	12.1616	12.4251	12.5263	11.0139
1700017G19Rik	0	0	0	0	0.037592	0	0	0	0	0	0	0	0	0	0
1700017J07Rik	0	0	0	0	0	0	0	0	0	0	0	0.225839	0	0	0.116315
1700017M07Rik	0.0576505	0.238028	0	0.167383	0.522608	0.114954	0.171999	0.343033	0.227119	0.418641	0.232744	0.11364	0.414355	0.442224	0.468228
1700018A04Rik	0	0	0.0271973	0	0.0129468	0	0.051132	0.0127471	0	0	0.0129732	0	0.0263956	0	0
1700018A14Rik	0	0	0	0	0	0	0	0	0	0	0.0769267	0	0	0	0
1700018A23Rik	0	0.140544	0.14405	0	0.137145	0.271499	0.13541	0.13503	0.268206	0.14125	0.137424	0	0	0	0.552933
1700018B08Rik	0.0418791	0.0432276	0	0	0	0	0.0416485	0	0	0.0868895	0	0	0.043	0	0
1700018L02Rik	0.0872298	0	0.0692137	0.105526	0.0439304	0	0.0216874	0.0216265	0.0644342	0	0	0.107467	0.0223911	0	0.0221396
1700018M17Rik	0	0.122668	0	0	0.239402	0	0.35456	0	0	0	0	0	0	0	0
1700019A02Rik	1.18566	0.647913	1.25437	0.674989	0.421495	0.347672	0.346803	0.207497	0.206073	0.72352	0.774317	0.274959	0.429668	0.200623	0.495647
1700019B21Rik	0	0	0	0.0674122	0	0	0.0692714	0	0	0	0	0	0	0	0
1700019D03Rik	12.6906	13.4351	11.7047	13.8324	13.1984	14.1497	3.29831	2.34577	2.26804	12.3081	10.4969	11.0522	8.89244	8.36421	8.27158
1700019E08Rik	0	0.0673934	0	0.0631888	0	0	0	0	0	0	0.0658975	0	0	0	0
1700019G24Rik	0	0	0	0.104268	0	0	0.107143	0	0	0	0	0	0	0	0.109377
1700019N19Rik	0	0	0	0	0	0	0	0	0.0849212	0	0	0	0	0	0
1700020A23Rik	0	0	0.0775805	0	0	0	0.145854	0	0	0	0	0	0.225881	0	0
1700020D05Rik	0.265384	0.767004	0	0.25684	0.106922	0.476253	0.105569	0.105273	0.261376	0.165184	0.0535699	0.104625	0.272488	0.152678	0
1700020G03Rik	0	0.0629207	0.128981	0.11799	0.0613988	0.0607742	0.303111	0.060452	0.180111	0.18971	0	0.0600797	0	0	0
1700020G17Rik	0.0367151	0.0378974	0.0388428	0	0	0	0	0.0364104	0.0361606	0	0	0.0361862	0.0376978	0	0
1700020I14Rik	13.3554	12.378	11.893	10.6333	10.2517	10.3816	10.0701	7.4343	7.51823	11.9122	10.8784	11.6133	11.3347	10.3472	11.3928
1700020L24Rik	0.206444	0	0.764426	0.199797	0.36389	0.411644	0.15398	0.255913	0.508314	0.481864	0.260452	0.305205	0.264962	0.544357	0.104794
1700020N01Rik	0.0954076	0.0492399	0.100937	0.230839	0.0480489	0.0951202	0.0474411	0.0473079	0	0.0494872	0	0.0940332	0.0489806	0.0914812	0.193721
1700020N15Rik	0.206444	0.319637	0.218408	0.0998984	0.103969	0.102911	0	0	0	0.428324	0.520904	0.305205	0.211969	0.197948	0.104794
1700021A07Rik	0	0	0	0	0.0757053	0	0	0	0	0	0	0.0740789	0	0	0.152613
1700021F05Rik	6.76576	6.64592	6.13332	6.01598	5.68112	5.42762	4.6592	6.21645	6.22535	4.5479	4.58323	4.29505	4.00418	4.00282	4.9822
1700021L23Rik	0	0.154095	0	0.0722406	0.150368	0	0.148466	0	0	0.232304	0	0.0735687	0	0	0
1700021N21Rik	0	0	0	0	0	0	0	0	0	0.0621875	0	0	0	0	0
1700022A22Rik	0	0	0	0	0	0	0	0	0	0	0	0.0354418	0	0	0
1700022E09Rik	0.0813686	0	0	0	0	0	0	0	0	0	0	0	0	0	0
1700022I11Rik	0	0.0369462	0	0.011547	0.0360525	0.0713716	0	0.0118322	0.035253	0.0371318	0.0240841	0	0	0	0.0121129
1700022N22Rik	0.535036	0.552265	0.727768	0.665755	0.615893	0.228611	0.836142	0.454797	0.828072	0.475747	0.694294	0.527329	0.313918	0.513017	0.465587
1700023F02Rik	0	0	0	0	0	0	0	0	0	0.0732953	0	0	0	0	0
1700023F06Rik	0.447864	0.30819	0.710727	0.397323	0.526288	0.223257	0.296932	0.481159	0.514616	0.542042	0.56503	0.220706	0.383209	0.393646	0.113671
1700023G09Rik	0	0	0	0	0	0	0	0	0	0	0	0	0	0.14236	0
1700023H06Rik	0.155723	0.107158	0.109831	0.251181	0	0	0.0516218	0	0.102247	0.0538482	0.0523898	0	0.159891	0.3484	0.105396
1700024B05Rik	0.103156	0.0354927	0	0.232948	0.0692685	0.308537	0.307765	0.170501	0.169331	0.178355	0.208229	0.237231	0.176529	0.131882	0.104727
1700024G13Rik	0.272319	0.140544	0.576201	0.263551	0	0	0.13541	0	0	0.70625	0.687122	0.670991	0	0.130556	0.276466
1700024J04Rik	0.0297592	0	0	0	0	0	0	0	0	0	0	0	0	0.0285345	0
1700024P04Rik	0	0	0	0	0	0	0	0	0	0.233753	0	0.111041	0	0.108028	0
1700025A08Rik	0.0889844	0	0.376565	0.172239	0	0.0887164	0	0	0	0	0.089811	0	0.0913661	0	0
1700025B11Rik	0	0	0	0	0	0	0	0	0	0	0	0.0965838	0	0	0
1700025F22Rik	0	0	0	0	0	0	0	0	0	0	0	0	0	0.129096	0
1700025F24Rik	0.121234	0	0.0641297	0.0586652	0	0.120869	0.241133	0.0601139	0.119403	0	0	0	0.0622393	0.116245	0.0615401
1700025G04Rik	1.51247	1.48525	1.41044	2.625	2.71343	2.53	3.37861	2.94969	3.27808	1.87423	1.75851	1.73535	1.97305	2.29656	2.09557
1700025H01Rik	0	0	0	0	0	0	0	0	0	0	0.0999907	0	0.203444	0	0
1700025K24Rik	0	0	0	0.0708739	0	0	0	0	0	0	0	0	0	0	0
1700025M24Rik	0	0	0	0	0	0	0	0	0	0	0	0	0	0.0673074	0
1700025N23Rik	0	0	0	0	0	0	0.294498	0	0	0	0	0	0	0	0
1700026D11Rik	0	0	0.0195739	0	0	0	0.0183998	0.0733927	0	0	0	0	0	0	0
1700026F02Rik	0	0	0	0	0	0	0	0	0.0317886	0	0	0	0	0	0
1700026J12Rik	0	0	0	0	0	0.0467777	0	0	0	0	0	0	0	0	0
1700026J14Rik	0	0	0	0	0	0	0	0	0	0	0	0	0.210234	0	0
1700027A07Rik	0	0.244264	0	0	0	0.471863	0.117671	0.11734	0.23307	0	0.358264	0.583088	0	0.226905	0.120124
1700027A15Rik	0	0	0	0	0.0781999	0	0	0	0	0	0.0391797	0.11478	0.159433	0	0
1700027I24Rik	0.0778613	0	0	0	0	0.0776269	0	0	0	0.0807722	0	0.0767397	0	0	0
1700028B04Rik	0	0	0.0590443	0	0	0	0	0	0	0	0	0	0	0	0
1700028D13Rik	0	0	0	0	0	0.0752483	0.0750601	0	0	0	0	0	0	0	0
1700028E10Rik	0.070409	0.0807514	0.0579362	0.0757134	0.157597	0.109195	0.0311206	0.0930997	0.0154101	0.0324628	0.0157918	0.0231316	0.0240979	0.00750127	0.0238271
1700028I16Rik	0.615812	0.635642	0.868666	0.397323	0.620268	0.358142	0.612422	0.305351	0.606511	0.266181	0.103589	0.202314	0.42153	0.0984116	0.104199
1700028J19Rik	0.0746782	0.0513886	0.105341	0.216821	0.250728	0.173724	0.0990228	0.123431	0.171617	0.15494	0.12562	0.0490683	0.102236	0	0.126359
1700028K03Rik	0	0	0	0	0	0	0	0	0.00670262	0.0141197	0.00686863	0.0201221	0	0.00652535	0
1700028N14Rik	0	0	0	0	0	0	0	0	0	0	0	0	0	0	0.147301
1700028P14Rik	0	0	0	0	0	0	0	0	0	0	0	0	0.0641037	0	0
1700029E06Rik	0	0	0	0	0.0721051	0	0	0	0	0	0	0	0	0	0
1700029H14Rik	0	0.0393642	0.0403462	0	0	0	0	0	0	0	0	0.0375868	0	0	0.038717
1700029I15Rik	0.120604	0.331967	0.212656	0.350163	0.121477	0.601205	0.11994	0.159471	0.158377	0.208522	0.405749	0.316978	0.742994	0.346923	0.489764
1700029J03Rik	0	0	0	0	0	0	0.0449859	0	0	0	0	0	0	0	0
1700029J07Rik	0.316447	0.387881	0.334785	0.650798	0.617551	0.492959	0.590071	0.784552	0.623334	0.164139	0.159693	0.116958	0.203073	0.208604	0.24095
1700029M20Rik	0.0179205	0	0.037918	0.0173435	0	0.0178665	0	0	0	0.0185904	0	0	0.0184001	0.017183	0
1700029N11Rik	0	0	0	0	0	0	0	0.0861247	0	0	0	0	0	0	0
1700029P11Rik	4.49832	4.58854	4.03116	1.69018	1.33261	2.216	0.94734	0.787233	0.677587	2.85479	3.25819	3.07738	2.11918	2.08048	2.31028
1700030A11Rik	0.122053	0	0	0	0	0	0	0	0	0	0	0	0	0	0
1700030C10Rik	8.58943	9.05946	10.0455	2.99263	2.48536	2.49122	1.61524	1.57973	1.81499	19.0524	21.216	20.2253	17.9914	18.8079	20.009
1700030C10Rik	0.331559	0.456314	0.467698	0.213922	0.296851	0.183645	0.366371	0.109603	0.181417	0.764344	0.632096	0.762494	1.0213	0.847772	0.860222
1700030C12Rik	0	0	0	0	0	0	0.0461019	0.0459725	0	0	0	0.0913787	0.0475979	0	0.0470631
1700030J22Rik	0.777782	0.802827	0.822856	0.455145	0.61944	0.450837	0.557639	0.358757	0.427554	0.938209	0.821519	1.21226	0.872888	0.988583	1.04672
1700030K09Rik	3.30258	3.22059	3.6677	2.36628	3.14269	3.82018	2.74002	2.91328	3.2527	3.33141	3.13069	2.8234	2.82894	2.57182	2.85272
1700030M09Rik	0.0491756	0.0507591	0	0	0	0.0490275	0	0	0	0	0.0496324	0	0	0	0
1700030N03Rik	0.0123107	0	0	0.0119143	0.0371992	0	0.0244858	0.048834	0	0	0.02485	0	0	0	0
1700030O20Rik	0	0	0	0.176588	0	0	0	0.0904744	0	0	0	0	0	0	0
1700031F05Rik	0	0	0	0	0	0	0.0373221	0	0	0	0	0	0	0	0
1700031L13Rik	0.0564495	0	0	0	0	0	0	0	0	0	0	0	0	0	0
1700031P21Rik	0	0	0.201873	0	0	0	0	0	0	0	0	0	0	0	0
1700034H15Rik	0.0799678	0.0366857	0.0658016	0.0601946	0.0178992	0.0265757	0.0883639	0.0793042	0.0437555	0.0829574	0.152453	0.192661	0.337556	0.0681572	0.135309
1700034I23Rik	0.0230799	0	0	0	0.0232468	0	0.0229528	0	0	0	0	0	0	0	0
1700034K08Rik	0	0.0678841	0	0	0	0	0.0654043	0	0	0.0682251	0	0	0	0	0.066768
1700034O15Rik	0	0	0	0	0	0	0	0	0	0	0	0	0	0.140247	0
1700034P13Rik	0.069902	0.0541147	0.110929	0.0169128	0.0704077	0	0.0868964	0.0346609	0	0.0906441	0.0352757	0.0172238	0.0358865	0.0670253	0.0709665
1700036A12Rik	0	0.0305998	0	0	0	0	0	0.0293992	0	0	0	0	0.0304387	0	0.0300967
1700037C06Rik	0	0	0	0	0	0	0	0	0.0610675	0	0	0	0	0	0
1700037C18Rik	0.26869	0.329344	0.230962	0.325049	0.25372	0.552505	0.267211	0.399691	0.595422	0.296157	0.152542	0.297922	0.206912	0.305939	0.238685
1700037F24Rik	0.167086	0.287444	0.117846	0.107804	0.0560982	0.111055	0.276943	0.0552331	0.0548541	0.288887	0.168638	0.109786	0.228744	0.106806	0
1700037H04Rik	17.732	18.2051	21.3678	19.18	18.5288	18.4585	16.8328	22.9449	18.6315	16.5505	15.9347	17.6634	15.5048	15.1838	14.8492
1700039I01Rik	0.113135	0.116778	0.119691	0	0	0	0	0.112196	0	0	0.342557	0	0.348488	0	0
1700039M10Rik	0	0.210288	0.107767	0	0	0	0	0	0	0	0	0.100396	0	0.0976717	0.103415
1700040D17Rik	0	0	0	0.0525518	0	0	0.108002	0	0	0	0	0.160554	0.0557535	0.0520655	0.0551271
1700040K01Rik	0	0	0	0	0	0	0	0	0.121856	0	0	0	0	0	0
1700040L02Rik	0	0	0.0454295	0.207792	0.129755	0.171247	0	0.0851693	0.253754	0	0	0.0423224	0	0.0411738	0.130785
1700040L08Rik	0	0	0	0	0	0.199735	0	0	0	0	0	0	0	0	0
1700041C23Rik	0	0	0	0	0.276372	0	0	0	0	0	0	0	0.140866	0	0
1700041G16Rik	0	0	0	0.0287537	0.0598504	0	0.0590934	0	0.058523	0.092463	0	0.0292823	0	0.0284876	0.0904882
1700042D02Rik	0	0	0	0.134824	0	0	0	0	0	0	0	0	0.143038	0	0
1700042G07Rik	0	0	0	0	0	0	0	0	0	0	0	0.13873	0	0	0
1700042G15Rik	0	0	0	0.157972	0.0822041	0	0	0	0	0.0846649	0	0	0.0837982	0	0.0828567
1700042O10Rik	0.453696	0.936611	0.959977	0.19515	0.101551	0.45233	0.100266	0.349947	0.645441	0.575249	0.407032	0.198738	0.2588	0.290017	0.102357
1700044C05Rik	0	0.0622901	0	0	0	0	0	0	0	0	0	0	0	0	0
1700047F07Rik	0	0	0	0.0499492	0	0	0	0	0	0	0	0	0	0	0
1700047G03Rik	0	0	0	0	0	0	0	0	0	0	0	0.0439234	0	0	0
1700047I17Rik2	0.561134	0.492322	0.415557	0.760293	0.536934	0.769235	0.948675	0.751244	0.980969	0.349267	0.538029	0.553051	0.561749	0.497688	0.484228
1700047K16Rik	0.122328	0.0631338	0	0	0.308034	0.24392	0	0.0606567	0.120481	0.0634509	0	0	0.125603	0.0586471	0
1700047L14Rik	0	0	0	0	0	0	0	0	0	0	0.107035	0	0	0	0
1700047M11Rik	0	0	0	0	0	0	0.0378729	0	0	0	0	0	0	0	0
1700048M11Rik	0.111735	0.345999	0.11821	0.324412	0.67526	0.77979	0.22224	0.110808	0.110047	0	0.225546	0	0	0.107137	0
1700048O20Rik	0.23236	0.213193	0.300453	0.399784	0.390068	0.15444	0.385134	0.409656	0.279706	0.160698	0.208461	0.152675	0.185562	0.321819	0.209688
1700049E22Rik	0	0	0	0.310335	0	0	0	0	0	0	0	0	0	0	0.217029
1700049J03Rik	0	0	0	0	0	0	0	0	0	0.133533	0	0	0	0	0
1700051A21Rik	0	0	0.0318511	0	0	0	0	0	0	0	0	0	0	0.0288674	0
1700051K13Rik	0.0778613	0.0803686	0	0	0	0	0	0	0	0.242317	0	0	0.0799454	0.298628	0
1700051O22Rik	0	0	0	0	0	0	0	0	0	0	0	0.0837161	0	0	0
1700052H01Rik	0.0528698	0.0545722	0	0	0	0	0.157736	0	0	0	0	0	0.162855	0.050694	0
1700052K11Rik	0.847656	0.573244	0.850394	0.735498	0.529937	0.78682	1.061	1.31891	0.978793	0.591284	0.693274	0.561765	0.780308	0.602572	0.727029
1700054M17Rik	0.121779	0	0	0	0	0.121412	0	0	0	0	0	0	0	0	0
1700054O19Rik	0	0	0	0	0	0.0622446	0	0	0.122979	0	0	0	0	0	0
1700055D18Rik	0.116541	0.0902202	0.123295	0.112789	0.073365	0.0580949	0.130387	0.13002	0.172171	0.0906734	0.0441088	0.12922	0.029915	0.0279362	0.133105
1700056E22Rik	0.553844	0.483728	0.450723	0.618475	0.343293	0.509701	0.338951	1.0985	0.881158	0.486157	0.429991	0.419897	0.437437	0.367651	0.475774
1700056N10Rik	0.155872	0.0536304	0.109937	0.100569	0.0523332	0.207203	0.206685	0	0.153518	0.269499	0.20976	0.102418	0.373436	0.149457	0.105497
1700057G04Rik	0	0	0	0.0265687	0.0276512	0	0	0	0	0	0	0	0	0	0
1700057H15Rik	0	0	0	0	0	0	0	0	0.0426302	0	0	0	0	0	0
1700057H21Rik	0	0.321013	0	0	0	0	0	0	0	0.0806564	0	0.0766296	0.159661	0	0
1700058P15Rik	0.787286	2.30247	0.416455	1.65086	1.32164	1.17737	1.30492	1.82176	1.42156	1.08896	0.264866	0.775945	1.34726	1.13233	0.266425
1700060J05Rik	0.25562	0.316622	0.108174	0.296868	0.360457	0.15291	0.152528	0.202799	0.201408	0.477318	0.154797	0.302326	0.419939	0.0980402	0.207611
1700061E17Rik	0	0.0524241	0	0	0	0	0	0	0	0	0	0	0	0	0
1700061G19Rik	4.08394	3.67649	4.00495	4.00659	3.51243	3.97868	2.04	2.18222	1.96521	7.97027	8.31905	7.14963	8.44395	7.045	6.75878
1700061H18Rik	0	0	0	0	0	0	0	0	0	0	0.101193	0	0	0	0
1700061I17Rik	0	0	0.0292212	0.0267312	0	0	0.0824054	0	0	0	0	0	0	0.0264839	0
1700061J23Rik	0	0	0.106763	0	0	0	0	0	0	0	0	0	0	0	0
1700061N14Rik	0	0	0	0	0	0.116692	0	0	0	0.24284	0.118132	0	0	0.112227	0.118827
1700063D05Rik	0	0	0	0.0343013	0.0356989	0	0	0	0	0	0.0357717	0	0.109173	0.0339839	0
1700063H04Rik	0.729628	0.821589	0.56139	0.192583	0.734907	0.26452	0.197894	0.0657794	0.261312	0.756906	0.401676	0.980616	0.408631	0.699602	0.53872
1700063H06Rik	0	0	0	0	0.245319	0	0	0.241536	0	0	0	0	0	0	0
1700064H15Rik	0	0	0	0.133113	0	0.137128	0	0	0	0	0	0	0	0	0
1700064M15Rik	0	0	0	0	0	0.0837648	0	0.0833206	0.0827488	0	0	0	0	0	0
1700065D16Rik	0	0.0192553	0.0197356	0	0.0187895	0.0371968	0	0	0	0	0.0376557	0	0	0.0357737	0.0946933
1700065J11Rik	0	0.131926	0	0	0	0.127425	0.127106	0	0.251759	0.132588	0	0.251938	0.524924	0.12255	0.129757
1700065J18Rik	0	0	0	0.266904	0	0	0	0	0	0	0	0.271811	0	0	0
1700066B17Rik	0	0	0	0	0	0	0	0.05032	0	0.0526381	0	0	0	0	0.154542
1700066B19Rik	0.0382034	0.0788671	0.101043	0.0184867	0.0769595	0.0190442	0.0569896	0.0378864	0.0752527	0	0	0	0.019613	0	0
1700066C05Rik	0	0	0	0	0	0	0	0	0.131138	0	0	0	0	0	0
1700066J03Rik	0	0.131615	0	0	0	0	0	0	0	0.0661382	0	0	0	0	0
1700066M21Rik	3.68536	2.97406	2.81786	3.3073	2.76714	2.8058	2.54889	2.74108	3.00275	3.00638	2.62062	2.7242	3.1648	3.30882	3.74148
1700066N21Rik	0	0	0	0	0	0	0	0	0	0	0	0.0682131	0	0.0663619	0
1700067G17Rik	0	0	0	0	0.18104	0	0	0.178248	0	0	0	0	0	0	0.182477
1700067K01Rik	0.803042	0.485907	0.615213	0.428792	0.502046	0.634977	0.440618	0.302075	0.518184	0.660706	0.223587	0.518552	0.398052	0.318618	0.477918
1700069B07Rik	0	0	0	0	0	0	0	0	0.0568403	0	0	0	0	0	0
1700069L16Rik	0.0356523	0.0368003	0	0	0.0718205	0	0	0	0	0	0	0	0.0366066	0	0.0361953
1700071M16Rik	0.0187969	0	0	0.0181917	0.0189329	0.0374806	0.0934671	0.0186409	0	0.0194996	0.0569146	0.0185261	0.0193	0.0540701	0.0190832
1700072G22Rik	0	0.306222	0	0.191411	0.099605	0.0985918	0.0983451	0.294207	0	0	0	0.19493	0	0	0
1700073E17Rik	0	0	0	0.0414598	0	0	0	0	0	0	0	0	0	0	0
1700080G11Rik	0	0	0	0	0	0	0	0	0	0.128939	0	0	0	0	0
1700082M22Rik	0	0	0.0259421	0.0237315	0	0	0	0	0	0	0	0	0	0	0
1700083H02Rik	0	0	0	0	0.0856885	0	0	0	0	0	0	0	0	0	0
1700084E18Rik	0.455072	0.274007	0.200602	0.477122	0.152788	0.453702	0.339425	0.639336	0.186749	0.275383	0.114825	0.149506	0.272564	0.18181	0.154001
1700084J12Rik	0	0	0	0.0263286	0	0	0.0270548	0	0	0	0	0	0	0	0.0276189
1700085C21Rik	0	0.103395	0.052987	0	0	0	0	0.0993379	0	0	0	0	0.0514251	0.0480234	0
1700086D15Rik	0.0495805	0	0.314723	0.143952	0.149818	0	0.0493075	0	0	0	0	0.146599	0	0.0475401	0
1700086L19Rik	0.100821	0.156102	0.0533321	0	0.101551	0	0.0501331	0.0999847	0.0992986	0.156886	0	0	0	0	0.0511784
1700086O06Rik	0.392895	0.318644	0.475045	0.244443	0.028267	0.0839383	0.223276	0.111324	0.221121	0.46581	0.339896	0.663833	0.316966	0.26909	0.541336
1700086P04Rik	0.429665	0.609813	0.454565	0.46781	0.48687	0.428371	0.480712	0.319575	0.264485	0.445728	0.162621	0.0529345	0.165437	0.154494	0.218104
1700088E04Rik	0	0.0845601	0.0216674	0.0297317	0.0515718	0.102094	0.101839	0.071087	0.050428	0.0212462	0.0103354	0.0100928	0.0420574	0.108007	0.0727736
1700092C02Rik	0	0	0	0	0	0	0	0.149699	0	0	0	0	0	0	0
1700092C17Rik	0	0	0	0	0	0	0	0	0	0	0	0	0	0	0.259513
1700092E19Rik	0	0	0	0	0	0	0.026866	0.0267905	0	0	0	0	0	0	0
1700092K14Rik	0	0	0	0	0.138186	0	0	0	0	0	0	0	0	0	0
1700092M07Rik	0	0	0	0	0	0	0	0	0	0	0.107667	0.105139	0.109531	0.102286	0.216602
1700093J21Rik	0	0	0.0884753	0	0.0842339	0	0	0	0.0823657	0.0867554	0.0844057	0	0.0858672	0	0
1700093K21Rik	0.0270012	0.0557414	0.057132	0	0.0271966	0.0269199	0.0268526	0.0267772	0.0797803	0	0.0545042	0	0.027724	0	0
1700094J05Rik	0	0.0552732	0	0	0	0	0.159762	0	0	0	0.0540464	0	0	0	0
1700094M23Rik	0	0	0	0	0	0	0.0549369	0	0	0	0	0	0	0	0
1700095A21Rik	0.861792	0.680238	0.37542	0.441553	0.204242	0.404328	0.403316	0.100546	0	0.4733	0.306987	0.249817	0.364353	0.0486074	0.257328
1700095J03Rik	0.0599463	0.092815	0.0634203	0.116032	0.06038	0.0896487	0.0596163	0.0594489	0.265684	0.0621875	0.0302516	0	0	0.0574793	0.0304297
1700096K18Rik	0.708142	0.923299	0.591458	0.288565	0.450483	0.445901	0.481851	0.406575	0.697446	0.541296	0.60187	0.29387	0.191341	0.214421	0.416221
1700097M23Rik	0.0356055	0	0	0	0	0	0	0	0	0	0	0	0	0	0
1700097N02Rik	1.34677	0.992956	0.882031	0.186201	0.387576	0.447572	0.0637789	0	0	0.465707	0.647277	0.884914	0.526788	0.430449	0.260435
1700099I09Rik	0.1837	0	0	0	0	0	0	0	0	0	0	0	0	0	0
1700101I11Rik	0.0870313	0.0898338	0.0920749	0.0280764	0.0292203	0.0578461	0.0288507	0.0575394	0.0857168	0.06019	0.0585599	0.0571851	0.148935	0.0556331	0.0294523
1700102P08Rik	0.131533	0.633585	0.417466	0.212163	0.264969	0.218561	0.479631	0.391324	0.388638	0.227417	0.442516	0.691403	0.315124	0.840798	0.623168
1700104B16Rik	0.30023	0.0774744	0.0794072	0	0.0756005	0	0	0	0.0739238	0	0	0	0	0	0
1700105P06Rik	0	0.0631338	0.0970632	0.0591949	0.0924101	0.03049	0.0608275	0.0606567	0.0301202	0.126902	0.0617324	0.0904247	0.0314007	0.117294	0.0620957
1700108F19Rik	0.119365	0.0880058	0.180403	0.264049	0.18893	0.187008	0.101749	0.135285	0.134356	0.495308	0.154894	0.436967	0.472729	0.474159	0.415483
1700108N11Rik	0	0	0.125042	0.0571937	0	0	0	0.0586061	0	0	0	0	0	0	0
1700109G14Rik	0	0	0	0	0	0	0	0	0.0353932	0	0.145079	0	0.0737957	0	0.0364833
1700109G15Rik	0	0	0	0	0	0	0	0	0.138992	0	0	0	0	0	0
1700109H08Rik	0.46015	0.602843	0.299579	0.428206	0.570436	0.582278	0.387214	0.526536	0.4532	0.789468	0.803812	0.959372	0.81773	0.509092	0.485125
1700109K24Rik	0.363005	0.374694	0.164589	0.200753	0.522331	0.620421	0.979875	0.822841	0.408597	0.64556	0.418717	0.613331	0.692197	0.497238	0.473829
1700110C19Rik	0	0	0	0.219442	0.0761277	0.150707	0.0751648	0	0.148879	0	0	0	0	0	0
1700110I01Rik	0	0	0	0	0	0	0	0.0145366	0	0	0	0	0	0	0
1700110K17Rik	0	0	0	0	0	0	0.0524252	0	0	0	0	0	0.0541264	0	0
1700111N16Rik	0	0	0.101204	0.0462901	0	0	0	0	0	0	0	0.0471411	0	0	0.0485585
1700112D23Rik	0.149907	0.154734	0	0.0725403	0.0754959	0	0.074541	0.297327	0	0	0.37825	0	0.15392	0.143738	0
1700112H15Rik	0	0	0	0	0	0.0694451	0	0.138154	0	0.072259	0.0703019	0	0	0	0
1700112J16Rik	0.152346	0.0224645	0.0690747	0.0631888	0.0438422	0.0433962	0.151507	0.0647492	0.0857398	0	0	0.0214501	0.0446923	0	0.0220951
1700113A16Rik	0.34643	0.868421	0.837728	0.143689	0.398784	0.246705	0.344522	0.0981585	0.146227	0.256701	0.349648	0.390216	0.55896	0.427079	0.854142
1700113H08Rik	0	0.0360881	0	0.0338366	0	0	0.0347698	0	0	0	0	0	0	0	0
1700119H24Rik	0	0	0	0	0	0	0.458275	0	0	0	0	0	0	0	0
1700120C14Rik	0.156532	0.161573	0.165604	0.0302985	0.031533	0.124849	0	0.0620934	0.215835	0.0649538	0.0315973	0.123422	0.0964332	0	0.0635665
1700120G07Rik	0	0	0	0	0	0	0	0.0577248	0	0	0.0587486	0	0	0	0
1700121C08Rik	0	0	0	0.0774692	0	0	0	0	0	0.0830391	0	0	0	0	0
1700121N20Rik	0.1583	0	0.167474	0	0	0	0	0	0	0.109479	0.053257	0.15602	0.108358	0	0.0535704
1700122E12Rik	0.152867	0.0788949	0.0808632	0.147945	0.23096	0.152407	0	0	0.225838	0	0	0	0.0784795	0	0
1700122H20Rik	0	0	0	0	0	0	0.256024	0	0	0	0	0	0	0	0.130681
1700123J17Rik	0	0.0309898	0.0635257	0.0290563	0	0.11973	0	0.119095	0	0	0.0303019	0.0887715	0.0308266	0.0287874	0.0304802
1700123K08Rik	0	0	0	0.0284418	0.0296006	0	0.0584524	0	0.115777	0	0	0	0	0	0
1700123M08Rik	0.172037	0.665911	0.227508	0.29137	0.303242	0.514555	0.299406	0.469174	0.211798	0.446171	0.303861	0.0847792	0.176641	0.164957	0.218321
1700123O20Rik	12.0202	12.6146	14.4772	10.1617	9.27545	10.2966	9.81431	14.168	13.4775	14.7909	15.5196	13.487	13.8148	16.0368	12.8441
1700124L16Rik	0	0.0503933	0	0.0944985	0.196697	0.194697	0.145657	0	0.0961676	0.0506464	0.0492747	0.0481179	0.150384	0.046812	0.0495647
1700125G22Rik	0	0	0	0	0	0	0.250375	0.0624179	0.123979	0	0	0.0620335	0	0	0
1700125H03Rik	0	0.142513	0	0	0	0	0.0686537	0.410765	0	0.0716146	0.0696751	0	0.0708815	0	0
1700125H20Rik	0.163391	0	0	0.10542	0.109716	0.0542998	0.108328	0.216047	0.268206	0	0.0549698	0	0	0	0
1700126G02Rik	0.373734	0.385769	0	0.14468	0.150575	0.372609	0.446012	0.296506	0.0736179	0.387707	0.226324	0.368351	0.997718	0.143342	0.379426
1700128E19Rik	0	0.0229342	0	0	0	0	0	0	0	0	0	0	0	0	0
1810006J02Rik	0.0287946	0	0	0	0	0	0	0	0.0283597	0	0	0	0	0	0
1810007D17Rik	0	0	0	0	0	0	0	0	0	0.0757648	0	0	0	0	0
1810008B01Rik	0	0	0.069158	0	0	0	0	0	0.0643824	0	0	0	0	0	0
1810008I18Rik	0.0220022	0	0	0	0	0	0	0	0.0650097	0	0	0	0	0	0
1810009A15Rik	0.0375287	0.193686	0.0397036	0	0	0	0.0373221	0	0.0369619	0	0.0757547	0.0369881	0	0.0719686	0.0381003
1810010D01Rik	0	0.175075	0.134582	0.0410381	0	0.0422757	0.0421699	0	0.0417629	0.0439886	0	0.0835851	0.217692	0	0
1810010H24Rik	0.611061	0.663935	0.680498	0.560261	1.13378	0.641285	0.671665	1.18009	0.791884	1.26781	1.39578	1.4581	1.78318	2.46701	1.50194
1810010K12Rik	0.0473495	0	0	0	0	0	0.0941776	0.0234783	0	0	0	0	0	0	0
1810011H11Rik	0.183949	0.227847	0.116766	0.106816	0.148224	0.110037	0.0731747	0.0729692	0.108703	0.190826	0	0.10878	0	0	0.0373502
1810011O10Rik	1.68129	1.95235	1.81048	2.063	1.87489	1.4667	1.67203	2.44146	2.33599	1.15238	0.848453	1.09485	0.554878	0.921198	0.914407
1810012K08Rik	2.54908	2.63116	1.5981	0.913705	1.61659	2.25902	2.44115	1.59166	2.32461	1.37116	1.90575	1.20965	1.06631	1.71997	1.24603
1810012K16Rik	0	0.102261	0	0.0958806	0.199574	0	0	0	0.195148	0.102774	0.0999907	0.0976433	0	0.0949933	0
1810013D15Rik	0	0	0.0270306	0.074182	0.0257348	0.025473	0	0	0.0754922	0	0.0515746	0	0	0.048997	0
1810013L24Rik	16.6466	16.2884	14.8618	22.3795	23.2913	21.7123	20.7964	21.4253	21.3439	16.6744	15.0391	15.2903	15.3953	15.5654	15.1817
1810014B01Rik	1.4917	1.41318	1.77271	0.771274	0.926192	0.529689	0.508042	0.587674	0.623892	1.20829	0.989953	0.946573	1.04906	0.822917	0.76758
1810017P11Rik	0	0.100245	0	0	0	0	0	0	0	0	0.0980196	0	0	0	0.197193
1810019D21Rik	0.908433	0.504907	0.702326	0.64248	0.598272	0.627021	0.625452	0.762295	0.585004	0.688673	0.811079	0.826474	0.645748	0.670036	0.532078
1810019N24Rik	0.0696997	0.0719441	0.0368694	0	0.035102	0	0.034658	0	0.0686469	0.0361527	0	0	0	0	0
1810020O05Rik	0	0	0.0547583	0.0500923	0	0.154809	0.205895	0	0.0509771	0	0.0522397	0	0.106288	0	0.210188
1810021B22Rik	0.483853	0.249717	0.255946	0.995082	0.670111	0.602994	1.32327	1.01965	1.72747	0.250971	0.305217	0.357662	0.186301	0.289963	0.491222
1810022K09Rik	28.966	28.0799	26.4911	18.7887	17.2812	15.7184	14.2649	23.238	20.247	25.912	27.9871	24.7098	23.2979	24.8988	23.0675
1810024B03Rik	0.259509	0.283622	0.306847	0.162511	0.123005	0.152192	0.333986	0.272494	0.255589	0.142523	0.107849	0.210634	0.235107	0.278103	0.170475
1810026B05Rik	1.56539	1.75856	1.43663	1.2412	1.32976	1.15954	0.987832	1.23444	0.990682	1.62392	1.23095	1.69155	1.40073	1.30205	1.29564
1810030O07Rik	15.641	15.9167	15.8465	14.7682	14.6419	15.614	14.3169	17.6816	14.7522	17.2672	18.2384	15.95	18.08	18.3857	17.9584
1810032O08Rik	4.43137	4.11061	3.94467	3.4574	2.81176	3.32811	1.63077	2.55545	2.24951	5.08307	4.74837	5.38726	5.09116	4.7731	4.39976
1810034E14Rik	0.120694	0.0498321	0.153226	0.0700846	0.0729402	0.168462	0.0960234	0.263323	0.166419	0.0500824	0.146178	0.0475821	0.223064	0.138872	0.0980255
1810037I17Rik	43.2598	51.1144	55.5033	32.9148	30.5856	28.1786	26.6214	41.5572	36.4409	36.0567	37.4377	39.8279	33.8649	34.7155	31.6821
1810041H14Rik	0	0.0657303	0.20211	0	0.256562	0.190464	0	0.252605	0.188154	0.198181	0.257085	0	0.196153	0.0610591	0.193949
1810041L15Rik	0.0413612	0.0597704	0.0525098	0.080059	0.0833209	0.0659787	0.0658136	0.082036	0.0651784	0.102978	0.0500946	0.0570716	0.0339746	0.0317273	0.0923805
1810043G02Rik	1.33291	1.03821	1.09871	1.55908	1.22724	1.6387	1.77285	1.92196	2.15844	1.50151	1.238	1.34595	1.83038	1.40351	1.22868
1810044D09Rik	1.56107	2.18682	2.00544	1.94247	1.79699	1.55637	1.2198	1.76928	1.31785	1.27241	0.787787	0.329697	1.71734	0.641498	1.13203
1810053B23Rik	0	0.0185343	0	0	0	0	0	0	0	0	0	0	0	0	0
1810055G02Rik	20.9337	23.3019	23.4263	20.2876	18.7359	22.6505	23.8825	28.4415	25.9208	19.715	19.3263	18.7875	20.8731	21.0938	19.8786
1810058I24Rik	18.6283	18.4647	21.1082	18.7256	18.6455	16.7092	17.4998	22.7399	21.4911	18.2141	16.2474	17.0938	15.3495	16.4806	15.928
1810059C17Rik	0	0	0	0.215387	0	0.221882	0	0.110353	0.438382	0	0	0	0.114255	0.106697	0
1810059H22Rik	0.021573	0.077937	0.0228232	0.0626353	0.0543228	0	0.0965442	0.0962731	0.0424944	0.0223796	0.0326602	0	0.110752	0.103426	0.0219016
1810062G17Rik	0.356914	0.368407	0.314665	0.518134	0.419413	0.711679	0.591582	0.589921	0.878809	0.0617096	0.180115	0.117258	0.30539	0.228151	0.543525
1810062O18Rik	0.208888	0.0616041	0.189423	0.0288803	0.180342	0.23801	0.178061	0.177561	0.0881712	0.278611	0.240947	0.352935	0.428958	0.286131	0.393843
1810063I02Rik	0	0	0.418482	0	0	0	0	0.196138	0.584376	0	0	0	0	0	0
1810064F22Rik	0	0	0	0	0	0	0	0	0	0.0204204	0	0	0	0	0
1810065E05Rik	0	0	0	0	0	0	0	0	0.0576382	0	0	0	0	0	0
2010001A14Rik	1.06258	1.56685	1.04386	1.83637	2.29343	1.81608	2.11346	1.80645	1.64455	0.708624	0.842639	0.374026	1.16895	1.23717	1.00171
2010001K21Rik	0	0	0.0157939	0	0	0	0	0.0148049	0	0	0	0.0147137	0	0	0.0151561
2010003K11Rik	0.0930326	0	0.049212	0.0450186	0	0	0	0	0	0.0482554	0	0	0	0	0
2010005H15Rik	0.593647	0.35015	0.0897214	0.246228	0	0	0.421699	0.672824	0.167052	0.0879773	0.342378	0.250755	0	0.0813166	0.0860983
2010007H06Rik	0.0329498	0.0566847	0.0464791	0.0531482	0.0553137	0.0657012	0.0655368	0.0544607	0.0324522	0.0455756	0.0221706	0.0757754	0.0789408	0.0526564	0.0223011
2010008C14Rik	1.64494	1.03761	0.966813	0.884429	0.276139	0.36444	0.181764	0.543762	0.630035	0.474009	0.64564	1.08083	0.750651	0.350498	0.371108
2010009K17Rik	0.0955758	0	0	0	0	0	0	0.0947827	0	0.099149	0	0	0.098134	0.0916426	0.194063
2010010A06Rik	0	0	0	0	0	0.0441769	0.0440663	0	0	0	0	0	0.136489	0	0
2010013B24Rik	0	0	0	0	0	0	0	0	0	0	0.0732194	0	0	0	0
2010015M23Rik	0.271183	0.0933053	0.095633	0.131226	0.31867	0.0901223	0.26969	0.0896444	0.178058	0.140661	0.456171	0.311823	0.092814	0.216686	0.321199
2010016I18Rik	0	0.0453907	0.0155077	0.0425588	0.0442928	0.102299	0.0145775	0.0290732	0.0433105	0	0	0	0.0150506	0	0.029763
2010103J01Rik	0	0	0.147763	0	0.281359	0.278496	0	0.27702	0.137559	0	0.140966	0.137657	0	0.133921	0
2010106E10Rik	0	0	0	0	0	0	0	0	0	0	0	0.0415003	0	0	0
2010107E04Rik	35.0441	35.1614	34.5782	24.5642	23.457	23.618	18.732	26.1864	25.4366	33.0283	37.7516	32.5644	32.0959	33.3458	32.0065
2010107G23Rik	1.4725	1.91396	1.80785	2.33996	1.61132	1.48619	0.958181	1.08169	1.28912	1.67842	1.33939	1.54087	1.25059	1.49905	1.29191
2010109A12Rik	0	0.0438718	0	0	0	0.0423751	0.0845383	0	0	0.0440921	0	0	0	0.040754	0
2010109I03Rik	0	0	0.0173628	0	0	0	0.0163214	0	0	0	0	0	0.016851	0	0
2010109P13Rik	0	0.28539	0	0	0	0.275655	0	0	0	0	0	0	0	0	0
2010110E17Rik	0.0616513	0	0	0.119333	0.186292	0.0614656	0.183936	0.122279	0.12144	0.255825	0.062224	0.0607632	0.379809	0.0591141	0.0625902
2010110K18Rik	0.664577	0.568381	0.381678	0.441037	0.401631	0.359684	0.16995	0.357777	0.317919	0.492445	0.498272	0.449145	0.25345	0.509782	0.269879
2010111I01Rik	1.47306	1.41649	1.5432	1.24453	1.47889	1.23901	1.40292	1.90338	1.58314	1.66751	1.46738	1.50387	1.52727	1.56427	1.35423
2010204K13Rik	9.37996	9.22263	11.2998	4.50584	4.68943	4.60759	2.89382	3.97207	3.57393	9.30447	10.2618	8.80621	6.2918	7.28706	6.36012
2010300C02Rik	0.192206	0.242483	0.293721	0.165349	0.129065	0.180982	0.180529	0.180022	0.189303	0.0553867	0.0862186	0.0420972	0.0548197	0.0409547	0.0542038
2010300F17Rik	0.899365	0.829567	0.910996	0.944484	0.886597	1.06836	1.56047	1.11962	1.20617	0.218359	0.154505	0.339476	0.471542	0.348611	0.291403
2010308F09Rik	0	0	0	0.148996	0	0.153489	0	0	0	0	0	0	0	0	0
2010309G21Rik	0.118322	0	0.125179	0.114512	0	0	0	0	0	0.122746	0.358264	0.583088	0	0.567263	0.480496
2010310C07Rik	0.0225986	0.116632	0	0	0.0227621	0.0450611	0.0224742	0.0448222	0.0445146	0.0234435	0	0.0222731	0.046407	0.0216686	0
2010315B03Rik	0.99688	0.700278	0.747044	1.13898	1.22722	1.02149	1.18416	1.55156	1.56819	0.732522	0.782554	0.655013	0.767672	0.836373	0.773103
2010320M18Rik	3.65215	2.55013	5.39796	2.85884	3.2458	3.26633	2.77745	3.99468	3.64989	3.06438	3.57767	2.9114	2.59185	2.98688	3.87135
2010320O07Rik	0	0	0	0.0998984	0	0.102911	0	0	0	0	0	0	0	0	0
2200002A13Rik	0	0.0788949	0	0.0739727	0	0	0	0.0757994	0	0	0	0	0	0	0
2200002D01Rik	2.63335	4.04145	3.5191	5.83486	5.4444	5.80355	7.09846	11.9923	9.79415	3.81014	4.09163	5.08838	6.43938	7.01013	5.55796
2200002J24Rik	0.0879732	0.090806	0.186143	0	0	0	0	0	0	0.0912622	0	0	0	0	0
2210008F06Rik	0.100169	0.310184	0.052987	0.048472	0.151341	0.0499337	0	0.198676	0	0.103914	0.0505498	0.444268	0.10285	0.0480234	0.0508473
2210010C04Rik	0.0758985	0.0522283	0	0.0244849	0.0254825	0.0252233	0.0251602	0	0.0249174	0.0262453	0.051069	0	0.0259766	0.072775	0.102739
2210011C24Rik	1.72584	1.821	2.27218	2.26415	2.47229	2.17949	0.8391	1.52135	2.2286	0.517217	0.4645	1.05839	0.511922	0.367738	0.622979
2210011K15Rik	0.0622533	0	0.0987915	0.0301244	0	0.155165	0	0.154342	0.061313	0.0645807	0.0314158	0.0613565	0.0639196	0.0298457	0.252806
2210013O21Rik	2.72195	2.61094	2.29793	4.78965	2.99088	3.94727	2.92571	4.66253	3.54737	2.56701	2.88598	2.84533	2.68188	2.87356	3.01462
2210016F16Rik	7.10475	7.44353	8.3433	8.02773	7.40662	7.36669	8.39044	10.463	10.4437	8.32852	8.04917	7.05493	8.95451	8.54952	8.15064
2210016L21Rik	9.99171	9.8054	11.022	10.3051	10.5267	9.65083	9.69195	11.3569	11.1012	11.2673	10.2336	10.6401	11.4889	10.6975	10.577
2210017I01Rik	0	0	0	0	0	0.0657279	0	0	0	0	0	0	0	0	0
2210406H18Rik	0	0.0504842	0	0	0	0	0	0	0.0963411	0	0.148091	0.0482048	0.150655	0	0
2210406O10Rik	0.0657664	0.0452561	0.0695777	0.0212163	0.110404	0.0437122	0.0218014	0.152181	0.021591	0.0227417	0.0663773	0.129638	0.270107	0.14714	0.178048
2210407C18Rik	0	0.0799664	0	0	0	0	0	0	0	0	0	0	0	0	0
2210408F21Rik	0.112617	0.232488	0.214459	0.370571	0.272237	0.269468	0.291193	0.603088	0.532399	0.140193	0.159129	0.199791	0.323769	0.302352	0.274398
2210408I21Rik	0.610429	0.545447	0.722915	0.537869	0.660729	0.644924	0.570825	0.695716	0.771701	0.604896	0.579317	0.547758	0.654832	0.681403	0.712222
2210409E12Rik	4.07219	3.39499	3.31399	5.60846	6.78351	4.99684	2.64793	6.21292	2.31386	4.87435	3.47771	6.0203	5.95015	4.95585	6.67834
2210411M09Rik	0.0842792	0.086993	0.0891633	0	0	0	0.0838151	0	0	0	0.0850621	0.0830651	0	0	0
2210412B16Rik	0.544091	0.898578	0.460498	0.315944	0.109606	0	0	0.539576	0.321524	0.33866	0.439317	0.536254	0.446923	0.31302	0
2210417A02Rik	0	0	0	0	0	0	0	0	0	0	0	0	0	0.0944751	0
2210418O10Rik	0.495654	0.28423	0.305887	0.173223	0.166413	0.192174	0.0958465	0.204809	0.162723	0.271375	0.347402	0.257827	0.438237	0.290434	0.293535
2210420H20Rik	0.086155	0.0889293	0	0	0	0	0	0.0854401	0	0.178752	0	0	0	0.165219	0
2300002M23Rik	0.0360556	0.0372166	0	0.0348947	0	0	0	0	0	0.149614	0.145562	0.0355362	0.0740412	0.103715	0.329442
2300003K06Rik	0.0428391	0	0	0	0	0	0	0	0	0	0	0	0	0	0
2300009A05Rik	0.18967	0.195778	0.257994	0.445797	0.46396	0.459241	0.377252	0.349322	0.186805	0.252979	0.10939	0.133527	0.250389	0.233826	0.110034
2310001H17Rik	0.0523879	0.0849747	0.0870946	0.130374	0.165839	0.0522301	0.148856	0.11875	0.125306	0.0465826	0.0528745	0.0958902	0.0384215	0.0789359	0.0987735
2310001K24Rik	0.0732318	0	0	0	0	0	0	0	0	0	0	0	0	0	0
2310002F09Rik	0.024128	0.0249049	0.0255263	0.0700534	0.085059	0.108249	0.107978	0.0837472	0.1307	0.0750901	0.0243521	0.0118902	0.0247738	0.0115675	0.0244955
2310002L09Rik	0	0	0	0	0	0	0	0	0	0	0	0	0.025784	0	0
2310003L06Rik	0.169031	0.314054	0.143062	0.163589	0.0681018	0	0	0	0	0.350702	0.853009	0.566428	0.555378	0.907621	0.926671
2310005A03Rik	0	0	0	0	0	0	0	0.0384419	0	0	0	0	0	0	0
2310005E17Rik	0	0	0.0482999	0	0	0.0455167	0	0	0	0.094722	0	0.089993	0	0	0.0926989
2310007B03Rik	0.114425	0.118109	0.363167	0.531554	0.46101	0.410688	0.318625	0.839716	0.450785	0.094962	0.161683	0.112776	0.0704924	0.109716	0.0929338
2310008N11Rik	0.030023	0.0309898	0.0317629	0	0	0.11973	0.0298577	0.0297739	0.0591391	0.0622908	0	0	0	0	0.0609605
2310009A05Rik	0.162629	0.149214	0.152936	0.139904	0.0728023	0.126108	0.125793	0.161279	0.142375	0.0749816	0.0729509	0.0356191	0.185535	0.155936	0.0917253
2310009B15Rik	2.13669	2.84477	2.32604	2.21774	3.02549	2.40812	3.172	5.4356	4.45283	2.50569	2.12529	2.56372	2.22568	1.57369	1.66622
2310010J17Rik	0.988568	0.74211	1.61632	1.56557	1.17676	1.43359	1.34063	1.15861	2.56686	1.02553	0.634933	1.0629	1.1073	0.689371	1.45982
2310011J03Rik	13.8683	13.1955	14.5677	13.0719	10.8902	11.402	11.929	14.6332	12.6231	14.489	14.5942	15.6443	17.5125	14.5265	13.0786
2310014F06Rik	0.154282	0.15925	0.14282	0.279964	0.213672	0.153817	0.153432	0.172127	0.227927	0.200062	0.0973219	0.304119	0.178213	0.166424	0.117474
2310015A10Rik	0.674486	0.624184	0.836604	0.900372	0.679366	0.626079	1.31842	1.26858	0.984995	1.35115	0.704226	1.28369	1.40896	0.981244	1.20423
2310015K22Rik	0.0370921	0	0	0	0	0	0	0	0	0	0	0	0	0	0
2310022A10Rik	12.4368	12.6384	12.6178	13.5176	11.8988	12.9984	8.6928	10.7708	10.6076	13.1135	12.93	12.2689	12.5951	11.5989	12.1659
2310022B05Rik	23.3677	24.2048	24.6352	42.3126	40.5044	44.5689	52.3449	54.1643	55.116	24.8533	24.6433	26.2774	27.3078	27.3084	26.1193
2310026I22Rik	0	0	0	0	0	0	0.124369	0	0	0	0	0	0	0	0
2310026L22Rik	0	0.139841	0	0.131117	0.136459	0.135071	0.404199	0.268709	0	0.140544	0.273475	0.267054	0.417315	0.259807	0.275084
2310030A07Rik	0	0	0	0.171956	0.0894812	0	0.353398	0	0	0	0	0	0.0912164	0	0
2310030G06Rik	2.79309	3.05262	2.81011	3.44521	2.89604	2.75738	2.99558	4.04625	3.80272	2.27256	1.74117	1.94319	1.51828	1.96923	1.58462
2310031A07Rik	0.218956	0	0.0579111	0.0529764	0.0551349	0	0.0544375	0.0542846	0.107824	0.0567853	0.0552474	0.215801	0.168612	0	0
2310033P09Rik	7.33799	8.27077	7.36169	4.08145	4.79995	4.41476	3.6488	5.10233	4.90118	5.38113	5.36308	6.19317	5.10954	4.85242	4.45272
2310034C09Rik	0	0	0	0	0	0	0	0.0568095	0	0	0	0	0	0	0
2310034G01Rik	0.276286	0.244442	0.208784	0.114596	0.15902	0.118052	0.274765	0.195709	0.11662	0.204725	0.0398361	0.0778017	0.121578	0.189226	0.080141
2310035C23Rik	4.46652	4.42782	3.8684	4.00251	3.98173	3.57724	4.09588	2.81154	3.09002	5.78152	5.45222	6.09446	5.83948	5.62823	5.46114
2310039H08Rik	6.02907	6.22321	7.93599	8.07394	6.49636	6.43028	6.83251	12.4447	10.9094	5.16357	4.66994	6.35679	4.89477	5.37763	4.7686
2310039L15Rik	0.0241549	0.0498654	0.114996	0.0233772	0.0851537	0.10837	0	0.0479089	0.011895	0	0	0.0238069	0.0124007	0	0
2310040G07Rik	0.0685101	0.282865	0.144961	0.198913	0.0690058	0.204911	0.0681329	0.135883	0.0674753	0.142143	0.20744	0.20257	0.211032	0	0.20866
2310040G24Rik	0.76917	0.649585	0.443861	0.270692	0.845165	0.627425	0	0.346721	0.275474	0.797926	1.12919	0.75809	0.502573	0.469328	0.425937
2310043L19Rik	0	0	0	0	0	0	0	0	0	0.161082	0	0	0	0	0
2310043M15Rik	0.59321	0.468239	0.701422	0.742966	0.632649	0.591424	0.242918	0.449867	0.171838	2.17196	2.25401	2.33866	2.97378	1.97406	2.4444
2310043P16Rik	0.12567	0.172955	0.0738624	0.189192	0.154707	0.167055	0.291614	0.221559	0.247543	0.115882	0.14093	0.151384	0.114696	0.0803319	0.0850556
2310044K18Rik	0	0	0	0	0	0	0	0	0	0	0	0	0	0.16816	0
2310046K23Rik	0	0	0.0846854	0	0	0	0	0	0	0	0	0	0	0	0
2310047D07Rik	0	0	0	0.0637262	0	0	0	0.0652999	0	0	0	0	0	0	0
2310050C09Rik	0	0	0	0.0486518	0.202536	0	0	0	0	0	0	0.0990925	0	0.0482016	0
2310057M21Rik	1.61564	1.67588	1.60402	1.69841	1.58324	1.52746	1.28223	1.55882	1.57556	1.56871	1.66278	1.64727	1.58125	1.60257	1.74932
2310058D17Rik	0.135436	0.122323	0.0537319	0.0327689	0.17052	0.101271	0.0673454	0.0503672	0.0666954	0.1405	0.153781	0.2336	0.139061	0.22726	0.120312
2310061I04Rik	11.2918	12.4664	12.2311	12.8184	11.7578	12.3097	10.2473	11.3762	12.3815	13.0181	11.5779	11.8592	11.7553	12.1186	11.2814
2310068J16Rik	0.0964262	0.298593	0.306043	0.0933215	0.194248	0.0961358	0.143843	0.143439	0.0949697	0.150047	0.0973219	0.142556	0.346525	0.0462289	0
2310069B03Rik	0.170951	0.0294093	0	0.165447	0.200886	0.0852181	0.141675	0.254299	0.168369	0	0.0287565	0	0.0292545	0.0273193	0
2310069G16Rik	0.064437	0	0.136342	0	0	0	0.0640822	0	0	0.200538	0.0650356	0.127018	0.132323	0.185356	0.130837
2310074N15Rik	0.0931125	0.384443	0.492543	0.0901145	0.187572	0.0928321	0	0.18468	0	0.0965936	0	0	0.19121	0	0.189061
2400006E01Rik	3.1622	4.67204	4.00143	2.46031	2.87282	2.65814	1.29492	0.860853	1.03815	2.89449	2.62836	2.99443	3.11952	1.90247	2.45498
2410002F23Rik	11.3292	11.4374	10.8244	9.07018	9.03294	8.38352	6.49848	7.65099	6.96613	13.955	12.396	12.5438	12.7807	12.7396	10.6606
2410003L11Rik	13.1215	11.9305	13.4309	9.30653	8.30204	9.16214	5.08781	4.5098	4.33889	21.0324	20.1759	19.2821	19.9416	18.7588	19.3809
2410004B18Rik	9.32126	9.78682	10.7656	6.84986	4.97681	5.27235	4.4092	6.75414	5.81342	10.0022	8.76089	9.21331	7.13007	8.5023	7.86342
2410004I01Rik	0.182617	0.424118	0.531299	0.0883684	0.229922	0.182067	0.0454028	0.135826	0	0.331527	0.0460783	0.269979	0.0468761	0.0437753	0
2410004P03Rik	0.199177	0.189776	0.162092	0.192764	0.138889	0.183302	0.0304739	0.167136	0.120719	0.111259	0	0.0755031	0.0943884	0.132217	0.0933279
2410006H16Rik	75.4224	89.4742	74.7053	236.351	215.026	190.152	137.999	177.278	169.939	85.0563	100.984	85.5499	120.678	129.903	127.42
2410012E07Rik	0.239609	0.370986	0.168996	0.193245	0.0804474	0.0398145	0	0	0.0786632	0.124283	0.0403058	0.078719	0	0	0.040543
2410015M20Rik	35.8166	37.4145	34.5511	30.8428	29.2076	33.4188	30.9796	42.5664	41.0725	31.4222	37.0911	36.3618	34.1222	34.6868	29.2937
2410017I17Rik	0.25826	0.244361	0.318764	0.187458	0.0433547	0.0643705	0.171225	0.021343	0.0423932	0.379546	0.325824	0.275751	0.331465	0.247631	0.152946
2410018L13Rik	0.486435	0.692082	0.514625	0.445326	0.675342	0.524292	0.248416	0.312907	0.0906383	0.586451	0.623644	0.5183	0.512954	0.680716	0.413761
2410021H03Rik	0.283725	0.292861	0.225126	0.27459	0	0.353588	0.211622	0.281371	0.13972	0.294332	0.501131	0.349548	0.436979	0.0680122	0.432069
2410022M11Rik	0.822372	0.73177	0.840029	0.658671	0.91401	0.791623	0.761441	1.54673	1.31268	0.441268	0.314832	0.531034	0.407634	0.217525	0.230316
2410024N13Rik	0.0810037	0.167224	0.085698	0.0783956	0	0	0	0	0	0	0	0	0	0	0.0822374
2410080I02Rik	1.43987	2.56713	3.04663	1.64688	1.1866	0.783019	0.39053	0.649056	0.902442	1.76528	0.924793	1.80616	1.34401	0.878573	0.664454
2410089E03Rik	3.39295	3.32602	2.86286	2.82439	3.48879	3.28727	3.68065	2.43999	2.82507	4.0942	3.70599	4.07444	4.10785	3.73633	3.65595
2410124H12Rik	0.690826	1.10922	1.94896	0.817158	0.618511	0.535691	0.458015	0.456729	0.529194	1.03517	0.387358	0.680875	0.866943	0.294398	0.701348
2410131K14Rik	4.68144	3.60434	3.65366	4.62355	4.11623	4.52388	4.379	4.14789	4.26115	5.31424	6.03203	6.09843	6.14633	6.20887	5.60979
2410137M14Rik	0.738136	0.698413	0.585684	0.833432	0.247825	0.122652	0.0611727	0.0610009	0.181747	0.829543	1.11749	0.485002	1.01052	0.589799	0.249793
2410141K09Rik	5.70437	5.41701	5.27627	2.11364	1.80577	1.77115	0.761798	1.09908	0.642081	7.10116	6.21795	5.22061	4.85298	4.06314	4.69918
2410152P15Rik	0.0622176	0.064221	0.0658232	0	0	0	0	0	0	0.0645436	0	0	0	0	0
2500002B13Rik	3.17716	2.9082	2.34655	1.77916	1.32836	1.69336	1.13271	1.0899	1.2005	2.75698	2.84365	3.32833	2.72875	2.39497	2.41409
2500004C02Rik	0.479571	0.677387	0.453956	0.415274	0.279655	0.478127	0.426727	0.45056	0.37289	0.680789	0.840676	0.82094	0.570155	0.774459	0.589374
2510002D24Rik	2.51629	2.25854	2.66212	2.15293	3.08548	2.58143	2.68378	3.18256	3.19663	2.68603	2.50286	2.4441	2.58364	1.46862	2.11034
2510009E07Rik	1.71054	1.354	1.53211	2.84374	2.35711	2.44822	3.91362	3.08047	3.50377	2.01399	1.6311	1.86173	2.14422	2.21369	2.27994
2510016D11Rik	0.385117	0.397518	0.291025	0.425963	0.886636	0.713064	0.601852	0.491042	0.758601	0.228294	0.111056	0.650691	0.225957	0.21101	0.279273
2510017J16Rik	0.171628	0.221443	0.13618	0.124576	0.216087	0.128333	0.170683	0.255305	0.126777	0.267066	0	0.253733	0.0440554	0.0822824	0.348483
2510039O18Rik	19.5653	18.8845	20.3632	21.0094	19.5669	21.1088	26.3447	27.4514	28.0643	22.8287	22.5309	23.1362	25.5085	25.153	23.0462
2510046G10Rik	0.154538	0.0531716	0.108996	0.149563	0.103771	0.0513577	0.102458	0.0510854	0	0	0.0519914	0.101542	0	0	0
2600006K01Rik	0.154172	0.397841	0.0815533	0.261114	0.0776437	0.576404	0.229985	0.344009	0.227765	0.079968	0.0778022	0.34189	0.118724	0.221741	0.27391
2600014E21Rik	0.0105196	0.0108583	0	0	0	0	0	0	0	0	0	0	0	0	0
2610001A08Rik	0	0	0	0	0	0.186949	0	0	0	0	0	0	0	0	0
2610001J05Rik	7.33246	7.33206	7.36346	7.7478	7.50091	7.69589	7.98997	9.25995	9.35156	6.55177	6.9525	6.16822	6.08768	6.85219	6.61539
2610002M06Rik	2.77072	2.56865	2.33417	3.1367	3.10085	2.97552	3.45283	3.18872	3.16684	2.76785	2.83961	3.25337	3.35415	2.96828	3.13414
2610005L07Rik	3.52772	3.03667	3.18128	4.19523	4.58906	4.46451	5.3207	3.75663	4.32061	3.86217	3.03496	3.87463	4.46419	3.73203	3.15854
2610008E11Rik	3.42118	3.47484	2.76043	6.16292	5.56863	5.94857	6.57787	6.20654	6.81988	3.30301	3.499	3.35391	3.2973	3.19291	3.63074
2610012C04Rik	0	0	0	0	0	0	0	0	0	0	0	0.05221	0	0	0
2610016A17Rik	0	0.0509904	0.0522625	0	0	0.049251	0	0	0.0486536	0	0	0	0	0	0
2610017A05Rik	0.261007	0.235735	0.172583	0.378904	0.131447	0.162638	0.0324462	0.161775	0.032133	0.169228	0.197573	0.160779	0.0334991	0.218982	0.0993681
2610020C07Rik	0.629918	0.47809	0.372413	0.609636	0.466526	0.443309	0.33165	0.257226	0.273708	0.826445	0.504876	0.474763	0.608733	0.568466	0.338565
2610020F03Rik	0	0	0	0	0	0	0	0	0	0	0.0930186	0	0	0	0
2610021A01Rik	12.8199	12.795	11.5679	6.61927	6.56306	6.51855	5.35935	4.92384	4.41753	11.7134	10.7205	10.6338	9.8751	9.26467	10.104
2610024D14Rik	0	0	0	0	0	0	0	0	0	0	0	0	0.189258	0	0.187132
2610027F03Rik	0	0	0	0.13887	0	0	0.0951335	0.0948664	0	0	0.0482744	0.0942822	0	0	0
2610027K06Rik	0.0210534	0	0.0222735	0.0203755	0	0.02099	0.104688	0.0208787	0.0207354	0.0655215	0	0	0.0432339	0.100935	0
2610028E06Rik	0.0488102	0.0503819	0.0258194	0.0472386	0.0122908	0.0121658	0.0242707	0.0121013	0.0240365	0.164564	0.0615795	0.144321	0.0877041	0.0585018	0.0495535
2610028H24Rik	0.0635677	0.0656147	0.100877	0.123042	0	0.0316882	0	0.0630402	0	0	0.0320791	0	0	0.0609517	0
2610035D17Rik	0.587649	0.237354	0.756858	0.519274	0.64337	0.483988	0.254093	0.658787	0.503281	0.450588	0.257873	0.251819	0.34104	0.367478	0.363147
2610035F20Rik	1.79717	1.23669	1.68193	0.156091	0.348109	0.298626	0.36662	0.0685482	0.226926	2.60532	2.04641	2.88401	1.37212	1.92204	1.47366
2610037D02Rik	3.15217	2.74111	2.94654	0.814908	0.869857	0.925584	0.54752	0.567394	0.574132	1.97097	1.37282	1.77682	1.18599	1.26281	1.15075
2610042L04Rik	0.287336	0.207612	0.24319	0.111234	0.231532	0.0859411	0.0285754	0	0.0848987	0.149039	0.058001	0.226557	0.324529	0.110204	0.0291712
2610044O15Rik8	4.90097	4.421	4.02616	2.7861	2.71574	2.4081	2.37415	2.7992	2.19909	4.38493	3.45829	4.1937	4.00841	4.17414	4.04892
2610203C20Rik	1.6097	2.2121	1.24449	2.5396	2.83975	3.69875	2.87487	5.72415	3.96815	2.07499	2.27835	3.52505	2.22979	2.82205	1.97266
2610203C22Rik	0.0551848	0.0227847	0.0233531	0.0427264	0.0889345	0.0550186	0.120738	0.0218908	0.130443	0.0114496	0.0556975	0.010878	0.0679943	0.0211655	0.0224101
2610204G07Rik	0.655542	0.281938	0.520149	1.48035	1.87081	1.57946	3.20534	2.97964	3.55103	0.340025	0.661632	0.430733	0.616998	0.942847	0.720986
2610206C17Rik	0.0848067	0.0583584	0.0299071	0.0547174	0.0284734	0	0	0	0.0278419	0.0293258	0	0.0278617	0.0290255	0	0
2610300M13Rik	0.0260912	0.0538628	0	0	0.02628	0.0520253	0	0.0258747	0	0.0541334	0.131668	0	0.0267896	0.125087	0.105954
2610301B20Rik	6.61812	5.87205	4.91554	9.43206	9.61091	9.42275	9.42172	9.03564	10.0005	5.57237	6.13059	5.09313	6.65563	7.34543	6.99503
2610306M01Rik	1.66423	2.30832	1.48557	2.41597	1.67627	1.76292	1.75851	2.93981	2.56108	1.7804	1.67969	1.23019	1.01458	1.54587	1.37278
2610306O10Rik	0	0	0	0.0856972	0	0.264845	0.176121	0.0878134	0.174422	0	0.0893708	0.0872727	0.181837	0.169808	0.26969
2610307P16Rik	0.246849	0.254797	0.278564	0.238901	0.215483	0.229698	0.196392	0.3264	0.372784	0.0853591	0.29897	0.275732	0.28725	0.157793	0.200486
2610316D01Rik	0	0.0462668	0	0	0	0	0	0.133354	0.132439	0	0.0452398	0	0.0920463	0	0.0455061
2610318N02Rik	23.7792	26.9133	28.9087	20.2277	19.5391	20.089	10.621	13.4044	12.9837	29.472	26.8632	26.2737	23.0021	21.2405	20.8801
2610507B11Rik	39.4764	37.9883	36.2447	27.7852	29.215	29.8758	28.1472	22.2285	23.2225	33.0672	34.8076	36.4066	33.3232	31.8808	33.7555
2610507I01Rik	0.956321	0.987115	0.590182	0.61702	0.48162	0.516447	0.356646	0.276612	0.196224	0.372027	0.64347	0.824727	0.736438	0.382069	0.283175
2610509F24Rik	1.61669	1.80225	2.94186	0.625855	0.521084	0.515783	0.257246	0.513048	0.382146	0.939194	0.717952	1.21099	1.06238	0.806083	1.05044
2610524H06Rik	6.00856	8.15126	8.65731	5.92586	6.10967	4.96353	3.81293	4.65346	4.50881	6.29256	6.75745	4.79401	6.16938	6.47459	5.92578
2610528A11Rik	0.523589	0.270225	0.276966	0.253366	0.791066	0.652516	0.585795	0.778867	0.386761	0.203687	0.39634	0.193518	0.134401	0.313776	0
2610528J11Rik	3.42642	3.35061	3.95886	2.05074	2.08889	2.20248	1.07607	1.2966	1.19889	2.3385	2.41167	2.08844	1.43503	1.90208	1.60199
2700012I20Rik	0.0792273	0.0817785	0.167637	0.0766764	0.0798005	0	0.0787911	0.0785699	0	0.0821893	0	0.468516	0.0813479	0	0
2700016F22Rik	0	0.0465491	0.0318069	0.0145483	0.0454232	0.014987	0	0.0149076	0	0	0.015172	0	0	0	0
2700029L08Rik	0.0369908	0.0763638	0	0	0.0745168	0	0.110361	0.0733676	0.0728642	0	0.0373344	0.0364579	0	0.0354685	0
2700033N17Rik	0.225485	0.387909	0	0.290966	0.151411	0.0749352	0.149496	0.521765	0.518184	0.467829	0.0758598	0.740789	0.308693	0.144137	0.534144
2700038G22Rik	2.92376	3.29864	2.22998	1.2832	1.13002	1.42358	1.28478	0.708016	1.47328	4.58486	2.40191	3.38425	4.29358	3.58579	3.76213
2700046A07Rik	0	0	0	0	0	0	0	0	0	0	0	0.0216326	0	0	0.022283
2700046G09Rik	0.198141	0.136347	0.174686	0.159801	0.232837	0.16462	0.229891	0.425742	0.422821	0.17129	0.0333302	0.195287	0.169537	0.158322	0.435843
2700049A03Rik	8.00106	7.55462	6.41681	5.08498	5.18075	5.65188	3.85933	3.35486	3.39539	5.88089	6.41937	6.25958	5.4705	5.60359	6.66303
2700060E02Rik	86.982	88.5928	92.6475	92.0198	84.9487	85.178	69.8345	76.2481	82.206	88.7752	83.788	79.7421	75.6812	81.9732	79.7701
2700062C07Rik	17.2996	17.6953	15.3253	15.8349	13.6984	14.2344	12.6442	12.8154	12.7274	14.3787	15.9877	14.7907	13.0545	12.6406	12.1143
2700068H02Rik	0	0.179284	0.0306261	0.0280164	0.0291579	0	0.0287891	0.0861247	0.0570224	0.0900921	0	0.0570629	0.0297233	0.138786	0
2700069I18Rik	0.33334	0.0491533	0.302278	0.27652	0.0479645	0.0474765	0.378862	0.613922	0.234503	0.0988005	0.288374	0.093868	0.195578	0.0913204	0.0966904
2700078F05Rik	0	0	0	0	0	0	0	0	0	0.051989	0	0.0164645	0	0	0
2700080J24Rik	0	0	0.0344958	0	0	0.032508	0.0324267	0	0	0.0338252	0	0	0	0	0.0662056
2700081O15Rik	4.22311	4.50228	4.04389	3.34131	3.54731	4.13356	4.47577	4.85296	4.15933	7.24304	6.62686	7.09411	7.90477	7.24148	6.30597
2700097O09Rik	4.88922	4.63445	3.63106	3.69769	3.00041	3.44335	2.32918	2.33334	2.27481	4.37782	3.81263	3.76567	4.55464	3.95324	3.74741
2700099C18Rik	4.57186	4.74473	4.2585	4.088	3.90419	3.59198	2.61929	2.73514	2.56954	4.04683	3.23505	3.6244	3.34209	2.716	3.38022
2810001G20Rik	3.12742	3.86316	2.92898	2.92749	1.85904	1.7379	1.32566	1.88122	2.01979	2.12744	1.81109	2.22335	1.94773	2.31048	1.6656
2810002D19Rik	3.63933	3.0436	3.14764	2.10815	2.24756	2.22469	1.87569	1.68602	2.14539	2.3424	3.00286	2.25163	2.15476	2.62354	2.96659
2810004N23Rik	16.2729	16.5757	16.1824	11.9506	11.842	12.217	8.47939	9.19491	9.66352	13.4677	13.3537	12.5926	11.9572	12.6452	12.9016
2810006K23Rik	4.97966	5.58781	5.70726	4.45422	4.02775	3.96797	3.63915	3.68505	3.65976	4.71577	4.28345	4.18289	4.22205	4.0332	4.72995
2810013P06Rik	2.84017	2.82693	2.44137	2.74873	2.47759	2.65464	1.7149	2.33879	1.97308	1.84147	1.89397	1.8745	1.09357	1.6048	1.69916
2810021J22Rik	2.9248	2.32119	2.3937	2.21643	2.16778	2.72342	2.35988	2.33957	2.40505	2.63341	2.56208	2.63791	2.16732	2.57955	2.45111
2810025M15Rik	32.8224	34.1173	35.985	34.6669	30.1952	30.1945	26.5261	32.6643	32.7052	33.3318	37.8597	30.7207	31.2148	32.135	31.6444
2810029C07Rik	0.221869	0.4294	0.234727	0.509973	0.39108	0.442402	0.524038	0.797601	0.628239	0.546639	0.139956	0.437346	0.541043	0.558438	0.619432
2810030D12Rik	0.152437	0	0.0806357	0.331941	0.30708	0.265962	0	0.113379	0.0375338	0	0.0384634	0	0	0	0
2810032G03Rik	0.136632	0.0176289	0.0903435	0.363639	0.292443	0.238385	0.356683	0.220184	0.285957	0.0885873	0.137901	0.168329	0.245505	0.212889	0.225408
2810039B14Rik	0.211092	0.183027	0.169727	0.253326	0.136076	0.202038	0.277107	0.284703	0.307697	0.175187	0.187486	0.199729	0.26009	0.210501	0.0771504
2810047C21Rik1	0.137892	0.047444	0	0.0889681	0	0	0	0	0	0	0.0927819	0.0453018	0	0	0
2810049E08Rik	0.0491756	0	0	0	0	0	0	0	0	0	0	0	0	0	0
2810402E24Rik	0.730872	0.938409	0.641213	0.690088	0.556609	1.20853	0.762304	0.919268	0.983187	0.443822	0.575736	0.298679	0.475885	0.341851	0.343855
2810403A07Rik	11.1205	11.8116	9.94778	11.582	12.1676	12.3413	10.1771	12.3318	11.1035	14.8491	14.8376	13.9488	16.2951	14.4131	14.3682
2810403D21Rik	0.227286	0.261417	0.151145	0.188544	0.176603	0.116538	0.200202	0.17388	0.217457	0.134733	0.104867	0.140808	0.106683	0.149439	0.171412
2810405F15Rik	0	0	0	0	0	0	0	0.115326	0	0	0	0	0	0	0.0590309
2810405F17Rik	0.388122	0.600929	0.923882	0.0939063	0.293197	0.0483691	0.241241	0.0481126	0.0477824	0.50329	0.342761	0.382531	0.448324	0.232593	0.492541
2810407A14Rik	0.0574824	0.0593333	0.0152034	0.0278158	0.0289491	0.0143273	0.0857488	0.0142513	0.0566142	0.0149078	0	0.0141636	0.0147552	0	0
2810408A11Rik	1.85368	2.19683	2.92955	2.17051	2.30505	2.46413	1.57037	1.22553	1.71298	1.7568	1.45514	1.35332	1.52733	1.36047	1.62634
2810408I11Rik	0.925955	1.02745	1.22452	1.32181	0.979286	0.900087	0.552514	1.19375	0.957568	0.648386	0.747645	1.09514	0.641749	0.488317	0.705042
2810410L24Rik	0.250555	0.24015	0.227207	0.433014	0.198289	0.285486	0.355965	0.40821	0.370156	0.278488	0.0903153	0.194029	0.202134	0.274564	0.199863
2810414N06Rik	0.549371	0.64807	0.373633	0.341796	0.553345	0.430349	0.507321	1.01179	0.309185	0.0407078	0.118816	0.386755	0.282038	0.150503	0.398384
2810425M01Rik	0	0.030236	0	0	0	0	0	0	0	0	0.0295648	0.0577415	0	0	0
2810428I15Rik	10.7669	11.0522	13.3733	10.6793	9.19712	9.63732	7.66099	12.7423	12.4498	13.5144	12.458	13.6019	14.2617	12.149	11.1725
2810428J06Rik	0.0402014	0.020748	0.0212656	0	0	0.0200402	0.01999	0.0398678	0	0.0625565	0.0202874	0.0198112	0.0619161	0.0192735	0
2810429I04Rik	2.50333	2.38028	1.72864	1.15766	0.962618	1.002	0.607057	0.501403	0.394726	2.55854	2.24654	2.43688	2.50702	2.24659	2.27228
2810430I11Rik	0.23796	0.212873	0.15105	0.291712	0.431427	0.268876	0.536407	0.487704	0.406235	0.296228	0.176125	0.140719	0.293195	0.273801	0.144951
2810433D01Rik	0	0.232102	0.142735	0.478766	0.36238	0.448368	0.536695	0.847381	1.32879	0.326575	0.0907799	0.132973	0.0923518	0.129364	0.228286
2810442N19Rik	0	0	0.12356	0	0.0588185	0.0582202	0	0.173734	0	0.0605792	0	0.11511	0	0	0.0592854
2810454H06Rik	0.0516437	0.106613	0.0364244	0.0499809	0.104035	0.0858137	0.085599	0.0853586	0.0339091	0.0535745	0.0521235	0.0678664	0.0883767	0.0660246	0.0174768
2810455O05Rik	0.705034	0.826974	0.949317	0.744364	0.613298	0.734862	0.57367	0.60384	0.505008	0.797883	0.582205	0.694878	0.691	0.706748	0.553096
2810459M11Rik	0.601947	0.43661	0.447503	0.12596	0.147479	0.0973191	0.145613	0.161338	0.0961387	0.118139	0.18062	0.0801724	0.133634	0.0935959	0.0495498
2810468N07Rik	1.04446	0.787838	0.679994	0.777564	0.566471	0.961215	1.23846	1.43418	1.4639	0.458408	0.486537	0.752266	0.536209	0.115555	0.611751
2810471M01Rik	0	0	0	0	0	0	0	0.0336517	0	0	0	0	0.104525	0	0.0344501
2810474O19Rik	16.7882	16.8524	14.5101	10.1691	10.7308	10.3242	8.75924	7.13841	6.73468	15.2498	14.7175	15.4148	13.9264	14.6133	16.3068
2900005J15Rik	0.111048	0.19104	0.117484	0.0358242	0.167777	0.23988	0.0552184	0.183544	0.109371	0.1152	0.11208	0.0912071	0.171031	0.0887318	0.112739
2900009J06Rik	0	0	0	0	0	0	0	0	0.106109	0	0.108737	0	0	0	0
2900011O08Rik	8.39459	9.0853	9.12045	3.76652	3.80603	4.44408	1.41765	2.42343	1.84967	7.83993	7.46774	8.38517	6.45865	5.20698	5.78883
2900018N21Rik	0.0685968	0.0354029	0	0.0331941	0.0345466	0	0.0341096	0.0340138	0.0337804	0.0355807	0	0.0338043	0.0352164	0	0.0348208
2900022M07Rik	0.0532856	0	0	0	0	0	0	0	0	0	0	0	0	0.102186	0
2900026A02Rik	4.43995	4.40706	4.54351	5.96536	6.54659	6.31013	8.82603	6.89787	7.39838	4.80349	4.72903	4.77112	5.43351	5.03565	4.94002
2900041M22Rik	0.911292	1.19147	1.25333	0.734959	0.887289	0.423989	0.241673	0.271119	0.359011	0.693265	0.797123	0.987981	0.374273	0.407768	0.740137
2900042K21Rik	0	0	0	0	0	0	0	0	0	0	0	0	0.0852098	0	0
2900052L18Rik	0.819015	0.915837	0.974788	1.22199	1.20304	1.39494	1.05207	1.59059	1.41163	1.20365	0.998837	1.17719	0.946054	0.916195	1.03936
2900055J20Rik	0	0.0773672	0.0792974	0	0.0754959	0.0747279	0	0	0.147643	0.233268	0.07565	0.295496	0.692639	0	0
2900060B14Rik	0	0	0	0	0.0886097	0	0.0874889	0	0.0866445	0	0	0	0	0	0
2900064F13Rik	0.0537614	0	0	0	0.162451	0	0	0	0.158848	0	0	0.052987	0	0	0.0545802
2900064K03Rik	0	0	0.018417	0	0	0	0	0	0	0	0	0	0	0	0
2900072N19Rik	0.0672351	0.1388	0.284526	0.0650703	0.203165	0.201098	0.13373	0.200032	0.331098	0.139497	0	0	0	0.128936	0.204777
2900076A07Rik	0.407864	0.505197	0.489033	0.63157	0.383427	0.677726	0.865319	0.593236	0.615945	0.394905	0.631201	0.562784	0.64213	0.469294	0.38647
2900076G11Rik	0	0	0	0	0	0	0	0.255508	0.16917	0	0	0.0846448	0	0	0
2900079G21Rik	0	0	0	0	0	0.00804232	0	0	0.0158895	0	0	0	0	0	0
2900089D17Rik	0.1049	0.0649669	0.0887836	0.142132	0.274714	0.125501	0.187781	0.10403	0.103316	0.0652932	0.190575	0.103389	0.0861664	0.221283	0.106498
2900092C05Rik	0	0	0	0	0	0	0	0	0	0	0	0	0	0	0.0620257
2900092N22Rik	0	0	0	0	0	0	0	0	0	0.0398989	0	0	0	0	0
2900093K20Rik	0.477879	0.394614	0.404458	0.554991	0.770138	0.95288	0.285149	0.947827	0.658926	1.18979	0.868173	0.659393	0.686938	1.19135	0.485157
2900097C17Rik	47.6973	48.9146	44.8274	43.2058	39.5689	40.1008	37.5223	36.9905	36.8018	43.0639	44.457	44.5652	42.2947	43.842	43.8455
3000002C10Rik	0.367538	0.421526	0.446443	0.171265	0.287931	0.298574	0.284289	0.215993	0.375394	0.578979	0.315997	0.402493	0.391353	0.261047	0.428415
3010001F23Rik	0.119365	0.0616041	0.0947114	0.288803	0.210399	0.267761	0.415476	0.266342	0.440856	0.216697	0.090355	0.147056	0.214479	0.0572261	0.121182
3010003L21Rik	0.155099	0.416242	0.393809	0.150105	0.0624883	0.34019	0.277641	0.184574	0.48882	0.514871	0.187847	0.244583	0.3185	0.386661	0.377906
3110001I22Rik	2.89233	2.49336	1.9503	1.0151	1.21652	1.26753	0.948266	0.914083	1.09563	3.46207	3.11168	3.0073	3.10029	2.98663	3.03319
3110002H16Rik	4.97945	4.84887	4.64182	4.78276	5.07226	4.77712	4.95204	4.50954	4.39531	5.93558	5.53777	5.94483	6.42468	5.80151	5.25559
3110009E18Rik	0.892776	0.714181	1.13342	0.432015	0.494579	0.645313	0.621502	0.774696	0.637486	0.879845	0.810963	0.967907	0.985422	0.663427	0.589142
3110009M11Rik	0	0	0	0	0	0	0	0	0	0	0	0.0598777	0	0	0
3110021N24Rik	0	0.03087	0	0	0.0602467	0.0298169	0.0297423	0	0.117821	0.0310251	0.0301848	0.0884286	0.0307075	0	0.0910874
3110035E14Rik	0	0.0171795	0	0.0161077	0	0.0497804	0	0.0165055	0	0	0	0.0328077	0	0	0.0337941
3110040N11Rik	9.42078	8.9971	10.3393	12.2702	9.93234	9.34852	8.71221	12.7479	14.0912	8.44861	8.13093	7.20244	6.59929	8.3155	7.24023
3110043O21Rik	4.77987	4.83657	4.2971	6.98453	7.07938	6.62002	7.69233	8.27785	8.11668	4.45783	4.17074	3.88717	4.08581	4.3461	4.70924
3110045C21Rik	1.24139	1.1828	1.06077	0.462085	0.529004	0.333214	0.142449	0	0.282148	0.247654	0.289136	0	0	0.320466	0
3110053B16Rik	0.761876	1.31914	1.37805	2.16447	2.57446	2.27874	2.2486	1.85233	1.86382	1.07081	0.942588	0.799346	0.883206	1.31965	1.04794
3110056K07Rik	0.75624	0.745111	0.436399	0.765159	0.484725	0.873912	0.803355	0.579518	0.558614	0.873662	0.693878	1.0672	0.970602	0.758078	0.994595
3110062G12Rik	0	0	0	0.0369603	0	0	0	0	0	0	0	0.0376398	0	0	0
3110062M04Rik	0.660098	0.563427	0.590913	0.565132	0.281293	0.430303	0.757458	0.591676	0.650128	0.408232	0.653418	0.600544	0.456189	0.852025	0.567051
3110067C02Rik	0.0767948	0	0.189572	0.0743222	0.0515669	0.0255212	0.0509146	0	0.0504232	0.132776	0.025836	0.151377	0.0788502	0	0.0259881
3110070M22Rik	0.675584	0.14943	0.102105	0.186809	0.145815	0.288664	0.239952	0.191422	0.33269	0.20024	0.0974086	0.190244	0.148643	0.323891	0.0489909
3110079O15Rik	0.150115	0.0774744	0.0794072	0.0726408	0.151201	0.149663	0	0.0744346	0	0	0	0	0	0.0719686	0
3110082I17Rik	13.731	12.9323	15.0236	8.61689	8.02198	7.95911	6.38872	6.92962	6.78956	11.7891	11.4509	11.6264	9.43117	9.52774	10.622
3110082J24Rik	0.282615	0	0.0747483	0.547032	0.071165	0.0704411	0.210795	0.490473	0.0695867	0.0732953	0.0713102	0.0696361	0.0725449	0	0
3110083C13Rik	0.167949	0.0577857	0.473818	0.270902	0.394716	0.279072	0.389723	0.222074	0.606511	0.116152	0.339018	0.110353	0.689777	0.107358	0.113671
3110099E03Rik	0	0	0.0195339	0.0536082	0.0371949	0.0184083	0.0183622	0.128175	0	0.0191542	0	0.0363958	0	0.017704	0.0937254
3222401L13Rik	0.723472	0.480065	0.501154	0.400102	0.589905	0.446515	0.471094	0.503936	0.432616	0.35739	0.356404	0.509322	0.459851	0.355108	0.53338
3300002A11Rik	0	0.0770475	0	0	0	0	0	0	0	0	0	0	0	0	0
3300002I08Rik	0.486367	0.369916	0.514553	0.594577	0.309401	0.43386	0.840091	0.634646	0.428597	0.531105	0.568393	0.706426	0.446818	0.392717	0.41581
3300002P13Rik	0.545885	0.153672	0.262509	0.288168	0.349895	0.395812	0.0493527	0.0984282	0.146629	0.257406	0.100174	0.0978221	0.0509542	0.0475836	0.100763
3300005D01Rik	2.67031	2.79683	2.24343	4.33255	4.2322	4.03255	4.41299	6.54248	5.45333	2.97382	2.61584	2.39962	3.1853	3.16286	3.74752
3425401B19Rik	0.00976951	0	0.0206713	0.00945496	0.00984019	0	0.0388629	0.0193769	0.0384878	0.0101348	0.00986027	0.00962878	0.010031	0.00936747	0.0297549
3632451O06Rik	3.78734	3.72605	3.31815	2.17633	1.93717	1.87322	1.80968	2.05401	1.63193	2.48628	2.83703	3.38283	2.43044	2.46827	2.1478
3632454L22Rik	0.0440223	0	0.0465735	0	0	0.0109724	0	0	0.0108394	0.011417	0	0.010847	0	0.0105527	0.0111732
3830403N18Rik	0.2121	0.21893	0.112196	0.821083	0.534086	0.581518	0.474597	0.525849	0.574465	0.110015	0.267588	0.365828	0.326665	0.0508428	0.107665
3830406C13Rik	0.809178	0.786815	0.781631	0.964719	0.921341	0.830125	1.38786	1.27929	1.60546	0.790767	0.603644	0.485448	0.54185	0.70841	0.583385
3830408C21Rik	0.223655	0.346285	0.236616	0.389616	0.428018	0.434813	0.400362	0.299428	0.330415	0.278419	0.169299	0.363714	0.264087	0.160838	0.215708
3830417A13Rik	1.53343	1.99434	1.42762	2.07768	1.48275	1.37593	1.86049	2.18982	1.26863	1.11353	1.23814	1.26953	0.976175	0.617537	1.3077
3830432H09Rik	0.0411009	0.0424244	0.0652241	0	0.0206991	0	0.0204373	0	0.02024	0.0213187	0.0414827	0.0607632	0.042201	0.0394094	0.0208634
3930402G23Rik	0.065232	0.117832	0.172531	0.0789146	0.114982	0.178848	0.162182	0.0970361	0.19274	0.0507531	0.065838	0.0160731	0.033489	0.0781844	0.0662255
4430402I18Rik	0.0499922	0.0412816	0.0952007	0.0677355	0.120849	0.109652	0.0994338	0.0396618	0.0984742	0.0311167	0.0403653	0.0295632	0.0307981	0.0383478	0.0609042
4631405J19Rik	0	0	0	0.0147405	0	0	0.015147	0.0151045	0	0	0	0	0	0	0.0618514
4631405K08Rik	0.0769766	0	0	0.0248327	0	0	0	0.0508919	0	0	0	0	0	0	0
4632404H12Rik	0.79443	0.771201	0.620346	0.659016	0.619185	0.556312	0.53611	0.665911	0.605453	0.529798	0.668175	0.652489	0.689456	0.498756	0.614498
4632404M16Rik	0.0376069	0.0194089	0	0	0	0	0.0560997	0	0.0555583	0.0195064	0.0379562	0.0185326	0.0386134	0.0360592	0.0190898
4632411P08Rik	0.0167413	0.0172804	0	0.0324045	0.0168624	0	0.0166491	0.049807	0.0329768	0.0173672	0.0506904	0.0330002	0.0171894	0	0
4632415L05Rik	2.56481	2.60646	2.25188	2.39266	2.39694	2.10894	2.52439	1.99286	2.77347	2.37268	2.41517	2.57998	2.66061	2.25643	1.99988
4632427E13Rik	0.103886	0.0842533	0.0471028	0.0718152	0.104638	0.103573	0.0737959	0.0588709	0.0511586	0.130864	0.0823831	0.065822	0.121905	0.0782657	0.135602
4632428C04Rik	0.0446021	0.115096	0	0.237413	0.0898495	0.111169	0.133069	0.0884639	0.0439284	0.138809	0.0450164	0.0659393	0.11449	0.0427665	0.0226407
4633401B06Rik	0.101009	0.312786	0.267157	0.195514	0.20348	0.302115	0.30136	0.250428	0.198967	0.261964	0.152921	0.0995543	0.311139	0.435836	0
4731419I09Rik	0.0192168	0.0198356	0.040661	0.0185981	0.0193559	0.0957949	0	0.0762295	0.0189266	0.0797411	0.0581861	0.0568201	0.0394624	0.018426	0
4732414G09Rik	0.0447494	0	0.0473427	0.0649628	0.0450731	0	0	0	0	0	0	0	0	0	0
4732416N19Rik	0.171344	0.048235	0.214233	0.0301504	0.0627578	0.0776492	0.0619639	0.0617899	0.0613659	0.113114	0.0628858	0.107467	0.0159937	0.0896143	0.126512
4732419C18Rik	0.0306513	0.0158191	0.0648552	0	0	0.030559	0.0152413	0	0.0603767	0	0	0	0	0	0.0155591
4732440D04Rik	0.109821	0.0927466	0.0633736	0.144934	0.160895	0.228933	0.208503	0.178215	0.245823	0.0828555	0.0302293	0.108239	0.102509	0.105301	0.0912217
4732463B04Rik	0.0184828	0.0190779	0	0	0.037233	0	0.018381	0.0549882	0.0364072	0.0383475	0.0932724	0.0546496	0.0569324	0.106333	0.0187643
4732465J04Rik	0.0328234	0	0	0	0	0	0	0	0	0	0.0165642	0	0	0	0
4732471J01Rik	0.100077	0.180774	0.0794072	0.0726408	0.0882006	0.0873034	0.0373221	0.0620289	0.0862445	0.0908408	0.113632	0.098635	0.192666	0.0839634	0.101601
4732487G21Rik	0.28479	0.398947	0.301294	0.452805	0.30734	0.527303	0.728286	0.54468	0.560977	0.506464	0.205311	0.521277	0.522166	0.58515	0.619559
4732490B19Rik	0.0443103	0	0.0234391	0	0	0	0	0	0.0218205	0	0	0	0	0	0
4732491K20Rik	0.241464	0.178028	0.218964	0.150229	0.243211	0.257933	0.291592	0.273669	0.254804	0.232599	0.191484	0.16999	0.230218	0.297678	0.262652
4732496C06Rik	0.281796	0.134248	0.0917312	0.209787	0.174667	0.194502	0.086229	0.0644902	0.0640476	0.157409	0.10939	0.14955	0.222568	0.207845	0.220067
4831440E17Rik	0.105431	0	0.0557704	0	0.0530968	0	0.10485	0.209112	0.0519193	0.109373	0.10641	0.0519561	0.0541264	0.050546	0
4833407H14Rik	1.16776	1.58204	1.73733	0.635717	0.367566	0.582123	0.290333	0.361898	0.431297	0.681424	1.17861	1.29481	0.974203	0.87477	1.2226
4833411C07Rik	0	0	0	0	0	0	0.0238782	0	0	0	0	0	0	0	0
4833412C05Rik	1.04887	0.922251	1.35624	3.42125	3.2085	4.2603	3.28381	4.12213	4.70601	0.56419	0.90178	0.72746	1.27638	1.0802	1.57754
4833412K13Rik	0	0.0378205	0.038764	0.177304	0.0369057	0.255712	0.145756	0.10901	0.144349	0.456126	0	0.144451	0.188107	0.281062	0.223192
4833413E03Rik	0.355225	0.244442	0.208784	0.0381986	0.0795099	0.157402	0.0785042	0.0391419	0.0777465	0.204725	0	0.389008	0.0810517	0.189226	0.080141
4833413G10Rik	0.612648	0.316188	0.20623	0.296461	0.336589	0.360929	0.38772	0.276165	0.301697	0.519997	0.30917	0.439144	0.543267	0.747645	0.16963
4833417C18Rik	0.384337	0.617109	0.180715	0.123987	0.215065	0.127726	0.084938	0.0423497	0	0.177202	0.0862016	0.210445	0.0438471	0.204733	0.130063
4833418N02Rik	0.333547	0.445548	0.269846	0.645614	0.494058	0.508594	0.897569	0.71993	0.792286	0.386724	0.37625	0.406093	0.483493	0.583201	0.657333
4833418N17Rik	0	0	0	0	0.266261	0	0.175262	0	0	0	0	0	0	0	0
4833420G17Rik	8.2364	7.49334	7.0109	5.47886	5.27723	5.85436	4.55917	4.88762	4.50423	7.71522	8.20088	7.23158	7.84139	7.31205	7.05459
4833422C13Rik	0.0366468	0.0189134	0.0484632	0.0177334	0.0461399	0.0182682	0.0182225	0.0454284	0.0180467	0.0570253	0.0184936	0.00902973	0.00940693	0.00878467	0.0558074
4833422M21Rik	0.102469	0.075549	0.0309735	0.0141671	0.0147443	0.0291887	0	0.0290339	0.0144173	0.136671	0.0443233	0.0144276	0.0150302	0.0561441	0
4833423E24Rik	0	0	0	0	0	0	0.0237206	0	0	0	0.0240735	0	0	0	0
4833427F10Rik	0	0	0.0388691	0.0355571	0.0740116	0	0	0	0.0361851	0	0	0.0362108	0	0	0
4833427G06Rik	2.61768	1.95462	1.64984	4.31216	2.63662	2.88743	4.09876	4.91575	4.55289	2.19554	1.96744	1.70168	1.48684	2.61676	2.601
4833428L15Rik	0.029907	0	0.0316402	0	0	0.0894508	0.0594847	0	0.0883659	0.0620502	0.0603697	0.0884286	0.061415	0.0286762	0
4833439L19Rik	44.5673	45.2301	47.168	41.3715	40.7964	40.2627	38.3695	35.9009	36.7934	39.0012	39.8671	37.5904	36.5069	38.4452	36.511
4833445I07Rik	0.330033	0.0340661	0.244412	0.255526	0.265937	0.230328	0.361038	0.392754	0.390058	0.342372	0.466339	0.260223	0.338867	0.189871	0.268048
4921504A21Rik	0.0251352	0	0.106367	0.0973036	0.227853	0.100238	0.224971	0.174486	0.247556	0.0521498	0	0	0	0.0482016	0
4921504E06Rik	0	0	0	0	0	0	0	0	0	0.024517	0	0	0	0	0
4921507G05Rik	0.229486	0.0676788	0.208102	0.0634563	0.0660418	0.098055	0.0652065	0	0.0322886	0	0.0661765	0.0323115	0.0673224	0.0628691	0.033283
4921507P07Rik	0.205098	0.329315	0.192875	0.286714	0.367257	0.204481	0.226632	0.293795	0.314223	0.283688	0.253004	0.224604	0.210588	0.240359	0.347036
4921509A06Rik	0	0.142695	0	0	0	0.413482	0	0	0	0	0	0	0	0	0
4921509C19Rik	0	0	0	0	0	0	0	0	0	0	0	0.0198997	0.020731	0.0193597	0
4921511C10Rik	0	0	0	0	0	0	0	0	0	0	0	0	0	0	0.112816
4921511C20Rik	0	0	0	0	0	0.0336415	0	0	0	0	0.0681132	0	0	0	0
4921513I03Rik	0.0310909	0.0641842	0.0328927	0	0	0	0.0618395	0.0308329	0.0612427	0	0.0313798	0.0306431	0.0638462	0	0
4921514A10Rik	0.0512207	0.0793051	0.0270945	0.0743573	0.0257956	0	0.0509387	0.0253978	0	0.0797034	0.15509	0.100966	0.236662	0.0245564	0.0260004
4921517D22Rik	0.0516273	0.0177633	0	0.03331	0	0	0	0	0	0	0	0	0	0.0165009	0
4921522P10Rik	0.0257932	0	0	0	0	0	0	0	0	0	0	0	0	0.0494634	0
4921523L03Rik	0	0.047164	0	0	0	0	0	0	0	0	0	0	0	0.0438123	0.0463885
4921524J17Rik	15.0406	16.4911	15.2976	21.3035	19.8959	17.2157	16.2418	19.525	18.787	13.2926	12.3788	11.452	12.5932	13.3385	14.3522
4921524L21Rik	0	0	0	0	0	0	0	0	0	0	0	0.0360884	0	0	0
4921528I07Rik	0.0137055	0.0424404	0.0434992	0.0265284	0	0.0136642	0	0.0135918	0	0.0426536	0.0138328	0	0	0.0394244	0.0139142
4921529L05Rik	0	0	0	0	0	0	0	0	0	0	0	0	0	0	0.0202268
4921530L21Rik	0	0.048388	0	0	0.0472176	0	0	0	0	0	0	0	0	0	0
4921531C22Rik	0.330604	0.568749	0.174881	0.426612	0.499494	0.494413	0.684966	0.519112	0.868295	0.571606	0.333675	0.570223	0.707193	0.633997	0.419549
4921534H16Rik	0	0	0	0	0.0414349	0	0	0.0135986	0	0	0	0	0	0	0
4921536K21Rik	0.627701	0.496733	0.287767	0.344245	0.842989	0.896995	0.957175	0.74699	0.783079	0.73799	0.232295	0.618659	0.816369	0.501557	0.764712
4921539E11Rik	0	0	0	0.0190438	0	0	0	0	0	0	0.0198602	0	0	0.0188676	0
4921539H07Rik	0	0	0	0	0	0	0	0	0	0	0	0	0	0.0120142	0
4922502D21Rik	0	0.0618425	0	0	0	0	0	0	0	0	0	0	0	0	0
4930401G09Rik	0.085073	0.0878124	0	0	0	0	0	0	0	0	0	0	0	0	0
4930402F06Rik	0.118495	0.0407701	0	0	0.0397839	0	0	0	0	0	0	0	0	0	0
4930402H05Rik	0	0.0395451	0	0	0	0	0	0	0.0188664	0	0	0	0	0	0.0194474
4930402H24Rik	6.63984	5.79884	5.61003	9.22085	11.2864	11.2831	15.4869	11.1527	12.2829	6.07586	6.14221	6.50411	6.67662	7.15632	7.09711
4930402K13Rik	0	0.0314074	0	0	0	0	0	0	0	0.0315651	0	0	0	0	0
4930403P22Rik	0.0760049	0	0	0	0	0	0	0	0	0	0	0.0749101	0	0	0
4930404H24Rik	0	0.168992	0	0	0	0	0	0	0	0	0	0	0	0	0
4930404I05Rik	0.394694	0.305553	0.187905	0.286489	0.15902	0.491882	0.176634	0.273993	0.272113	0.24567	0.219098	0.194504	0.243155	0.15138	0.080141
4930404N11Rik	0.0309489	0.0638909	0	0.0299524	0.124691	0.185134	0.061557	0.0306921	0.0914443	0.0963178	0	0.122012	0.0635545	0.118701	0.0314202
4930405A21Rik	0.238309	0.393573	0.201696	0.276763	0.0480066	0.142555	0.189598	0.189065	0.140826	0.247218	0.144314	0	0.244688	0	0
4930405G09Rik	0	0	0	0	0	0	0	0	0	0	0	0.0503876	0	0	0
4930405H06Rik	0	0.0707162	0	0	0	0	0	0	0	0	0	0	0	0	0
4930405N21Rik	0.270957	0.233069	0.191107	0.131117	0.272918	0.360189	0.0449109	0.0447848	0.17791	0.187392	0.227895	0.400581	0.27821	0	0.137542
4930405O22Rik	0	0.0552732	0	0	0	0	0	0	0	0	0	0	0	0	0
4930407I10Rik	0	0	0	0	0	0	0	0	0	0	0.0117045	0	0	0	0.0117733
4930412B13Rik	0	0	0	0	0.0427771	0	0	0.0842348	0.0418284	0	0	0	0	0	0
4930412C18Rik	0.0881449	0.181967	0.111904	0.0853069	0.142052	0.0878795	0.131489	0.139862	0.13022	0.0548642	0.0355855	0.112938	0.108605	0.126776	0.0894873
4930412F12Rik	0	0.0760524	0	0	0	0	0.0366371	0.0730684	0.0362835	0	0	0	0.037826	0	0
4930412L05Rik	0	0.0692712	0	0.0324747	0.101394	0	0.100111	0	0	0.0696192	0	0	0	0.0321742	0
4930412M03Rik	0.195109	0.100696	0	0.0472067	0.0491301	0.0486303	0.145526	0.0967449	0.240202	0.0506008	0.0492303	0.288448	0.0500828	0.0935397	0
4930412O13Rik	0	0.0405044	0	0	0	0.0782452	0.0390247	0	0	0	0	0	0.0402911	0	0
4930413G21Rik	1.91007	1.80259	1.78982	2.2711	2.0888	2.44841	2.60511	1.89422	2.90246	1.30212	2.03798	3.06588	2.68964	2.40707	1.82835
4930415F15Rik	0.0290415	0.0899301	0.0921736	0.0562129	0.0877549	0.0579081	0.0866449	0.115202	0.114412	0.0602545	0.0293113	0.0572464	0.0894565	0.0278464	0.0294838
4930415L06Rik	0	0	0	0	0	0.0412903	0	0	0	0.0214817	0	0	0	0.0198553	0
4930415O20Rik	0.0971174	0.100245	0.410982	0.375962	0.39128	0.871424	0.869244	0.192623	0.956505	0.302245	0.0980196	0.382874	0	0.186241	0.295789
4930417H01Rik	0	0.0296431	0	0	0	0.0286319	0	0.02848	0	0	0	0	0	0	0
4930417O13Rik	0.0121916	0.0377524	0.0386943	0	0	0	0.0121244	0	0.0240148	0.0126474	0.0123048	0.0240319	0.0375536	0.0116898	0.0123772
4930422M22Rik	0.400148	0.354029	0	0.387264	0.172733	0.398943	0.170548	0.226759	0.112601	0.53371	0.46156	0.169022	0.410858	0.164435	0.174104
4930423M02Rik	0	0	0	0	0	0	0	0	0	0	0	0	0.0461759	0	0
4930425O10Rik	0.0764337	0	0	0	0	0	0	0	0	0	0	0	0	0	0
4930426D05Rik	0	0.0186393	0	0.0174764	0	0.0180034	0	0	0	0	0.0546767	0	0	0.0173147	0.0549985
4930426I24Rik	0	0.045403	0.0465357	0.255422	0.0443048	0	0.0874889	0.0436216	0	0	0	0	0	0	0
4930426L09Rik	0.148572	0.191695	0	0.431364	0.187058	0.148124	0.738768	0.699859	0.76822	0.0385315	0.149952	0.146431	0.0762741	0.0712287	0.226251
4930427A07Rik	8.78611	9.35528	9.13524	5.35568	5.12951	5.58003	3.44746	3.45028	3.78664	10.4615	9.31302	10.225	8.54238	8.27949	7.26903
4930428N03Rik	0.0111003	0	0	0	0	0	0	0.0220163	0	0	0	0	0	0.0212869	0.0225386
4930428O21Rik	0.0311445	0	0	0	0.0313699	0	0	0	0	0.0323089	0	0.0306959	0	0	0
4930429D17Rik	0	0	0	0	0	0	0	0	0	0	0	0.164442	0	0.0319959	0
4930429F24Rik	0	0	0	0	0	0	0.070912	0.0353564	0	0	0	0	0	0	0
4930429H19Rik	0	0.0291792	0	0	0	0	0.0281133	0	0	0	0	0	0	0	0.0286994
4930429P21Rik	0	0	0	0.0230332	0	0	0.118342	0	0	0.0246893	0	0	0	0	0
4930430E12Rik	0.716187	0.197133	0.202051	0.785545	0.336639	0.809234	0.284898	0.189398	0.188099	0.148592	0.144568	0.141174	0.39219	0.183124	0.048473
4930430F08Rik	0.794521	0.695306	0.703516	0.844161	0.826365	0.921279	0.635553	0.710848	0.825049	0.537538	0.714738	0.561772	0.602973	0.761823	0.596198
4930430O22Rik	0	0	0	0	0.0942721	0.0933131	0	0	0.0921813	0	0	0.0922467	0	0	0
4930431F12Rik	0	0	0	0	0	0	0	0	0	0	0.0241692	0.0236018	0	0	0
4930431P03Rik	0.0383702	0	0	0	0	0.0255031	0.0254393	0.0887875	0.0125969	0.0530729	0.0387266	0.0126058	0.0393972	0.0245274	0.0129849
4930431P19Rik	0.0183141	0	0.0581264	0.0177245	0.0368932	0.0547769	0.0546399	0.0181621	0.108225	0.0379976	0.0369685	0	0	0	0.0371861
4930432B10Rik	0	0.0536561	0	0.0251543	0	0	0	0	0	0	0	0	0	0	0
4930432K21Rik	0.765798	0.74396	1.00081	0.653948	0.63522	0.830859	0.582386	0.603088	0.510216	0.490676	0.50012	0.732568	0.763169	0.669493	0.548796
4930432L08Rik	0	0	0	0	0	0	0	0	0	0	0	0	0	0	0.0342144
4930432M17Rik	0	0	0	0	0	0	0.0477776	0	0	0	0	0	0	0	0
4930433I11Rik	0	0	0	0	0	0	0	0	0	0	0	0.0180259	0	0	0
4930433J02Rik	0	0	0	0.0378403	0	0	0	0	0	0	0	0	0	0	0
4930433N12Rik	0.24745	0.291906	0	0.0684236	0.0712114	0.176218	0.105466	0.0350566	0	0.0366715	0.0356784	0	0.0362961	0	0.0358883
4930434B07Rik	0	0	0	0	0	0	0.0528364	0.052688	0	0	0.160867	0	0	0	0
4930435C17Rik	0	0	0	0	0	0	0	0	0.0543513	0	0	0	0	0	0
4930438A08Rik	0.0517836	0	0	0	0.0260791	0.0516276	0	0.0256769	0	0	0	0	0.0265848	0	0
4930438E09Rik	0	0	0	0	0	0	0	0.0692549	0	0	0	0	0	0	0
4930439A04Rik	0	0	0	0	0	0	0	0	0	0	0	0.0620335	0	0	0
4930439D14Rik	0	0	0.479097	0	0	0	0	0	0	0	0	0	0.464975	0	0
4930440I19Rik	0.038653	0	0	0	0	0	0	0	0	0	0	0	0.0793751	0	0.0392417
4930442H23Rik	0	0	0	0	0	0	0.0432877	0	0	0	0	0	0	0	0
4930442L01Rik	0	0.0269314	0	0	0	0	0	0	0	0	0	0.0257154	0	0	0
4930442P19Rik	0	0	0	0	0.044019	0	0.0869244	0	0	0.0453367	0	0	0	0.0419043	0
4930443O20Rik	0.187774	0.038764	0.0794622	0	0	0.0374416	0.074696	0.223459	0.110963	0.0389588	0	0.148055	0	0.0720185	0.0381267
4930444A19Rik	0	0	0	0	0.0614219	0	0	0	0	0	0	0	0	0	0
4930444E06Rik	0	0.0902202	0	0.0422957	0	0	0.0434622	0	0	0	0	0	0.0897451	0.0419043	0.0443684
4930444M15Rik	2.18989	2.02424	2.28221	1.2653	1.18517	1.82484	1.26769	1.32896	1.4486	1.96659	1.7154	1.90063	1.54375	1.56699	1.89141
4930444P10Rik	0.0262683	0.0271142	0.0277906	0.0762676	0	0.0261892	0.0261237	0.0521006	0.0258715	0	0.106049	0.0258899	0.0269714	0	0.0266684
4930445N18Rik	0	0	0	0	0	0	0	0	0	0	0.0324599	0.0633957	0	0.0308376	0.130604
4930447A16Rik	0	0	0	0	0	0	0	0	0	0	0	0.0909896	0	0	0
4930447C04Rik	6.31524	6.06033	4.62989	7.97091	5.94113	6.37753	4.97392	3.84576	3.58735	4.45529	2.14902	3.46487	5.6656	3.65754	4.42453
4930447F24Rik	0.0721111	0.0372166	0.114435	0.279157	0.0726328	0.215682	0.250999	0.178782	0.177555	0.149614	0.072781	0.0355362	0.0370206	0.138287	0.0366047
4930447M23Rik	0	0	0	0.0295308	0.030734	0.0304213	0	0.03026	0.0300524	0.031654	0	0	0	0	0
4930447N08Rik	0	0	0	0	0.0330809	0	0	0	0	0	0	0.0323702	0	0	0
4930448D08Rik	0	0	0	0.0420583	0	0	0	0	0	0	0	0	0	0	0
4930448E22Rik	0.0345719	0.0535278	0.0548631	0	0.017411	0.0172339	0.0171908	0.0171425	0.0680995	0.107593	0.0174465	0.0681478	0.0354973	0.0497238	0.175492
4930448H16Rik	0	0.192885	0	0.0904253	0	0	0.278758	0	0	0	0	0	0	0	0
4930449A18Rik	0.0363946	0	0	0	0	0	0	0	0	0	0	0	0	0	0
4930449E01Rik	0	0	0	0	0	0	0	0	0	0	0	0.0450345	0	0	0
4930449I04Rik	0	0	0.0510525	0	0	0	0	0.0478556	0	0	0	0	0	0	0
4930449I24Rik	0	0	0	0	0	0	0	0	0	0	0	0.0457285	0	0	0
4930451E10Rik	0	0.0621517	0	0.116548	0	0.0600314	0.0598813	0.0597131	0.118607	0.187392	0	0.0593454	0	0.0577348	0
4930451G09Rik	0.294786	0.126783	0.155935	0.0713237	0	0.0244915	0.293163	0.170532	0.0967779	0.12742	0.0743811	0.0484233	0.201784	0.164882	0.249396
4930452B06Rik	3.76812	3.36063	3.47943	3.16695	3.44581	3.06473	2.89271	3.19599	2.37647	1.47444	1.58463	2.19898	1.88358	1.91745	1.4094
4930453H23Rik	0.1261	0.0650803	0	0	0	0.0628602	0	0.125054	0	0.0654072	0	0	0	0.0302276	0
4930453L07Rik	0	0.0388718	0	0	0	0	0.0374518	0	0.0370903	0.039067	0.038009	0.0742333	0	0.0361093	0
4930453N24Rik	9.87619	9.97791	9.89912	8.51773	7.57085	6.9125	5.40925	7.1469	6.99018	11.7009	11.1909	10.4792	10.7579	11.0684	11.562
4930455B14Rik	0	0	0	0	0	0	0	0	0	0	0.0383286	0	0	0	0
4930455D15Rik	0	0	0	0.0649092	0	0	0	0	0	0	0	0	0	0	0
4930455G09Rik	0	0.0887881	0.637022	0.249746	0.259922	0.0857592	0.342179	0.341218	0.423595	0	0.347269	0	0.353282	0.412392	0.174657
4930455H04Rik	0	0	0	0	0	0	0.0401888	0	0	0	0	0	0	0	0
4930456G14Rik	0	0	0	0	0.0820805	0.0812456	0	0	0.0401301	0	0	0	0	0	0
4930456L15Rik	0	0	0	0	0.0460621	0	0	0	0	0	0	0	0	0	0
4930458D05Rik	0.0177386	0	0	0.0686699	0.0893348	0	0.0352819	0	0.0174707	0.128813	0.089517	0.0524493	0	0.102052	0.0900439
4930461C15Rik	0.0416217	0	0	0.0402816	0	0	0	0.0825527	0.163972	0	0	0	0	0	0
4930461G14Rik	3.21421	3.185	2.99242	1.86643	1.87773	1.60226	1.40646	1.59377	1.4562	1.86725	2.33573	1.77403	1.51811	1.41769	1.82737
4930463O16Rik	0	0	0	0	0	0	0	0.0257384	0	0	0	0	0	0	0
4930465K10Rik	0.13132	0.180732	0.0463102	0.127092	0.0440901	0.0872832	0.0870648	0	0.129337	0	0	0.0862857	0.0898901	0	0
4930466I24Rik	0	0.0247069	0	0	0	0	0	0	0	0	0.0241585	0	0	0	0
4930467D21Rik	0.130223	0.0768095	0.0196814	0.0360087	0.0187379	0.0370946	0	0.0368979	0.054967	0.0192988	0	0.0183353	0.0382025	0	0
4930467K11Rik	0.0749537	0.386836	0.0792974	0.217621	0.301984	0.149456	0.074541	0.0743317	0.295286	0.233268	0.3026	0.443244	0.461759	0.646822	0.228286
4930469K13Rik	0	0	0	0	0	0	0	0	0.102542	0	0	0	0	0	0
4930470G03Rik	0	0	0	0	0.0223063	0.0220794	0	0	0	0.022974	0	0	0	0	0
4930471D02Rik	0	0	0	0	0	0	0	0.0258997	0	0	0.026359	0	0	0	0
4930471M09Rik	0	0	0.0439662	0	0	0.0414327	0	0	0	0.0646674	0	0.0204796	0	0.0398476	0.0210954
4930473A02Rik	0.38461	0	0.203449	0.260558	0.116218	0.0383451	0.229495	0.305134	0.22728	0.159595	0.116455	0.227442	0.473885	0.147513	0.195234
4930473D10Rik	0	0	0	0	0	0	0	0.220706	0	0	0	0	0	0	0
4930477E14Rik	0	0	0	0.0844552	0	0	0	0.0865407	0	0	0	0	0	0	0
4930477O15Rik	0	0.051365	0	0	0	0.0496128	0	0	0	0	0	0	0	0	0.0505205
4930478K11Rik	0.227377	0	0.240554	0.146704	0.152681	0.0755641	0.075375	0	0.149295	0.157252	0.0764964	0.149401	0.155642	0.21802	0.0769466
4930478M09Rik	0	0	0	0	0	0	0	0	0	0	0	0	0	0.0466858	0
4930479D17Rik	0.366159	0.22677	0.387378	0.496117	0.0737616	0.146022	0.145657	0.0726241	0.216377	0.0759696	0	0	0.0751919	0.070218	0.074347
4930479H17Rik	0	0	0	0	0.18693	0	0	0.184047	0	0	0	0	0	0	0
4930480E11Rik	0	0	0	0	0	0	0.145069	0	0	0	0	0	0	0	0
4930480G23Rik	0	0	0	0	0	0	0	0	0	0	0	0.0527254	0	0	0
4930480K02Rik	0	0.0530707	0	0	0	0.0512602	0	0.0509884	0.202554	0.106675	0	0	0.0527912	0.0985983	0
4930480K23Rik	0.129886	0.0893792	0.213754	0.0977701	0.130826	0.158272	0.3014	0.128809	0.0710692	0.119771	0.262186	0.0711197	0.207453	0.124541	0.131865
4930481A15Rik	0.0483853	0.074915	0.127973	0	0.073103	0.0241198	0.0481189	0	0.0714817	0.0501942	0.0488347	0.119221	0.0745205	0.0695911	0.0491222
4930481B07Rik	0.290961	0.0750826	0.230867	0.563186	0.329699	0.108782	0.434039	0.360683	0.286566	0.150919	0.36708	0.215077	0.298749	0.244114	0.0738481
4930483J18Rik	0	0.047444	0	0	0	0	0.0914218	0.0455825	0.0452697	0	0	0.0453018	0	0	0
4930483K19Rik	0	0.090439	0	0	0	0.0436769	0	0.130336	0.0431471	0	0	0.0431777	0	0	0.044476
4930483O08Rik	0	0	0.0556621	0.101838	0	0	0	0	0.103637	0	0	0.10371	0.0540213	0	0
4930486I03Rik	0	0	0	0	0	0	0.0683923	0.0682003	0	0.071342	0	0	0	0	0
4930487D11Rik	0	0	0	0	0	0.183147	0	0	0	0	0	0	0	0	0
4930488L21Rik	0.00865817	0	0	0.0083794	0	0	0	0	0.0170548	0	0	0.00853345	0	0	0
4930488N15Rik	0	0	0	0	0	0.0346113	0	0	0	0	0	0	0	0.0332872	0
4930500F04Rik	0.0240637	0	0	0	0	0	0.0717937	0	0	0	0.0242873	0	0	0	0
4930500F10Rik	0	0	0	0	0	0	0	0	0.0436054	0.0459293	0	0	0	0	0
4930500L23Rik	0	0	0	0	0	0	0.0721461	0	0	0	0	0	0	0	0
4930502E09Rik	0	0.0740881	0.0759364	0	0.0722961	0.0715607	0.142763	0	0	0.0744602	0.144887	0	0.073698	0	0.07287
4930502E18Rik	0.0379758	0.117596	0.12053	0	0.0765011	0	0.0755335	0	0	0.0393956	0.0383286	0	0	0.072826	0
4930503E14Rik	0	0.0434627	0	0.163004	0	0.04198	0.08375	0.0417574	0.0829417	0	0	0.0830006	0	0.080748	0.0427481
4930503L19Rik	11.6157	11.2926	9.55798	13.4058	12.0776	11.7752	10.7906	11.5937	11.9723	11.1781	8.14895	10.2355	11.7571	11.483	11.9297
4930504O13Rik	0	0	0	0	0	0	0.098166	0	0	0	0	0	0	0	0
4930505A04Rik	0	0	0	0.211906	0	0.27287	0.108875	0	0	0	0	0	0.112408	0	0.111145
4930505K13Rik	0	0.102448	0	0	0	0	0	0	0	0	0	0.0978221	0	0	0
4930505N22Rik	0	0	0	0	0	0.114346	0	0.0568696	0	0	0	0.0565194	0.0588804	0	0
4930506C21Rik	0.0819428	0.0563876	0	0	0.0825356	0.081696	0.0814916	0.0812628	0.107607	0	0.082704	0	0.0560907	0	0.0277303
4930507D05Rik	0.0590965	0.0914992	0.125042	0.0571937	0.029762	0.117837	0.0587711	0.0586061	0.029102	0.183918	0.0894682	0.232981	0.0910174	0.0566645	0
4930509E16Rik	0.773514	0.892354	1.01089	0.396322	0.64162	0.226819	0.226252	0.406109	0	0.283212	0.413312	0.358763	0.233594	0.567168	0.230969
4930509G22Rik	0.0655278	0.0901838	0.0693253	0.0422787	0.132004	0.0871073	0.108612	0.216613	0.193614	0.0453184	0.154319	0.0645839	0.112136	0.0837748	0.0443505
4930509H03Rik	0	0.0460383	0	0	0	0	0	0	0.0439284	0	0	0	0.0457959	0	0
4930509K18Rik	0	0	0	0	0	0	0	0.0296916	0	0	0	0	0	0	0
4930510E17Rik	0.0330638	0	0	0	0	0	0	0.0327894	0	0	0	0	0	0	0
4930511A02Rik	0	0	0	0	0	0	0	0.110751	0	0	0	0	0	0	0.0283446
4930511E03Rik	0	0	0	0.0469952	0.09782	0.0968249	0	0.0240779	0.0239126	0	0	0	0	0	0.0492982
4930511M06Rik	0	0.0403291	0	0.0252087	0.104943	0.0129845	0.0259039	0.0258312	0.0513079	0.0405317	0.0262893	0.0385082	0.0267445	0.0374631	0.0396661
4930512B01Rik	0.0470923	0.0486087	0	0	0.0711495	0	0.0234165	0.0116754	0.0115953	0.0244265	0.0356473	0.0696209	0.0120882	0.0225772	0.0358571
4930512H18Rik	0	0	0.0355878	0.0651107	0.0677636	0.0670742	0.0334532	0	0	0	0	0	0	0	0
4930512J16Rik	0.0823579	0.0850099	0.0290436	0	0	0.0821099	0.054603	0.0544496	0.081114	0.028479	0.110831	0.0270572	0.0845623	0	0.167224
4930512P04Rik	0	0	0	0	0	0	0	0	0	0.132588	0	0	0	0	0
4930513N10Rik	0.549154	0.695664	0.514958	0.374446	0.402274	0.485284	0.397186	0.297053	0.307307	0.479053	0.377901	0.356728	0.384445	0.610324	0.506834
4930513N20Rik	0	0.0442186	0	0	0	0	0.0852065	0	0	0	0	0	0.0439857	0	0
4930513O06Rik	0	0	0	0	0.06789	0	0.0670313	0	0	0.139844	0	0	0	0	0
4930515G01Rik	0.0434575	0.269141	0.275856	0.210291	0.131316	0.38994	0.216091	0.301678	0.256807	0.180329	0.0877224	0.0428315	0.356965	0.250014	0.132358
4930515G13Rik	0.220291	0	0.233057	0.106599	0.332827	0.109814	0.109539	0.327694	0.216963	0.34279	0	0.542793	0.113093	0.211225	0.111823
4930516B21Rik	11.8813	12.6384	13.7693	8.60213	6.80582	8.45464	4.32949	4.99192	5.00232	10.1144	7.23163	6.97246	6.00654	6.131	6.99795
4930517E11Rik	0	0	0	0	0	0	0	0.0737705	0	0	0	0	0	0	0
4930517G19Rik	0	0.033375	0.0342076	0	0.0651355	0	0	0	0.0636909	0.0335427	0.0326342	0	0.0331993	0.0310032	0
4930517J16Rik	0	0	0.0365638	0	0.0348109	0.0344568	0.0343706	0	0.0340389	0	0	0	0	0	0
4930517L18Rik	0	0.116051	0.118946	0	0	0	0	0	0	0	0.113475	0	0	0	0
4930517O19Rik	0	0.10757	0	0	0	0	0	0	0	0.216221	0	0	0	0	0
4930518C09Rik	0.113371	0	0	0.329163	0	0.22606	0	0.112431	0	0	0.114425	0	0.232812	0.217411	0.115098
4930518I15Rik	0.122145	0.126078	0.301521	0.0788079	0.164038	0	0.283435	0.323016	0.1203	0.380133	0.328745	0.160513	0.376242	0.117118	0.0413349
4930518J20Rik	0	0	0	0	0	0	0.0729271	0	0	0	0	0	0	0	0
4930518J21Rik	0	0	0	0.09153	0	0	0	0.0937902	0	0	0	0	0	0	0
4930519A11Rik	0	0	0	0	0	0	0	0.026344	0	0	0	0.0261818	0	0	0
4930519F09Rik	0	0	0	0	0	0.0387022	0	0	0	0.0402704	0	0	0	0	0
4930519F16Rik	1.09549	0.620098	0.785114	0.410408	0.373738	0.4404	0.386583	0.0525678	0.208828	0.971479	0.963001	1.27127	1.01596	1.23677	1.21981
4930519G04Rik	0	0	0	0	0	0	0	0	0	0.014182	0	0	0	0	0
4930519P11Rik	0	0.446599	0	0.104684	0.108949	0.323523	0.215142	0	0.319599	0.224421	0.218343	0	0	0.103715	0.109814
4930520M14Rik	0	0.0797953	0	0	0	0	0	0	0	0.0801961	0	0.152385	0.0793751	0.0741246	0.0784833
4930520O04Rik	0.361759	0.0746816	0.122472	0.182058	0.233201	0.245255	0.172688	0.114802	0.185273	0.105079	0.204467	0.171143	0.267438	0.152623	0.146907
4930521E06Rik	0	0	0	0	0	0	0.0595504	0	0	0	0	0	0	0	0
4930522H14Rik	0	0.0580857	0	0	0	0	0	0	0	0	0	0	0	0	0
4930522L14Rik	2.87942	3.20433	3.21288	2.02472	2.37911	1.74936	1.16332	1.40545	1.61736	2.7537	3.88245	3.08182	2.56383	3.21388	3.243
4930523C07Rik	0.063786	0.0932732	0.073106	0.128609	0.20345	0.111289	0.195591	0.168684	0.193703	0.0882275	0.0697434	0.104779	0.0764088	0.117225	0.140308
4930524B15Rik	0.108383	0.16781	0.14333	0	0.0818753	0.0270142	0.0808397	0.0537418	0.0800595	0.0562175	0.164085	0.213643	0.083463	0.129903	0.0825252
4930524J08Rik	0.449349	0.371055	0.855701	0.260929	0.72416	0.447996	0.446875	0.623868	0.531075	1.30522	0.816342	0.885752	1.66095	0.775542	0.729908
4930524O07Rik	0.0229625	0.11851	0	0	0.0462572	0.0457867	0.0685082	0	0.0226157	0.023821	0.0463516	0.0678952	0	0	0.0233122
4930525G20Rik	0.235852	0.0936333	0.211132	0.0351166	0.127916	0.144703	0.0721703	0.0359838	0.0357369	0.131745	0.036622	0.0715244	0.111768	0.0173958	0.110513
4930526A20Rik	1.23162	1.44308	1.12692	1.35305	1.10642	1.16154	0.695182	0.69323	0.81961	1.03595	0.974295	0.721768	0.615206	0.893684	0.473118
4930526F13Rik	0	0.0325023	0	0	0	0	0	0	0	0	0.0953427	0	0	0.0301925	0
4930526L06Rik	0.0530249	0.164197	0.168293	0.0513177	0	0	0.052733	0.0525849	0.0522241	0.330044	0.160553	0	0.0544442	0	0.107665
4930527B05Rik	0	0	0	0	0	0	0	0	0.0886595	0	0	0	0.184857	0	0
4930527E20Rik	0.463175	0.47809	0.163339	0.597683	0.311017	0.615707	0	0.459332	0.608239	0.640655	1.24661	0.913006	0.792621	1.77646	0.313486
4930527J03Rik	0	0	0	0	0	0	0	0	0	0	0	0	0	0	0.0924652
4930528D03Rik	0.0542729	0	0	0.0525255	0	0	0.0539741	0.0538225	0.0267266	0	0	0.0534911	0.0278628	0	0.0275497
4930528H21Rik	0	0	0	0	0	0	0	0	0	0	0.110495	0	0	0	0
4930529C04Rik	0	0.0316562	0	0	0	0	0	0	0	0	0	0	0	0	0
4930529I22Rik	0	0	0	0	0.370686	0	0	0	0	0	0	0	0	0	0
4930532G15Rik	0.0290415	0.0299767	0	0.0562129	0.0877549	0.14477	0.0577633	0.0288005	0.0286029	0	0.0586226	0	0.0596377	0.0556927	0.0294838
4930533B01Rik	0	0.0543601	0	0	0	0	0	0	0.0518688	0.0546331	0	0	0.162221	0	0
4930533D04Rik	0.137542	0	0	0	0	0.0685638	0	0	0	0	0	0.0677803	0	0	0
4930533K18Rik	0	0	0	0	0	0	0	0.0442866	0	0	0.022536	0	0.0458525	0	0.0226687
4930533L02Rik	0	0	0	0	0	0	0	0	0	0.0484633	0	0	0	0	0
4930533O14Rik	53.6461	56.7705	57.7594	35.186	32.9983	36.1464	28.3024	28.7838	28.3078	49.1143	50.1081	52.316	43.7172	42.8395	40.6833
4930534D22Rik	0	0.0206028	0.0211168	0	0.0201044	0	0	0.0395888	0.0196586	0.0207063	0.0201455	0	0	0.0382772	0
4930535G08Rik	0.637547	0.526461	0.404696	0.123404	0.256864	0.381376	0	0	0	0	0.128694	0	0	0	0.258903
4930535I16Rik	0	0	0	0	0.105171	0	0	0	0	0	0.105385	0	0.10721	0	0
4930535L15Rik	0.101104	0	0	0	0	0	0	0.300794	0	0	0	0	0	0	0
4930537H20Rik	0.0643987	0.0332362	0.0681307	0	0	0.0321024	0	0	0	0.0334031	0.0324985	0.063471	0.0330612	0.0308742	0.0326897
4930538E20Rik	0	0	0	0	0	0	0	0	0	0	0.0590021	0	0.0600237	0	0
4930539E08Rik	0.531058	0.535977	0.599289	0.365482	0.42792	0.423567	0.44598	0.351101	0.38356	0.367275	0.452615	0.348939	0.448335	0.328153	0.407354
4930539J05Rik	0.0974667	0.0670702	0.171858	0.0314428	0.130896	0.0971732	0.0969301	0.0322193	0.0959946	0.0674071	0.0327907	0.0640418	0.066717	0.0311519	0.0329837
4930539M17Rik	0.128112	0	0	0.0619937	0	0.0638632	0	0	0	0	0	0	0	0.06142	0.195095
4930540M05Rik	0.0786144	0	0.0277234	0.0253611	0.0263944	0.0261259	0.130303	0.103949	0	0.0815534	0.0793447	0.0258273	0.0538124	0	0.0532078
4930542C12Rik	0.135141	0.0464975	0	0.0435966	0	0	0	0	0	0	0	0	0	0	0
4930543E12Rik	0	0	0	0	0	0.035947	0.035857	0	0.035511	0.0374035	0	0	0	0	0
4930544D05Rik	0.0627943	0.0648164	0	0	0	0.187816	0	0	0	0	0	0	0	0	0
4930544G11Rik	0	0.0795683	0	0	0	0	0	0.0382232	0	0	0	0	0	0	0
4930544L04Rik	0	0.0174257	0	0	0	0.0168312	0	0	0.0166271	0	0	0	0	0.0161873	0
4930545L23Rik	0	0	0	0.0209619	0.021816	0	0	0	0	0	0.0218605	0	0	0	0
4930547E08Rik	0	0	0	0.193888	0.100894	0	0	0.0993379	0	0	0.202199	0	0.10285	0	0
4930547M16Rik	0.0451596	0.0699206	0	0.0437056	0.0454863	0	0.134733	0.111962	0	0	0.0683686	0.0667636	0.0695525	0.0433011	0.0458473
4930548H24Rik	0.138597	0.0817486	0.062841	0.0191621	0.0199428	0.0986999	0.0196906	0.0392706	0.0585016	0.0821593	0.0599506	0.136601	0.182966	0.0949239	0.0804046
4930550C14Rik	0.290941	0.316115	0.437401	0.355671	0.370163	0.213732	0.335024	0.334083	0.43736	0.142966	0.139094	0.226381	0.110058	0.05873	0.171005
4930550L24Rik	0.0643604	0	0	0	0	0	0	0	0.0316942	0	0.0324792	0.0317167	0	0	0
4930551L18Rik	0	0	0	0	0	0.0771833	0	0	0	0	0	0	0	0	0.0785955
4930551O13Rik	0	0.0525225	0	0.0984914	0.102504	0.152192	0	0	0.150346	0.0527864	0	0	0	0.04879	0
4930552P12Rik	0	0	0	0.0420246	0.0656052	0.021646	0	0	0.0641502	0	0.021913	0	0	0	0.044084
4930553P18Rik	0.0326652	0	0	0	0	0	0	0	0	0.0338864	0.0329686	0.0321946	0.0335395	0	0
4930554G22Rik	0	0	0	0	0	0	0	0	0	0	0	0.0778584	0	0	0
4930554G24Rik	0	0	0	0	0.0340509	0	0	0	0	0	0	0.0333193	0	0	0
4930555A03Rik	0.0280349	0.0578753	0	0	0.0282377	0	0	0	0.0276115	0	0.0565907	0	0	0	0
4930555B11Rik	0	0	0	0	0.0356057	0	0	0	0	0	0	0	0	0	0
4930555F03Rik	0	0	0	0	0	0	0	0.0104272	0	0	0	0	0	0	0
4930555G01Rik	0	0.0270879	0	0	0	0	0	0	0.0258465	0	0	0	0	0	0
4930556G01Rik	0	0	0	0	0	0	0	0.180949	0	0	0	0.0599449	0	0	0
4930556I23Rik	0	0.0998866	0.102379	0	0.0974706	0	0	0	0	0	0	0	0	0	0
4930556J24Rik	0	0.0916992	0	0.0429891	0.0447406	0	0	0	0.0437484	0.0460799	0.0448319	0	0.0456082	0	0.0450958
4930556M19Rik	0	0.0906589	0.0696904	0.0425014	0.0663495	0.197024	0.0873471	0.261305	0.173008	0.0227786	0.0664849	0.0649241	0.0676361	0.31581	0.0445841
4930556M19Rik	0.36316	0.208252	0.384205	0.468622	0.311596	0.388886	0.468171	0.586905	0.463652	0.334877	0.352958	0.410955	0.38669	0.348214	0.436967
4930556N13Rik	0	0	0	0	0	0.104503	0.052121	0	0.051618	0.108738	0	0	0.0538124	0	0
4930557B06Rik	0	0	0	0	0	0	0	0.141055	0	0	0	0	0	0	0
4930557J02Rik	0	0	0	0	0	0	0	0	0	0.0522953	0	0	0	0	0
4930557K07Rik	0.746439	1.07867	0.631757	1.73377	0.75184	0.446515	0.148466	0.148049	0.735165	0.929215	0.452024	1.02996	1.53284	0.715721	1.21249
4930558C23Rik	0.889601	1.83649	0.941154	0.143493	0.298679	0.443461	0.368626	0	0.146027	1.07667	1.12233	1.97277	1.52235	0.710825	1.27946
4930558G05Rik	0	0	0	0	0	0	0	0	0	0	0.110718	0	0	0	0
4930558J18Rik	1.55814	1.39023	1.53668	0.715647	1.38321	1.07951	0.787911	0.785699	0.442174	0.328757	0.693016	0.59866	0.379624	0.481123	0.348547
4930558J22Rik	0	0	0	0	0	0	0	0.036312	0	0	0	0	0.0375959	0	0.0371735
4930558K02Rik	0.13931	0	0	0	0	0	0	0	0	0	0	0	0	0	0
4930562A09Rik	0	0	0	0.0714532	0	0	0	0.146435	0	0	0.149032	0	0	0	0
4930562C15Rik	0.0713448	0.0105203	0	0.00986396	0.0615951	0.0508071	0.111496	0.0707528	0.0401527	0.0740121	0.0308604	0.0200906	0.0313948	0.0390907	0.0206947
4930562D21Rik	0.0619331	0	0	0.0899086	0.0623812	0.0617466	0.0615922	0.153548	0.0609977	0.0963728	0.0625085	0.061041	0	0	0
4930562F07Rik	0	0	0	0.116938	0	0	0.120163	0	0	0	0	0	0	0	0
4930562F17Rik	0	0	0	0	0	0	0	0	0.111194	0	0	0	0	0	0
4930563D23Rik	0	0.02114	0	0.0396422	0	0	0	0.0203106	0.0201712	0	0.0206708	0	0	0	0
4930563E22Rik	0.114501	0.0168839	0.0692206	0.0633223	0.0659023	0.0978478	0.0813359	0.0162215	0.0644407	0.101813	0.0330184	0.080608	0.10077	0.0627363	0.049819
4930563F08Rik	0	0	0	0	0	0	0	0	0	0	0	0	0	0.100896	0
4930563M21Rik	0	0	0	0	0	0	0	0.0558647	0	0	0	0	0.0289199	0	0.028595
4930564D02Rik	0	0	0.077791	0.0711624	0	0	0.14625	0	0.0724193	0	0	0	0	0.141008	0
4930565D16Rik	0	0	0	0.0943285	0	0	0	0	0	0	0	0	0	0	0
4930565N06Rik	0.358884	0.37044	0.118651	0.173664	0.406666	0.357803	0.75843	0.311418	0.132549	0.162882	0.135832	0.353714	0.138184	0.172057	0.0683156
4930568A12Rik	0	0	0	0	0.0841041	0.0416243	0.0415201	0	0	0.0433109	0	0.0411486	0.0428675	0.0400318	0.0847717
4930570G19Rik	0	0.0669738	0.0137289	0.0125591	0	0.0129378	0.0387163	0.0386076	0.0255618	0.0403861	0.0261949	0.01279	0.0399727	0.0124428	0.0658726
4930570N18Rik	0	0	0	0	0	0	0	0.161873	0	0	0	0	0	0	0
4930571N24Rik	0	0.0641474	0	0	0	0	0	0	0	0	0	0	0	0	0
4930573H18Rik	0	0	0	0	0	0	0	0.118635	0	0	0	0	0	0	0
4930577N17Rik	0.0333486	0.172112	0.246969	0.419573	0.13436	0.299234	0.39798	0.330719	0.394139	0.172977	0.100975	0.197209	0.171206	0.159881	0.270852
4930578G10Rik	0	0	0.056263	0	0.107132	0.106042	0	0	0	0	0	0	0	0	0
4930578I06Rik	0	0	0	0	0	0	0	0	0	0	0.0415615	0.0811715	0.0845623	0	0
4930578M01Rik	0	0.061672	0	0	0.0601803	0.0595681	0	0.177757	0.0588456	0	0	0	0.368084	0	0
4930578M07Rik	0.0483853	0	0	0	0	0.0964791	0	0	0	0	0.0488347	0	0	0.046394	0
4930579C12Rik	0	0.0152167	0	0	0.0148486	0.0146976	0.0146608	0.0146196	0	0	0	0	0.0302731	0.0141353	0.0149665
4930579D09Rik	0	0	0	0	0	0	0	0	0	0.119867	0	0	0	0	0
4930579F01Rik	0	0	0	0	0	0	0	0	0	0	0	0.0510376	0	0	0.105144
4930579G18Rik	5.65428	5.25849	4.02745	3.84681	4.62381	5.63725	3.39616	3.94181	2.81201	4.52992	3.95521	6.12459	6.61036	5.20687	3.97849
4930579G24Rik	7.39975	7.26891	7.18832	5.32453	5.12587	5.23828	3.99411	4.28298	3.87428	6.87737	7.49626	6.66958	6.58101	8.54592	8.07099
4930579H20Rik	0	0	0	0	0	0	0	0.0354497	0	0	0	0	0	0.0685506	0
4930579K19Rik	0.0851398	0.263644	0.225185	0.205996	0.0428779	0.0424417	0.211678	0.337733	0.0838539	0.0441614	0.128896	0	0.0874187	0.040818	0.0432182
4930579M01Rik	0	0	0	0	0	0.0579081	0	0	0.0572058	0	0	0	0	0	0
4930579O11Rik	0	0	0	0.0730455	0	0	0	0	0	0	0	0	0	0	0
4930580E04Rik	0.0785384	0	0	0.0760097	0.0791066	0.0783019	0	0.0778867	0	0	0	0.0774071	0	0	0
4930581F22Rik	0.209339	0.234869	0.0770332	0.167364	0.192518	0.235931	0.389218	0.397151	0.277891	0.245491	0.128607	0.197353	0.196252	0.130907	0.101643
4930583K01Rik	0	0	0	0	0	0	0.233051	0	0	0	0	0	0	0	0
4930583P06Rik	0	0	0	0	0	0	0	0	0	0	0.0774716	0.151306	0.078813	0	0
4930587E11Rik	0	0	0	0	0	0	0	0	0	0.114613	0	0	0	0	0
4930588G17Rik	0	0	0	0	0	0	0	0	0.0724193	0.0381394	0	0.0724706	0	0	0
4930589L23Rik	0.11919	0	0	0.0384506	0.0800345	0.0396102	0.0395111	0.0394001	0	0	0.0801978	0.0391575	0.0407932	0	0.0806698
4930589O11Rik	0	0	0	0	0	0.0587264	0.0585795	0.292075	0.0580141	0.244424	0	0.0580553	0	0.112959	0.0598009
4930590J08Rik	0.0628307	0.0540449	0.110786	0.0506731	0.0949279	0.187925	0.12497	0.0726942	0.0412545	0.0543164	0.0634144	0.144493	0.107521	0.100408	0.0850502
4930590L20Rik	0	0.101151	0.103674	0	0	0	0	0	0.0965154	0	0	0	0	0	0
4930591A17Rik	0	0.227693	0	0	0	0	0	0	0	0	0.0742129	0.217412	0.0754979	0	0.0746497
4930592C13Rik	0	0	0.0867352	0	0	0.245212	0	0	0	0	0	0	0	0.235831	0.0832327
4930593A02Rik	0	0	0	0	0	0	0	0	0.0525325	0	0.0538336	0	0.0273829	0	0
4930594C11Rik	0	0	0.0208102	0	0	0	0	0	0.0193731	0	0	0	0	0	0
4930594M22Rik	0.0998462	0.0515306	0.0528162	0.0483157	0.0879974	0.0373296	0.0620603	0.0866404	0.0614613	0.0388421	0.0503868	0.0984079	0.076889	0.107704	0.0380125
4930595D18Rik	0	0	0	0	0.0667281	0	0	0	0	0.0687255	0	0	0.068022	0	0
4930595M18Rik	0	0	0	0	0.0206443	0	0	0	0.0201865	0	0	0	0	0	0
4930596D02Rik	0	0	0	0	0.0470548	0	0	0	0	0	0	0	0	0	0
4930596I21Rik	0.235104	0	0	0	0.355208	0	0	0	0	0	0	0	0	0	0
4930597A21Rik	0	0	0	0	0	0.0774044	0	0	0	0	0	0	0	0	0
4930597O21Rik	0	0.0872644	0	0.0818201	0	0.0842875	0	0.0419203	0.0416326	0	0	0.0416621	0.130207	0.0810629	0.0858297
4930598A11Rik	0	0.0890709	0	0	0	0	0.0858171	0	0	0.0895183	0	0	0	0	0
4930598F16Rik	0	0	0.0753377	0	0	0	0	0	0	0	0	0	0	0	0
4930598N05Rik	0	0	0	0	0	0	0	0	0.0227023	0	0.0232645	0	0	0	0
4930599A14Rik	0	0	0	0	0	0	0	0	0.101277	0	0	0.202698	0	0	0
4930599N23Rik	0.677394	0.44495	0.2606	0.595985	0.620268	0.429771	0	0.12214	0.181953	0.255534	0.18646	0.485553	0.442607	0.413329	0.375115
4931403E22Rik	0	0.0837373	0	0	0	0	0.0806783	0.0804518	0	0	0	0	0	0.155573	0
4931403G20Rik	0.0637922	0	0	0	0.0963806	0	0.0317205	0	0.0314144	0	0.0321924	0	0	0.0305835	0.0323819
4931406B18Rik	0	0	0	0	0	0.00959139	0	0	0	0	0	0	0	0	0
4931406C07Rik	2.59716	2.66536	2.25721	3.18414	3.1281	3.22053	4.47168	4.30587	4.04557	2.02716	1.95213	1.69504	1.64812	2.15569	2.23185
4931406G06Rik	0	0	0	0	0	0	0	0	0	0	0	0	0	0	0.0439431
4931406P16Rik	5.97889	5.1734	5.23287	4.46869	6.28715	6.01335	7.35233	3.71803	4.84561	4.76269	5.271	5.13429	5.42305	5.17784	5.30202
4931408C20Rik	0	0.0259085	0	0	0.0126409	0	0	0	0	0.0130193	0	0	0	0	0.0127413
4931409K22Rik	0.064246	0.0331574	0	0.0310887	0.0323554	0.0160131	0	0.0477846	0.0474567	0.0333239	0	0.0158301	0.131931	0.0154005	0.0163061
4931412I15Rik	0	0	0	0	0	0.0373124	0	0	0	0	0	0	0	0	0
4931413I07Rik	0	0	0	0	0	0	0	0	0	0	0	0	0	0.0680122	0.0720115
4931413K12Rik	0.0422711	0.174529	0	0.20455	0.170307	0.168575	0.126115	0.251522	0.0832652	0.0438514	0	0.208311	0.086805	0.0405315	0.128744
4931414P19Rik	3.48	3.91664	3.77038	2.84044	2.57609	2.61259	2.46011	2.61952	2.72543	2.71845	3.68159	3.03729	2.94892	2.77395	2.25601
4931415C17Rik	0.0915706	0.0756154	0.135628	0.0886223	0.0553399	0.0730359	0.0546399	0.0908107	0.07215	0.0759952	0.073937	0.144402	0.0940216	0.122923	0.130151
4931422A03Rik	0.101482	0.174583	0.143151	0.196429	0.238505	0.202353	0.336412	0.0670934	0.066633	0.17546	0.170708	0.0333401	0.0694656	0.0324353	0
4931423N10Rik	0.0540833	0.11165	0	0.026171	0.0544746	0.0269602	0	0.0536345	0	0	0	0	0	0	0
4931428F04Rik	1.67464	2.08811	2.22525	1.32251	1.75423	1.52268	1.35899	1.36846	1.34587	1.63997	2.09585	2.12587	2.07712	1.87549	1.63214
4931428L18Rik	0.0357464	0	0.0378179	0	0	0	0	0	0	0	0	0	0	0	0
4931429L15Rik	0	0	0	0.0246808	0.0256864	0	0	0	0	0.0264553	0	0	0.0261845	0.0733572	0.0776708
4931431B13Rik	0	0	0	0	0	0	0	0.0373986	0.037142	0	0	0	0	0	0
4931431C16Rik	0.0396282	0.0204521	0	0.0383522	0	0.0790176	0	0	0	0	0.0199981	0	0	0.0189987	0
4931440F15Rik	0	0	0.0175113	0	0.0333436	0	0	0	0.0489062	0.0515127	0	0	0.0169951	0.0317418	0.0336083
4931440P22Rik	0.0977084	0.151282	0.129213	0.130023	0.246038	0.146121	0.133609	0.121122	0.204494	0.152042	0.160251	0.312978	0.338592	0.187375	0.210792
4932411K12Rik	0.0120319	0	0	0	0	0	0	0.011932	0.0118501	0	0	0.0237171	0	0.0115367	0
4932412D23Rik	0	0.0219747	0	0	0	0.0106125	0.010586	0	0.0104838	0	0	0.0104912	0	0.0102065	0
4932414N04Rik	0	0	0	0	0.0250671	0	0	0	0.0122556	0	0	0	0	0	0
4932415D10Rik	0	0.00740342	0	0	0	0.00357543	0.00356648	0.00355647	0.00706413	0	0	0	0	0.00343864	0.00728169
4932415M13Rik	0	0	0.0163993	0.0150019	0	0	0	0	0	0	0	0	0	0	0
4932422M17Rik	0.102674	0.0847844	0.0434498	0.0794948	0.103417	0.143311	0.0612654	0.0610934	0	0.0852103	0.207256	0.101195	0.0632535	0.0787591	0.104238
4932431P20Rik	0	0.0236044	0	0	0.0115167	0	0.0113711	0	0	0.00593074	0.00577012	0	0.00587003	0.00548173	0.0174122
4932435O22Rik	0	0.0160001	0	0	0	0	0	0	0	0	0	0	0	0	0
4932438A13Rik	2.16907	1.76237	1.59497	1.64754	2.17631	1.94997	2.5211	1.26367	1.4931	2.07774	1.99266	2.3612	2.36331	2.09268	2.06746
4932438H23Rik	0.018915	0	0	0	0.0190519	0	0.0376217	0	0.0186293	0	0	0	0	0.0362732	0
4932441J04Rik	0.045964	0.0830271	0.0607845	0.022242	0.162038	0.114564	0.262838	0.136748	0.135809	0.0834441	0.0811841	0.203858	0.176978	0.132217	0.17499
4932442E05Rik	0.119672	0.247051	0.0422024	0.0579095	0.120538	0.0795411	0.17852	0.178018	0.0785764	0.062073	0.100653	0.176922	0.0409584	0.0956226	0.0607473
4932443I19Rik	0	0	0	0	0.0227479	0	0	0	0	0	0	0	0	0	0
4932443L11Rik	0	0	0	0	0	0	0	0	0	0	0.0193473	0	0	0	0
4932702P03Rik	0	0.0245443	0.0251566	0.0345195	0.0479013	0.0355605	0.0236477	0.0235813	0.0234195	0	0.047999	0.0234361	0.0244151	0.0456001	0.0120704
4933400A11Rik	0.0401121	0	0.0424367	0	0	0	0.0797826	0.0795585	0	0.0832235	0	0	0	0	0
4933400F21Rik	0	0	0	0.0309146	0	0.0159235	0.0317672	0.015839	0	0.0165687	0	0.0157415	0	0	0
4933402C06Rik	0.0379227	0	0	0	0	0	0	0	0	0	0	0	0	0	0
4933402D24Rik	0.246605	0.127273	0.0652241	0.178999	0.124195	0.0614656	0.0306559	0.0305699	0	0.127912	0.124448	0.212671	0.158254	0.118228	0.156476
4933402E13Rik	1.04369	0.856312	0.962611	1.13958	1.45556	1.46744	0.878258	1.00849	0.922496	1.24928	1.70162	1.10778	1.37388	1.30866	1.79314
4933402J07Rik	0	0	0	0.12066	0	0	0	0	0.0818604	0	0	0	0	0	0.126572
4933402J10Rik	0	0	0	0	0	0	0	0	0	0	0	0.0906806	0	0	0
4933402N03Rik	0	0	0	0	0	0	0.0590286	0	0	0.0307872	0	0	0	0	0
4933402N22Rik	0	0	0	0.0466193	0	0	0	0	0	0	0	0	0	0	0
4933402P03Rik	0	0	0	0	0.0332827	0	0	0	0	0.034279	0	0	0	0.0316837	0
4933403O08Rik	0	0.0363224	0	0.0681126	0	0	0	0	0	0	0	0	0	0	0
4933404K08Rik	0	0	0.0799609	0	0	0	0	0	0	0	0	0	0	0	0
4933404O12Rik	2.12292	2.45046	2.14935	2.02143	2.40269	2.13928	2.31554	1.46013	1.86603	1.29059	1.49754	1.59738	1.1719	1.35704	1.57588
4933405D12Rik	0.0366406	0	0	0	0.0738114	0.0365303	0.0728778	0.0726732	0.0360872	0	0.036981	0	0.0376213	0	0.0371987
4933405L10Rik	0.364435	0.075234	0.115666	0	0.0734143	0.0726675	0.0362429	0.108423	0.143572	0	0.0735641	0.25143	0.112257	0.0698875	0.110996
4933406B17Rik	0	0	0	0.012104	0	0	0	0	0	0	0.0126229	0	0	0	0
4933406C10Rik	0	0.065321	0.0446337	0.0204152	0.042494	0.0841235	0.083913	0.062758	0.103879	0.043766	0	0.0415811	0.086636	0.0809051	0.0214157
4933406G16Rik	0	0	0.0405173	0.0370648	0.270025	0	0	0.0759601	0	0	0	0	0	0	0
4933406I18Rik	0.0328433	0.0339009	0.0347467	0.0317859	0	0.0654889	0	0	0	0	0.0331484	0	0	0.0314917	0
4933406J09Rik	0.144031	0.0371671	0.114283	0.104545	0.0725363	0.215395	0.143238	0.107127	0.141855	0	0.0363421	0.0354889	0.147886	0.0345258	0.036556
4933406J10Rik	0.0562736	0	0	0	0	0	0	0	0	0	0	0	0	0	0
4933406M09Rik	0.0306513	0.126553	0	0	0.0617461	0.030559	0.0304825	0	0	0	0.0928081	0.0604195	0.0314717	0.176339	0.0622362
4933406P04Rik	0.272624	0.218868	0.0961408	0.205213	0.244085	0.181202	0.240998	0.210281	0.179004	0.0628479	0.0611458	0.149276	0.0622046	0.174269	0
4933407K13Rik	0.741426	0.765301	0.632862	0.530011	0.644955	0.571195	0.469219	0.701852	0.580863	1.23238	1.12247	0.93004	1.17651	0.815935	0.949451
4933407L21Rik	0	0	0.0171499	0	0	0.0161616	0	0	0.0159656	0	0	0.0159769	0	0	0
4933408B17Rik	0.200379	0.18385	0.0235546	0.129285	0.134553	0.177579	0.110709	0.176637	0.0438562	0.184774	0.134827	0.109718	0.662949	0.149437	0.180828
4933408J17Rik	0	0.0902687	0.0308402	0.0846369	0	0.0581262	0	0.057818	0.0287106	0.0604814	0.0294217	0.028731	0.149656	0	0
4933408N05Rik	0.102635	0	0	0.0993308	0	0.0341088	0.0340234	0.0339279	0.101085	0.141963	0	0	0	0	0
4933409D19Rik	0	0.0359258	0.0368221	0	0	0.0347003	0	0	0	0	0	0	0.0357367	0	0
4933411K16Rik	0	0.0405337	0.16618	0.0760097	0.158213	0	0.078106	0.0778867	0.0386761	0.0814746	0.039634	0.0387035	0.201601	0.0376531	0
4933411O13Rik	0	0	0	0	0	0	0	0	0	0	0.079537	0	0	0	0
4933412A08Rik	0	0	0	0.0781037	0	0	0	0	0	0	0	0	0	0	0
4933412E24Rik	0	0	0	0	0	0	0	0	0.0304467	0	0	0	0	0	0
4933412L11Rik	0	0	0	0.100473	0	0	0	0.0514768	0	0	0	0	0.0532969	0	0
4933413C19Rik	0.0488872	0.0252307	0	0.0709698	0.0738614	0.04874	0	0	0.0240744	0	0.0246707	0.0722745	0.225881	0.0937507	0.0248159
4933413G19Rik	0	0.0298328	0	0	0.0291112	0.0288151	0.114972	0	0.0284656	0.0299827	0.0875119	0.0284858	0.0296757	0	0.0586846
4933413J09Rik	0.100832	0.0925144	0.106675	0.0758997	0.0451384	0.0335094	0.0668511	0.0666634	0.0551716	0.0813567	0.0791533	0.0993793	0.0690204	0.0644548	0.0454966
4933413L06Rik	0	0	0	0.0482047	0	0	0	0	0	0	0	0	0	0	0
4933415A04Rik	0.161846	0.417644	0.256838	0.234953	0.0271695	0.0806794	0	0.160503	0	0.111931	0.272249	0.372201	0.166178	0.0517286	0.219081
4933415J04Rik	0	0	0	0.0403126	0	0	0	0	0	0	0	0	0	0	0
4933416C03Rik	0	0	0	0.0465365	0.0484326	0	0.11955	0	0.0947169	0.0748236	0.0242657	0.0947841	0.0246859	0.0691588	0.0488171
4933416I08Rik	0	0	0.163107	0.0746041	0	0.0768539	0	0.152893	0	0.079968	0	0.303903	0	0	0.0782601
4933416M07Rik	0.173691	0.0896418	0.275635	0.336197	0	0.0865838	0.259102	0.344499	0.256601	0.450461	0	0	0.17834	0.0832714	0
4933417A18Rik	0	0	0	0	0	0.0460992	0	0.0458548	0	0	0	0	0	0	0
4933417C20Rik	0.0578351	0.0596975	0.0305934	0	0.0873803	0.0576609	0	0.0286776	0.0854424	0.089996	0	0	0.0890747	0.0831825	0.0587159
4933417D19Rik	0	0	0	0	0.088826	0	0	0	0.043428	0.0457425	0	0	0	0	0
4933417E11Rik	0	0	0	0	0.0499392	0.0494312	0	0.0983382	0	0	0	0	0	0	0
4933417G07Rik	0	0	0	0	0	0	0	0	0	0	0	0	0.0429336	0	0
4933417O13Rik	0	0	0	0	0	0	0	0	0	0	0	0	0	0.0273625	0.0289715
4933421A08Rik	0.0661679	0	0.105004	0.0320187	0.0333233	0.0989529	0.0987054	0.0656188	0.0651685	0.0343208	0	0	0.0339695	0.0317224	0
4933421D24Rik	0	0	0	0	0	0	0	0.0835798	0	0	0	0	0	0.0808108	0
4933421I07Rik	0	0	0	0	0	0	0.0285149	0	0.0282397	0	0	0	0	0	0
4933421O10Rik	0.197214	0.247185	0.14903	0.272663	0.425658	0.449417	0.378247	0.488943	0.568831	0.35072	0.284351	0.236024	0.245883	0.5808	0.371832
4933423P22Rik	0.0195779	0	0.0103562	0	0	0.00975945	0	0.0097077	0	0	0	0	0.0100509	0	0
4933424G06Rik	0.0310731	0	0.0328738	0.120291	0.0312979	0.0619591	0.0618041	0.0924458	0.0612076	0.0322348	0	0.0306255	0	0.0297943	0
4933424L21Rik	0	0	0	0	0	0.0455551	0	0	0	0	0	0	0	0	0.0463885
4933424N20Rik	0.0370414	0.0382341	0	0	0	0	0	0	0	0	0	0	0	0.035517	0
4933425D22Rik	0.0314884	0.162512	0.0333132	0.0609491	0.190297	0.313936	0.12526	0.187362	0.0620256	0.130662	0.0953427	0.248278	0.193987	0.150963	0.191808
4933425L06Rik	0	0	0	0.0243146	0	0	0	0	0	0	0	0	0	0.0240896	0
4933425M03Rik	0	0	0	0	0.035352	0.0349924	0.0349049	0.0348069	0.034568	0.0364103	0	0	0	0	0
4933426K07Rik	0	0.0361347	0	0	0	0	0	0	0	0	0	0	0.0359444	0	0
4933427D06Rik	0.0557908	0.0575873	0.0983733	0.0359963	0.187315	0.129787	0.129462	0.110656	0.109896	0.0192922	0	0.0183291	0.0190947	0.0178316	0
4933427D14Rik	2.61588	2.35646	2.10328	3.14846	3.19051	2.92096	3.27313	3.01867	2.62321	2.74328	2.9858	2.85945	3.35004	2.86394	2.71366
4933427E11Rik	0	0	0	0	0	0	0	0.0885367	0	0	0.0450535	0	0	0.0856035	0
4933427E13Rik	0.0261164	0	0	0	0	0	0	0.0517993	0.0771658	0	0	0	0	0	0.0265141
4933427G23Rik	0.107737	0.155688	0.11398	0.145975	0.0217032	0.193342	0.128572	0.256422	0.0424437	0.0894115	0.0652424	0.127422	0.022124	0.123963	0.0437509
4933427I04Rik	0	0	0	0	0	0	0.0246876	0	0	0	0	0	0.101955	0	0
4933427I22Rik	0	0	0	0.0338803	0	0	0	0	0	0	0.0706653	0	0	0	0
4933428C19Rik	0.0662488	0	0.210264	0	0	0	0	0	0	0	0	0	0	0	0
4933428G20Rik	0.0760582	0.431791	0.0804659	0.0736094	0.26813	0.303317	0.302558	0.0754271	0.149819	0.157803	0.115147	0	0.273329	0.145856	0.115825
4933428M09Rik	0	0.109038	0.167637	0.102235	0.319202	0.0526592	0.21011	0.2619	0.156061	0	0.0533089	0.0520574	0	0	0
4933428P19Rik	0	0	0	0.0381153	0	0	0	0	0.0387885	0	0.0794984	0.038816	0	0	0
4933430H16Rik	0	0.0424083	0	0	0.0413825	0	0.0408591	0	0.0404647	0	0	0	0	0	0
4933430I17Rik	0.516688	0.627443	0.128619	0.205904	0.336747	0.272717	0.513844	0.180847	0.0898031	0.126119	0.429461	0.269601	0.312069	0.349712	0.246851
4933430L12Rik	0	0.046848	0	0	0	0	0	0	0	0.0470833	0	0	0	0.0435187	0.0460777
4933431C10Rik	0.128416	0.441837	0.135858	0.207135	0.215575	0.298735	0.212848	0.0424501	0.252953	0.39965	0.345623	0.295321	0.703216	0.246262	0.217286
4933431E20Rik	0.230399	0.26242	0.285777	0.522852	0.448128	0.308914	0.639986	0.748493	0.61816	0.255497	0.264614	0.469821	0.35077	0.426599	0.371027
4933431G14Rik	0	0	0	0.0314052	0	0	0	0	0	0	0	0	0	0	0
4933431K14Rik	0.240495	0.455105	0.381648	0.426711	0.282607	0.519503	0.199309	0.476998	0.434248	0.083162	0.0809096	0.197525	0.164621	0.307463	0.0813858
4933431K23Rik	0	0.0628853	0.0859389	0.039308	0	0.0202467	0.0403921	0.0100697	0.0100006	0.0210671	0.0102483	0.0100077	0	0.0486803	0.0206171
4933433G15Rik	0.238861	0.400647	0.126351	0	0.0902207	0.119071	0.148466	0.325708	0.0294066	0.185843	0.150675	0.0294275	0.0613135	0.171773	0.121249
4933434E20Rik	5.08889	5.26914	4.58589	6.20816	6.13325	6.49036	5.54248	6.44807	6.38818	6.20978	5.68904	6.20492	7.12439	6.72163	6.64135
4933435F18Rik	0.0208189	0.171914	0	0.0201485	0.0838779	0.0830247	0.0207042	0	0	0.0431944	0.0420245	0.020519	0.0641283	0	0.0211359
4933436E23Rik	0.0975545	0	0	0	0.0491301	0	0	0	0	0	0	0.0961492	0.0500828	0.0467699	0
4933436I20Rik	0	0	0	0	0.025435	0.0251763	0.0251133	0.0500856	0	0	0.0509738	0	0	0	0
4933437G19Rik	0	0.0949686	0	0.0890436	0	0.137593	0.182999	0	0.0906163	0.0477228	0.139291	0.136021	0.141703	0.0882196	0.0467036
4933438A12Rik	0	0	0	0	0.0538831	0	0	0	0	0	0	0	0	0	0
4933438K21Rik	0.320092	0.198239	0.338641	0.21685	0.161204	0.0319128	0.190998	0.253948	0.0630514	0.232441	0.290759	0.15774	0.16433	0.460378	0.0974899
4933439C10Rik	0.318433	0.169323	0.214382	0.317519	0.330456	0.288613	0.259102	0.459332	0.218586	0.320328	0.272695	0.228252	0.336864	0.268319	0.215522
4933439K11Rik	0.0183949	0.20886	0.0389219	0.0356053	0.037056	0	0.054881	0.0364846	0.0181171	0.0190826	0.0742633	0.0543899	0.0188873	0.0705517	0.0186751
4933439N14Rik	0.0997084	0	0.15823	0	0	0.0994081	0	0	0	0.25859	0.150952	0.343952	0	0.143408	0
4933440J02Rik	0	0	0	0	0	0.0472275	0	0	0	0.0982823	0	0	0	0	0
4933440M02Rik	0	0	0.0120903	0	0	0	0.0227301	0.0113332	0.0112554	0.0118552	0	0.0225267	0	0.0219154	0
4933440N22Rik	0.332974	0.143207	0.234847	0.0805632	0.139743	0.19365	0.275951	0.385246	0.245958	0.345422	0.280056	0.300829	0.199434	0.186241	0.0563408
5031410I06Rik	0	0	0	0	0	0	0	0	0.0178207	0	0.0182621	0	0	0	0
5031415H12Rik	0.0436852	0.022546	0	0.063418	0.132004	0.108884	0.0434447	0.108307	0.0215127	0.0679776	0.0220455	0.0430559	0.0897089	0.0418874	0.0665258
5031425E22Rik	1.13821	0.772363	1.05923	1.03017	0.89168	0.945653	1.19483	1.10786	0.975702	1.08237	1.19133	1.35033	1.40674	1.01053	0.962955
5031434C07Rik	0	0	0	0	0	0	0	0	0	0	0	0	0	0	0.0169543
5031434O11Rik	0.188821	0.269863	0.215129	0.365482	0.263335	0.448908	0.317783	0.403316	0.371937	0.120541	0.0732979	0.0715771	0.104394	0.111415	0.103221
5031439G07Rik	6.5962	6.89596	6.85309	6.88622	6.70643	6.62696	8.33873	7.2801	7.46355	6.32183	5.79183	6.03959	6.48307	6.59526	6.3243
5033403F01Rik	0.0322953	0.166676	0	0.125022	0.227703	0.128792	0.321175	0.3523	0.286268	0.134011	0.0325953	0	0.132639	0.0928987	0.0983614
5033403H07Rik	0	0	0	0	0	0	0	0	0	0	0	0	0	0	0.157491
5033404E19Rik	0.966797	0.630271	0.430663	0.541703	0.358765	0.355116	0.202416	0.100924	0.250577	0.422291	0.513567	0.401208	0.104492	0.04879	0
5033417F24Rik	0.121302	0.125208	0.192497	0.117396	0.122179	0.120936	0.120634	0.0902213	0.119469	0.157296	0.0612142	0.119554	0.0622742	0.0581548	0.0307872
5033426E14Rik	0.13842	0.0714387	0	0	0	0	0	0	0	0.0717976	0	0	0	0	0.0702641
5033428I22Rik	0.0247563	0.0204428	0.0104764	0.0143755	0.0199483	0.0394908	0.019696	0.0245508	0.0487647	0.0102727	0.019989	0.0195197	0.0508378	0.028485	0.0351866
5033430I15Rik	0.398467	0.411298	0.662449	1.10182	1.49073	1.70257	2.20781	2.93548	2.24256	0.29526	0.459621	0.448831	0.584475	0.545812	0.231163
5330411J11Rik	0	0.030853	0.0316227	0.0289281	0.0301068	0.059601	0.0594519	0	0	0.217056	0.0301682	0.1473	0.0613811	0.0573208	0.0303457
5330413D20Rik	0	0	0	0	0.0385477	0	0	0	0.0376928	0	0	0.0377195	0	0	0
5330413P13Rik	0	0.0185959	0.00952992	0	0	0.00898077	0	0.00893314	0	0	0.00909157	0	0	0	0
5330416C01Rik	0.014746	0.0152208	0	0	0	0.0147016	0.0293296	0	0	0.0152973	0.014883	0	0	0	0
5330417C22Rik	0.0773673	0.115351	0.10004	0.099835	0.0432928	0.0514229	0.0170981	0.0426252	0.0253996	0.151602	0.130143	0.152506	0.12357	0.156609	0.0436364
5330425B07Rik	0.0527668	0.0544659	0.0558247	0.102136	0.0531485	0.0526079	0.0524763	0.0523289	0.10394	0	0	0	0.0541791	0	0.0535704
5330426L24Rik	0	0	0	0	0	0	0.0247785	0	0	0	0	0	0	0	0.0252951
5330429C05Rik	0	0	0	0	0	0	0	0	0	0	0	0.32902	0.114255	0	0
5330438D12Rik	0.602845	0.44447	0.592225	0.395903	0.325289	0.32198	0.214117	0.469734	0.402895	0.580713	0.412874	0.572941	0.574768	0.49546	0.262297
5330439A09Rik	0	0	0	0	0	0.0483691	0	0	0	0	0	0	0.0996275	0	0
5330439K02Rik	0	0.024194	0	0.0226845	0	0	0.0233102	0.0232447	0.0230852	0.0243155	0.0473139	0	0.0962664	0	0.0475924
5430400D12Rik	0.032066	0	0	0	0	0.0959082	0	0	0	0.0332648	0.0323639	0.0632081	0	0.0307463	0.0325543
5430401F13Rik	0	0	0	0	0	0	0	0	0	0	0	0.069455	0	0	0
5430402O13Rik	0	0	0	0	0	0.0536527	0	0.0533682	0.212008	0.16748	0	0.106079	0.0552552	0	0.0546344
5430403G16Rik	3.45489	3.6666	3.29474	1.96224	1.65009	1.6333	1.58082	1.68898	1.27801	4.0552	3.47061	3.59696	3.58067	3.11053	3.57338
5430403N17Rik	0.0212266	0.0438202	0.0449134	0.205432	0.299322	0.296277	0.168878	0.46311	0.334496	0.132121	0.0642713	0.209208	0.108974	0.183177	0
5430405H02Rik	0.182937	0.203353	0.0893253	0.0817138	0.141739	0.0982078	0.0979621	0.26515	0.207893	0.116785	0.198839	0.138693	0.11559	0.188901	0.171436
5430416N02Rik	1.75713	1.92363	0.929479	1.55884	1.30057	1.71202	1.04583	0.81847	0.799743	1.6433	1.24948	1.75806	2.30987	1.37849	1.39198
5430419D17Rik	0	0	0.0133766	0.00611837	0.00636766	0.00630288	0.0251485	0.0313473	0.043585	0.0131165	0.0127613	0.0249234	0.0194734	0.0181853	0
5430421F17Rik	0.0510118	0.0175515	0	0	0	0.0169527	0.0169103	0.0337256	0	0.0176396	0	0	0	0	0.0863144
5430427M07Rik	0	0	0.0501592	0	0	0	0	0	0	0	0	0	0	0	0
5430427N15Rik	0	0.0467501	0	0.0657501	0	0.0451553	0.0675635	0.0449158	0	0.0939699	0.0685686	0.0223196	0.0465039	0.0217139	0.0229907
5430427O19Rik	0.086614	0.119204	0.0152722	0.0558835	0.0581604	0.071961	0.0861371	0.0715794	0.0142176	0.0748768	0.0582791	0.0569109	0.0296441	0	0.029311
5430430B14Rik	0.199478	0.446119	0.422076	0.579166	0.535789	0.629778	0.628202	0.692379	0.39293	0.793253	0.603993	0.917487	0.750996	1.11573	0.438784
5430431A17Rik	0.136331	0.351802	0	0.131941	0	0.0679601	0	0.405598	0	0	0.206396	0.20155	0	0	0
5430434F05Rik	0	0.0157435	0	0	0	0	0	0	0	0	0	0	0	0	0
5430437J10Rik	0	0	0	0.0425014	0	0.0875661	0	0.0871018	0	0	0	0	0	0	0
5530401A14Rik	0	0	0	0	0	0	0.0118499	0	0	0	0	0	0	0	0
5530601H04Rik	0.90269	0.770253	1.01867	0.66978	0.478856	0.515984	0.544617	0.608736	0.533434	1.17991	1.08722	0.960862	0.93303	0.900163	1.05085
5730403I07Rik	0.0266559	0.0275143	0	0.0257977	0	0.0531513	0.0265092	0.105739	0.0525066	0.0829574	0.0269035	0.0262719	0.0273694	0	0.0270619
5730405O15Rik	0.118064	0.182799	0.156133	0.257091	0.0594592	0.294272	0.234828	0.0585423	0.145351	0.0612391	0.0595805	0.0872727	0.212143	0.113206	0.0898968
5730409E04Rik	4.23635	4.33406	3.96624	5.64196	4.79565	4.95244	7.23298	6.87806	7.12625	4.74475	4.93787	4.54482	5.90871	5.32015	5.08111
5730412P04Rik	0	0	0	0	0	0.047022	0	0	0	0	0	0	0	0	0
5730416F02Rik	0	0.0688873	0	0.0645895	0	0	0	0	0	0	0	0	0	0	0
5730419F03Rik	0.0518083	0.0267383	0.0548107	0.0250701	0	0	0	0	0	0.0537452	0	0	0.0265975	0	0.0262987
5730420D15Rik	0.137542	0.141971	0.145513	0.133113	0.046179	0.0457092	0	0.0909337	0.0451548	0	0.185093	0	0.141223	0	0.0465455
5730422E09Rik	0	0	0.0308901	0.0282579	0	0	0	0	0.057514	0	0.0589385	0	0.0299795	0.0559928	0.0296427
5730435O14Rik	0	0	0.0822554	0	0	0	0	0	0	0	0	0	0	0.1491	0
5730437C11Rik	0	0	0	0	0	0	0	0	0	0	0	0	0	0	0.227342
5730455P16Rik	6.81591	6.55019	6.15709	7.82042	8.04888	7.68804	8.87089	6.67055	6.83421	5.37561	5.88518	5.65877	5.06776	5.5052	5.97663
5730460C07Rik	0	0	0	0	0	0	0.0587711	0	0.029102	0	0	0.0582452	0	0	0
5730480H06Rik	1.40757	1.35083	1.31684	0.895033	0.820189	0.84084	0.890796	0.917135	0.887927	1.1585	1.20931	1.30131	1.26608	1.08195	1.32272
5730507A11Rik	0.0160758	0	0.0170074	0.0155582	0.0485763	0	0.0159873	0.0159424	0	0.0166768	0	0	0.0165061	0	0
5730507C01Rik	5.03115	5.8313	4.80398	2.59964	1.97549	2.06166	1.10246	1.20507	1.34377	4.31251	4.34633	3.99216	3.5898	3.35234	3.89576
5730508B09Rik	1.14843	1.16071	0.961861	1.04199	1.27723	1.0257	0.73761	1.04399	1.10752	0.992803	0.700288	1.34411	0.73698	1.03234	0.70441
5730522E02Rik	0	0	0	0	0.0183505	0.0454096	0.00905919	0	0.00897176	0.0755992	0.00919397	0.00897812	0.0187063	0.0262034	0.0739846
5730559C18Rik	3.95248	4.12471	4.31977	2.94005	3.674	3.50636	2.80457	3.2718	3.12066	4.07766	3.94524	4.1853	3.53282	3.67498	3.26099
5730596B20Rik	0.0323145	0.116743	0.0170936	0.0312741	0.0488225	0.0966517	0.0642733	0.128186	0.0636529	0.0335227	0.0163074	0	0.0663589	0.0774617	0.0164033
5830408C22Rik	0.0909908	0.0670862	0.0825118	0.100641	0.0130927	0.0907167	0.0775627	0.180471	0.192035	0.0404539	0.0131194	0	0.0266932	0	0.0263933
5830411N06Rik	0	0	0	0	0	0.019533	0.0292262	0	0.00964805	0	0	0	0.0100582	0	0.00994519
5830416I19Rik	0	0	0	0	0	0	0	0	0	0.0213999	0	0	0	0	0
5830417I10Rik	3.37055	3.35258	3.3899	2.71977	2.87467	2.73196	2.99503	2.04028	2.26771	2.86991	2.95123	3.54634	3.02031	3.22345	3.50188
5830418P13Rik	0.156849	0.121425	0.103712	0.246674	0.19748	0.645056	0.66294	0.427757	0.540682	0.101696	0.0791533	0.135266	0.140917	0.0187993	0.0597143
5830432E09Rik	0.044332	0.0640634	0.0281407	0.0514856	0.0625139	0.00883971	0.0617232	0.0967212	0.052395	0.0275937	0.0447439	0.0262161	0.0273112	0.0340061	0.0450072
5830444B04Rik	0.0100169	0	0	0	0	0	0	0	0.0197312	0	0	0.0197452	0	0	0
5830444F18Rik	0	0	0	0.0263286	0	0	0	0	0	0	0	0	0	0	0
5830454E08Rik	0.36419	0.150367	0.154118	0.211478	0.29346	0.726187	0.434622	0.216701	0.430427	0	0.367573	0.0717888	0.373938	0.279362	0.221842
5830462I19Rik	0.0160188	0.0165346	0.0508413	0.046509	0.0322693	0.0638821	0	0.0158858	0	0	0	0	0.032895	0.0153595	0.0813137
5830473C10Rik	0.0371302	0.0574887	0.019641	0.053902	0	0.0740367	0.0553886	0.018411	0	0.0385183	0.0187376	0	0	0	0
5830487J09Rik	0.0966411	0.0249383	0.0511208	0.0233824	0.0243351	0.048175	0	0	0	0.0250635	0.0243847	0	0.0992278	0.069498	0.0245282
5930403N24Rik	0.495251	0.374879	0.232868	0.468654	0.487749	0.482787	0.536305	0.218285	0.455253	0.216924	0.277696	0.314564	0.248603	0.401001	0.201118
5930409G06Rik	0	0	0	0	0	0.0699848	0.0349049	0	0	0	0	0	0	0	0
5930412G12Rik	0.159669	0.247215	0.202706	0.061811	0.144741	0.366132	0.0952737	0.25335	0.235885	0.0993827	0.0805759	0.0786842	0.131154	0.199027	0.14589
5930420M18Rik	0.902796	0.931866	0.87971	0.48285	0.454664	0.521097	0.590674	0.424091	0.725367	1.01049	0.839247	0.866375	0.804991	0.706182	0.747708
5930422O12Rik	0	0.0665911	0	0	0	0	0	0	0	0	0	0	0	0	0.130992
5930430L01Rik	0.122114	0.112041	0.186609	0.157576	0.122997	0.108219	0.188909	0.121101	0.213813	0.112604	0.219108	0.147101	0.111451	0.182138	0.179073
5930435M05Rik	0	0	0	0	0	0	0	0	0	0	0	0	0	0.0403426	0
6030400A10Rik	0	0	0	0	0	0.0445778	0.0889326	0.0443414	0	0.0463841	0.0451278	0	0.137728	0.0857448	0
6030407O03Rik	0.0221914	0.0687181	0	0.0214769	0.044704	0	0	0.0220073	0.0218563	0.0230211	0.0223976	0	0	0	0
6030408B16Rik	0	0.0284375	0	0	0	0	0.0273986	0	0	0	0	0	0	0.0528331	0
6030419C18Rik	6.25376	6.7191	8.01812	8.18987	8.17231	9.57258	13.0629	14.9629	14.6541	9.16458	9.22141	10.3339	11.5055	11.6138	9.4881
6030442K20Rik	0.902379	0.654523	0.593445	0.0944134	0.19652	0.0729455	0.315306	0.0483725	0.096081	0.834913	0.689225	0.88938	0.676118	0.561238	0.693281
6030443J06Rik	0.0998922	0.0736491	0.0830351	0.0759596	0.100615	0.199183	0.227068	0.0636835	0.13352	0.0296076	0.0576115	0.0914208	0.102566	0.0615737	0.0869258
6030445D17Rik	0.219526	0.129483	0.165891	0.27316	0.189526	0.250131	0.249505	0.0933017	0.277984	0.0650665	0.126609	0.0618181	0.0644004	0.0601404	0.0636769
6030458C11Rik	18.4366	17.7916	15.9416	12.9335	12.3067	12.0592	8.53014	8.00582	9.26708	16.9756	17.2453	15.3217	14.9816	14.409	15.99
6030460B20Rik	0	0.10574	0	0	0	0.0510664	0	0.203183	0	0	0	0.0504829	0.0525917	0.0982256	0
6030468B19Rik	0	0.0522283	0	0	0	0	0	0	0	0.0524906	0	0.0997402	0	0	0
6030498E09Rik	0	0	0	0	0	0	0	0	0	0.0870914	0	0	0	0	0
6230400D17Rik	0.372676	0.22628	0.162348	0.254595	0.198727	0.305986	0.414227	0.347843	0.21591	0.409351	0.309761	0.388914	0.495196	0.252239	0.200304
6330403K07Rik	2.17637	2.32133	2.34086	1.75524	1.75369	2.24214	1.69543	2.33816	2.67937	1.6933	1.97692	1.64451	2.23462	2.53894	1.73078
6330403L08Rik	0.412177	0.658434	0.456829	0.788315	0.840203	0.831656	1.01501	0.953766	1.01488	0.600658	0.534865	0.580343	0.574356	0.621052	0.448344
6330403N20Rik	0.0455774	0.09409	0	0.220549	0	0.0454401	0	0	0	0.141844	0	0	0	0	0.138815
6330408A02Rik	0.524802	0.452203	0.560043	0.688984	0.620529	0.673363	0.540066	0.592857	0.741604	0.591763	0.584948	0.571215	0.721589	0.673856	0.639353
6330409D20Rik	0.0757393	0.0390891	0	0.0366504	0	0.113267	0	0	0	0	0	0	0	0	0
6330410L21Rik	0.237989	0.187852	0.325834	0.149035	0.0987044	0.0279144	0.0278446	0.0277664	0.0413637	0.3195	0.310847	0.289752	0.416848	0.49666	0.412164
6330411D24Rik	0	0	0.0365638	0	0.0696219	0	0	0	0	0	0	0.0340631	0	0	0
6330418K02Rik	0	0	0.042817	0	0.0407644	0	0.120746	0.0802715	0.0398603	0	0.0408476	0.0797772	0	0	0
6330419E04Rik	0	0	0	0	0	0	0	0.0851018	0	0	0	0	0	0	0
6330537M06Rik	0.363037	0.442859	0.418991	0.351348	0.432147	0.361944	0.754898	0.229106	0.260039	1.02712	1.26578	1.07342	1.5249	0.727838	0.469084
6330549D23Rik	0.134304	0.207942	0.195369	0.227464	0.152185	0.267798	0.15026	0.149838	0.0826719	0.174156	0.152495	0.231646	0.172373	0.193165	0.0852181
6330562C20Rik	0.290831	0.100065	0.102562	0.0469111	0.097645	0.0483259	0.048205	0.0961392	0	0.100568	0.0489221	0.191094	0	0.046477	0
6430500D05Rik	0.0460812	0	0.0487517	0	0	0	0.0458275	0.0913976	0	0	0.139528	0	0	0	0
6430503K07Rik	0	0	0.120445	0.110182	0	0	0	0	0	0	0	0.112208	0.116895	0	0
6430511E19Rik	0.0565231	0.102101	0.0149497	0.0820548	0.071165	0.0986175	0.0983708	0.084081	0.041752	0.102613	0.0713102	0.194981	0.188617	0.0948447	0.157806
6430531B16Rik	0.0544638	0.0562176	0.11524	0.131776	0.0274289	0.13575	0.108328	0.189042	0.0536412	0.0565	0.0274849	0.0268396	0.0279608	0.0261112	0.0829399
6430548M08Rik	0.212644	0.295469	0.216314	0.28495	0.280085	0.342467	0.463614	0.340651	0.289983	0.475125	0.379711	0.443344	0.537441	0.572469	0.539706
6430550D23Rik	0.0651079	0.15681	0.0803612	0.0525097	0.0874386	0.0757305	0.0647495	0.0322838	0.0213748	0.067542	0.0328564	0.053475	0.111418	0.0728333	0.0220332
6430562O15Rik	0.199534	0.252767	0.0671672	0.0877768	0.0822179	0.117551	0.00901977	0.0449722	0.0714618	0.112905	0.128155	0.223476	0.270061	0.095661	0.0920784
6430571L13Rik	0.148878	0.249717	0.21657	0.234137	0.0562331	0.185537	0.259102	0.203008	0.219944	0.0772218	0.0187826	0.0917082	0.0955391	0.160595	0.0377863
6430573F11Rik	0.118785	0.113852	0.143622	0.0574803	0.0683683	0.0507546	0.00843794	0.0588997	0.033426	0.123226	0.0856348	0.200698	0.069694	0.0650839	0.0602971
6430573P05Rik	0.0622891	0.0428632	0.109831	0.040189	0.0209132	0.0207005	0.103244	0.0411815	0.184045	0.107696	0.167647	0.0818557	0.149231	0.159268	0.0210792
6430584L05Rik	0	0	0	0	0	0	0	0	0	0	0.0170442	0	0	0.0161924	0
6430590A07Rik	0	0	0	0	0	0	0.0360329	0.0239544	0.011895	0.012529	0.0121896	0.0119035	0.0124007	0	0.0122614
6430628N08Rik	0	0	0	0	0	0.0336625	0.0671566	0	0	0	0	0	0	0	0
6430710C18Rik	0	0	0	0	0	0	0	0	0	0	0	0	0	0.114452	0.0242365
6430710M23Rik	0	0.046966	0.0962754	0	0.04583	0.0453638	0	0	0	0	0.0459235	0	0	0.0436283	0.0461938
6530401F13Rik	0.049717	0.102636	0	0	0	0	0.0494432	0	0	0	0	0	0	0	0
6530402F18Rik	0.177	0.1421	0.249677	0.123717	0.237707	0.235289	0.36183	0.341311	0.426132	0.306029	0.277891	0.242292	0.434151	0.264002	0.429273
6530403H02Rik	0	0	0	0	0.0136153	0	0.013443	0	0	0	0	0	0	0	0
6530409C15Rik	0.134604	0.138938	0.142404	0.234486	0.108462	0.214718	0.21418	0.160184	0.159085	0.0837816	0.0271708	0	0.221131	0.0516258	0.0819923
6530437J22Rik	0.0607528	0.0627091	0.128547	0	0	0.0605698	0.120837	0	0	0.0630241	0	0	0.124758	0	0
6720427I07Rik	0.376984	0.437764	0.174489	0.889313	0.640763	0.634245	0.585795	0.560784	0.440907	1.07546	0.808534	0.952107	1.71764	1.15219	1.02858
6720464F23Rik	0	0	0	0	0	0	0.0154157	0	0	0	0.015645	0	0.0159159	0	0
6720469O03Rik	0	0	0	0.0436692	0	0	0	0	0	0	0.0910823	0	0.0463297	0	0.0458092
6720475M21Rik	0	0	0.0208253	0	0	0	0	0	0	0	0	0	0	0	0
6720482G16Rik	0	0	0	0.0439989	0	0.0453258	0	0	0	0	0	0	0	0	0
6720483E21Rik	0.0483853	0.0998866	0.102379	0.0468274	0.292412	0.337677	0.0481189	0.575805	0.190618	0.200777	0.0976695	0.0476883	0.149041	0.139182	0.0982443
6720489N17Rik	3.43086	2.83721	2.90799	2.07767	1.51565	1.66026	1.03756	1.65145	1.12635	2.41438	1.72124	2.13564	1.21543	2.00073	2.13875
6820402A03Rik	0.16335	0.16861	0.0648063	0.0790455	0.041133	0.0814292	0.0609191	0.0809974	0.0402208	0.169457	0.0824339	0.0201247	0.167723	0.0978925	0.207298
6820408C15Rik	0.151627	0.344321	0.160414	0.352188	0.427627	0.181404	0.150792	0.330811	0.268806	0.0629183	0.0612142	0.20922	0.342508	0.0290774	0.0307872
6820426E19Rik	0.0275084	0	0	0.079868	0	0.0274255	0.0273569	0.0272801	0	0	0	0	0.0282447	0	0
6820431F20Rik	2.84706	2.87169	2.57685	3.88688	3.9144	4.25233	3.98331	3.81109	4.09413	3.2904	2.5348	3.6916	3.95696	2.70913	3.28606
7330404K18Rik	0	0	0	0	0	0	0	0.110353	0	0	0	0	0	0.106697	0
7330423F06Rik	0	0	0	0.522724	0.725363	0.717984	1.07428	0.357088	0.177319	0.373538	0	0.354889	0.184857	0.172629	0.36556
7420426K07Rik	0.0360316	0	0.0381197	0	0	0	0	0	0	0	0	0	0	0.0345488	0
7420461P10Rik	0	0	0	0	0	0.111514	0	0.0554611	0	0	0	0	0	0	0
7530416G11Rik	0	0	0	0	0	0	0	0.0462892	0	0	0	0	0	0	0
7530428D23Rik	0	0	0.058802	0	0	0	0	0	0	0	0	0	0	0	0
8030411F24Rik	0	0.278753	0	0	0	0	0	0	0.0886595	0	0	0	0	0.0863145	0
8030423F21Rik	0	0	0	0.0183959	0	0	0	0	0	0.0197185	0	0	0.0195167	0	0
8030443G20Rik	0.0600127	0	0	0	0	0	0	0	0	0	0	0	0.061619	0	0
8030451A03Rik	0.331812	0.397296	0.407207	0.321128	0.360949	0.410208	0.303586	0.473844	0.300656	0.234067	0.160749	0.143894	0.313438	0.165441	0.188644
8030453O22Rik	0.0227409	0	0	0	0.0687162	0	0.067847	0	0	0.0235911	0.0459043	0.0224133	0	0.065415	0.0230872
8030462N17Rik	15.4267	15.367	13.0666	10.2807	12.1527	12.1398	10.7534	7.34272	8.76017	13.4869	14.8019	14.8919	13.2837	13.0739	14.1647
8030474K03Rik	2.10925	3.20993	2.88949	4.29204	3.4319	2.7769	1.80182	1.7163	1.59799	0.869632	1.00984	1.06609	1.49933	1.19273	1.12559
8430408G22Rik	0	0	0	0	0	0.0397852	0.0793713	0.0395742	0.0393026	0	0	0	0.0409735	0	0
8430419K02Rik	0	0.0648665	0	0.0608195	0.0210992	0.0208845	0.0416646	0	0.0825249	0	0.0211422	0	0.0860332	0	0
8430422M14Rik	0.263706	0.476345	0.418482	0.446626	0.59763	0.197184	0.19669	0.653793	0.324653	0.820693	0.199616	0.844697	1.08306	0.316066	0.401583
8430423G03Rik	0.0848067	0.0875376	0.269164	0.328305	0.170841	0.676411	0.16868	0.588721	0.501155	0	0.599162	0.16717	0.26123	0.162633	0.430492
8430429K09Rik	1.22744	1.11915	1.99114	2.03926	1.5248	1.93759	1.56654	2.19106	2.23647	1.42188	1.52791	1.39122	1.34431	1.66731	1.70305
8430432A02Rik	0	0	0.0918782	0	0.0437368	0	0	0.172249	0	0	0	0	0	0.124907	0
8430436N08Rik	0.100634	0.103875	0	0	0	0.0501656	0	0.0498995	0.198228	0.104396	0.152354	0.198369	0.258319	0.241232	0.15325
9030407P20Rik	0.15819	0.069979	0.0478165	0.284323	0.0910485	0.112653	0.202268	0.268933	0.289345	0.117217	0.114043	0.28955	0.092814	0.130012	0.206485
9030607J07Rik	0	0	0	0.0323346	0	0	0	0.132532	0	0.0346594	0.0674413	0	0	0	0.0339191
9030612E09Rik	0.0291509	0	0.0616805	0.112849	0.0587236	0.116252	0	0	0	0.0907221	0	0	0.0299311	0.0279512	0.177569
9030617O03Rik	3.42895	3.89208	3.98918	7.05903	7.37038	7.77707	11.0622	10.8676	10.4216	3.20265	3.24673	3.15889	3.7627	3.85275	3.6008
9030624G23Rik	1.88282	1.59463	1.81317	0.9111	0.996849	0.746048	0.624152	0.670276	0.641902	1.62768	1.65668	1.80812	1.1401	1.18041	1.64193
9030624J02Rik	3.78837	3.42539	3.93355	4.82647	4.87779	5.04579	5.6991	5.09608	5.28702	4.70142	5.17152	5.03188	5.4472	5.16137	5.6414
9130008F23Rik	2.13352	1.96905	1.83229	1.21461	1.69389	1.65163	1.79727	2.29006	2.05186	1.1457	1.29201	1.60802	1.31438	1.56438	1.19768
9130011E15Rik	10.1609	9.71549	9.22538	9.77942	9.42396	10.5034	6.95996	7.49713	6.69005	8.54133	8.89548	9.23993	9.58748	9.68892	9.30878
9130015G15Rik	0	0	0	0.0245882	0.02559	0	0	0	0.0250225	0	0	0	0	0	0.0257932
9130017K11Rik	0.0237006	0.0244638	0.0250741	0	0.011936	0.0118146	0.0353552	0	0	0.0614667	0.0119604	0.0583981	0	0.0454505	0.0120308
9130019O22Rik	0.782549	0.562538	0.739195	0.405725	0.577082	0.48762	0.58368	0.360311	0.481706	0.782812	0.691091	0.785049	0.789146	0.80394	1.00727
9130019P16Rik	0	0	0	0	0.0098066	0	0	0	0	0	0	0.00959592	0	0.018671	0.00988444
9130023H24Rik	0.849111	0.829501	0.91436	0.763074	0.931616	0.710501	1.26665	1.44354	1.29923	1.24264	1.02534	1.00127	1.12094	1.22125	1.18531
9130024F11Rik	0.0468866	0.0290378	0.0297622	0.0726031	0.0661161	0.0467454	0.121234	0.130193	0.1293	0.0194558	0.00946443	0.0739379	0.0770264	0.0539484	0.076161
9130204K15Rik	0.0370667	0.0382603	0	0.0358732	0.0373349	0	0.0737252	0.110277	0	0	0.037411	0.109598	0.0761176	0.0710825	0.0376312
9130204L05Rik	0	0.11439	0	0	0	0	0	0	0	0	0	0	0	0	0
9130208D14Rik	0.0668756	0.0460193	0.0393062	0.057531	0.157172	0.12594	0.118235	0.132641	0.124413	0.0154168	0.0149993	0.0366179	0.0381475	0.0498738	0.0377189
9130213A22Rik	0.0342767	0	0.0362631	0.0331731	0.138099	0.10252	0.17044	0.0339923	0.101277	0.0711164	0.0691903	0.236481	0.0351942	0.0657322	0.139195
9130214F15Rik	0	0	0.0346836	0	0	0	0	0	0	0	0	0	0	0	0
9130221F21Rik	0	0	0	0.0398682	0	0	0	0	0	0	0	0	0	0	0
9130221H12Rik	0.549819	0.638464	0.690747	0.631888	0.380735	0.548163	0.854362	0.374864	0.744582	0.855561	0.520243	0.406424	0.388118	0.527192	0.662853
9130227L01Rik	0	0	0	0	0	0	0	0.0229176	0	0	0	0	0	0	0.0234613
9130230L23Rik	0.027684	0.0357194	0.0366105	0	0	0	0.0068829	0.0137272	0	0.0143595	0.0139706	0.0136426	0	0.0331809	0.0210792
9130230N09Rik	0.163474	0	0.172947	0	0.164656	0.162981	0	0	0.322009	0.0847926	0.329984	0.0805594	0.0839245	0.156746	0.248945
9130401M01Rik	1.46354	1.99324	2.25801	1.47543	1.4946	1.54019	0.889459	1.41108	1.66165	1.39173	1.12836	1.46249	1.08529	1.11095	1.32073
9130409I23Rik	0.0285519	0.0294713	0	0.0552652	0.0575169	0.0284659	0.0283947	0	0.084362	0	0.0288171	0	0.117264	0.0821307	0
9130409J20Rik	0	0	0	0	0	0.0355918	0	0	0	0	0	0	0	0	0
9130604C24Rik	0.340114	0.468088	0.239883	0.438884	0.114192	0.169545	0.225494	0.393507	0.334977	0.529244	0.343274	0.61456	0.40742	0.217411	0.230196
9230009I02Rik	0	0	0	0	0	0	0	0	0.0464922	0	0	0	0.0969372	0	0
9230102O04Rik	0	0	0	0.168278	0	0	0.230559	0	0	0	0	0.0571239	0	0	0
9230104M06Rik	0	0	0	0	0	0.0275233	0	0	0	0	0.0557258	0	0.0283454	0	0
9230105E05Rik	0.0963404	0.0248607	0.0509618	0.0699289	0	0.0240126	0.119763	0	0.0237213	0	0.0243089	0.0237382	0.0494595	0.11547	0.0489038
9230109A22Rik	0.0279194	0	0	0.0540409	0	0	0	0.0276877	0	0	0	0.0275172	0	0	0
9230110C19Rik	2.92743	3.19738	2.23278	4.97453	3.80576	3.69917	5.31484	4.86107	4.76066	2.64844	2.30186	2.58331	3.07569	2.57848	2.69555
9230111E07Rik	0	0.206917	0	0.194007	0.134608	0.333097	0.265811	0.198798	0	0.207956	0.0674413	0.526864	0.274436	0.192212	0.271353
9230112D13Rik	0	0	0	0	0	0	0	0	0.0684269	0	0	0	0	0	0
9230112E08Rik	1.40652	0.9345	1.21437	1.47076	1.27014	1.78912	1.94543	2.24459	1.48081	2.23059	2.59442	2.16703	2.95473	2.46475	2.80665
9230113P08Rik	0	0	0	0	0	0	0.0541367	0	0	0	0	0	0	0	0
9230114K14Rik	2.37407	1.41765	1.93044	2.14572	1.95647	2.21043	2.43904	1.94576	2.26091	1.50619	1.78224	1.77907	1.77281	1.69316	1.43418
9230116N13Rik	0.166093	0.28054	0.159744	0.146132	0.0760428	0.105377	0.0900972	0.179688	0.148713	0.172302	0.182875	0.1637	0.170538	0.130301	0.260598
9230117E06Rik	0	0	0	0.105526	0	0.108709	0	0.324397	0.10739	0	0	0	0	0	0
9330020H09Rik	0.201925	0.0260533	0.133516	0.0244279	0.0762695	0.0503291	0.175711	0.125156	0.124297	0.157105	0.15285	0.0995079	0.181413	0.121009	0.230625
9330102E08Rik	0.803777	0.916992	0.760846	1.40567	1.6902	1.64489	1.37432	1.77601	1.6666	0.380342	0.256182	0.347456	0.275097	0.419152	0.314954
9330104G04Rik	0.277905	0.398408	0.424681	0.597683	0.482077	0.554136	0.491333	0.551198	0.456179	0.368377	0.389565	0.243468	0.206081	0.325684	0.141069
9330111N05Rik	0	0	0	0	0	0.0101998	0.0305228	0	0	0	0	0	0.0105044	0	0.0103864
9330118I20Rik	0	0	0	0	0.00991347	0	0	0	0.00969361	0.0102102	0	0	0	0	0.0199843
9330132A10Rik	0.159943	0.180101	0.276892	0.365874	0.3222	0.231943	0.491647	0.519105	0.515543	0.105587	0.102727	0.17197	0.104506	0.0975931	0.309995
9330136K24Rik	1.02785	1.12866	0.948592	0.994751	1.4538	0.915734	1.23967	0.824128	0.818472	0.884779	0.993249	0.495743	0.763449	0.817793	0.643861
9330151L19Rik	0.276813	0.109895	0.360437	0.391547	0.471842	0.382126	0.359993	0.443449	0.692066	0.242983	0.343858	0.335785	0.196769	0.428758	0.45397
9330154J02Rik	0.267151	0.0965136	0.240238	0.271476	0.228721	0.133173	0.225828	0.251687	0.144714	0.152426	0.161779	0.144816	0.192011	0.268964	0.244097
9330154K18Rik	0	0	0	0	0.0259428	0	0	0	0	0	0	0	0	0	0
9330158H04Rik	0	0	0	0	0	0	0	0.00585423	0	0	0	0	0	0	0
9330159F19Rik	0.0939683	0.174589	0.198828	0.0545656	0.0378592	0.0187371	0.0373804	0.0372754	0.0277647	0.0584888	0.0474206	0.0555688	0.0675384	0.0180202	0.0763195
9330159M07Rik	0.254086	0.125889	0.150534	0.265578	0.225213	0.273587	0.16172	0.201582	0.260258	0.231955	0.205157	0.310528	0.302629	0.253375	0.278592
9330160F10Rik	0.019592	0.0202229	0.0414548	0.0568836	0.0394675	0.078132	0.0389683	0.0582883	0.0192961	0.0812979	0.059322	0.0579294	0.0402328	0.0187857	0.0596712
9330161L09Rik	0.108491	0.111985	0	0	0.163915	0.21633	0.323682	0.430365	0.160279	0.0562738	0.0547497	0.160393	0.222791	0.260067	0.165216
9330162012Rik	0.0141271	0.043746	0	0.0273445	0	0.0140845	0	0.0140099	0.0139137	0	0	0	0	0.0270914	0.0143422
9330162G02Rik	0.0507903	0.0397713	0.0444693	0.042375	0.0176406	0.0366684	0.0313514	0.0312634	0.0189743	0.0763084	0.0300502	0.0655941	0.0773255	0.0335863	0.0746786
9330171B17Rik	0.0522328	0	0	0	0	0	0.10389	0	0.102888	0	0.026359	0.0514804	0.0536308	0.0250416	0.0530283
9330175E14Rik	0.0182524	0.0376804	0.0675857	0.0529943	0.0919225	0.109185	0.0544558	0.0995554	0.0449419	0.00946741	0.046055	0.0629633	0.0562229	0.0175013	0.0185304
9330175M20Rik	0	0	0	0.0411024	0	0.021171	0	0.0210587	0	0.0440576	0	0.020929	0	0	0.0646749
9330178D15Rik	0	0	0	0	0	0	0	0	0.0154659	0	0	0	0	0	0
9330179D12Rik	0	0.0376423	0.0385814	0.0352939	0.110196	0.109075	0.108802	0.108496	0.107752	0	0	0.0359427	0.0748883	0.0349672	0
9330182L06Rik	0.355893	0.395611	0.333073	0.529898	0.558382	0.45035	0.449223	0.393663	0.384221	0.276898	0.172692	0.148401	0.126491	0.223123	0.25014
9330185C12Rik	0.590789	0.776126	0.397744	0.207915	0.540967	0.374825	0.21365	0.479362	0.476072	0.334296	0.379449	0.635213	0.661748	0.411983	0.545261
9330198I05Rik	0.0989799	0	0	0	0	0	0.147652	0.0981585	0.0974849	0.0513402	0	0	0.101629	0	0
9330198N18Rik	0	0.0448569	0	0	0	0	0	0	0	0	0	0	0	0	0.0441193
9430002A10Rik	0.912699	0.942089	0.965591	0.110414	0	0	0	0.565703	0	0.118353	0.575736	0.337332	0.117141	0.328177	0.23165
9430015G10Rik	11.6743	11.2024	10.3803	13.9385	12.8667	13.9201	11.0266	10.2538	10.169	10.7414	9.44394	10.4364	11.4898	10.2516	9.58886
9430018G01Rik	0	0	0.030512	0.06978	0.0290493	0	0.0573636	0.0143006	0.0142025	0	0	0.0426377	0.0148063	0	0
9430021M05Rik	0.045122	0	0	0	0	0.0899722	0	0	0	0	0	0	0.0926594	0	0
9430025C20Rik	0	0	0.0271073	0.0991899	0	0.0255453	0	0.101639	0.0504709	0	0.051721	0.0252534	0	0.024568	0
9430034N14Rik	0.0286349	0.103449	0.10603	0	0.014421	0.0285486	0.0569544	0.0283973	0.0282024	0.0742635	0.101153	0.0846672	0.0147007	0.0411847	0.029071
9430037G07Rik	0.0719293	0.118793	0.106537	0.041768	0.101429	0.0573701	0.0286133	0.0570659	0.0850114	0.119389	0.058078	0.0708931	0.0295418	0.0689691	0.160654
9430037O13Rik	0.537614	0.277463	0.227508	0.312183	0.487353	0.482396	0.267327	0.426522	0.105899	0.725027	0.705391	0.423896	0.331202	0.206196	0.163741
9430038I01Rik	0.885605	1.18641	1.16618	0.656495	0.597838	0.723258	0.487212	0.597962	0.649532	1.15328	1.54994	1.11427	1.00604	0.858193	0.937352
9430041J12Rik	0.0197996	0	0	0.0191621	0	0.01974	0	0.0196353	0	0.0616195	0	0.0585431	0	0	0
9430053O09Rik	0	0	0	0.0408145	0	0	0.0629103	0	0	0	0	0	0	0	0
9430060I03Rik	0.032085	0.0662362	0	0	0	0.0319883	0	0	0.0316004	0	0	0	0.0329437	0	0.0651472
9430062P05Rik	0.0162007	0.0334448	0.0171396	0.0156791	0.0815898	0.016152	0.128892	0.0481989	0	0.0168064	0.0327025	0.0319347	0.0665375	0.0310681	0.0164475
9430064I24Rik	0	0.0628736	0.0214807	0	0	0	0.0403845	0	0.0399948	0	0.0819706	0.0400231	0	0.0778739	0.0618398
9430065F17Rik	0.021078	0.0217567	0.0222995	0	0	0.105073	0	0	0.0207596	0.087464	0.0638214	0.0207744	0	0.0404211	0.064197
9430069I07Rik	0.161284	0	0	0.156091	0	0.643194	0	0	0	0.334628	0	0	0	0	0
9430085M18Rik	0.0920059	0.0474843	0.0486689	0.0890436	0	0	0	0	0	0.0477228	0	0.0906806	0	0.132329	0.0467036
9430091E24Rik	3.40095	3.87999	3.50336	3.0316	3.11005	3.16764	3.47123	2.48517	2.29182	3.24957	2.66474	2.64629	3.35414	3.00355	3.31646
9430097D07Rik	0	0.0745323	0	0	0	0	0	0	0	0	0	0.071167	0	0	0
9530003J23Rik	0.032123	0.0663148	0	0	0	0	0	0	0	0	0	0	0	0.0616021	0
9530003O04Rik	0	0	0	0	0	0	0	0	0	0	0	0	0	0.0572261	0
9530013L04Rik	0	0	0	0.0670673	0.0697999	0	0.0689171	0	0	0	0	0	0	0	0
9530018H14Rik	0	0.0450012	0.0922478	0.295355	0.175651	0.173864	0.0433573	0.0864711	0.171755	0.0452273	0.0880047	0.0429693	0.0447643	0.125409	0.0442613
9530022L04Rik	0	0	0.184942	0	0	0	0	0	0	0	0	0	0	0	0
9530026P05Rik	0.047123	0.0875528	0.0199416	0.0456058	0.0949279	0.084566	0.178082	0.10281	0.0556936	0.0293309	0.0475608	0.0278665	0.0290306	0.0813308	0.0478407
9530027J09Rik	0.289622	0.199299	0.442587	0.311441	0.486196	0.28875	0	0.0319132	0.158471	0.534133	0.194875	0.47575	0.462582	0.401127	0.424714
9530034E10Rik	0	0	0	0	0	0	0	0.214111	0.106321	0	0	0	0	0	0
9530036M11Rik	0	0	0	0	0.0273465	0	0	0	0	0	0	0	0	0	0
9530036O11Rik	0	0	0	0	0.0446796	0	0	0	0.0145629	0	0	0	0	0	0.0150114
9530046B11Rik	0.0936759	0.193385	0.0495523	0	0.0943536	0.0933938	0	0.139348	0.0461305	0.145767	0.047273	0.230816	0.0480916	0	0.0951025
9530051G07Rik	0.0245544	0.0380176	0.038966	0.0118819	0.086562	0.0244804	0.0732575	0.0121753	0.048367	0.0127362	0.0123912	0.036301	0	0.0117719	0.0124642
9530052C20Rik	0.276487	0.28539	0.0417872	0.152906	0.318271	0.118138	0.628491	0.235022	0.194508	0.163899	0.199325	0.0778584	0.162221	0.0378727	0.320798
9530052E02Rik	0	0	0	0	0	0	0	0.0581307	0	0	0.0295808	0	0.030093	0.0562048	0
9530053A07Rik	0.205912	0.20782	0.19364	0.363137	0.202793	0.310219	0.309443	0.353953	0.396591	0.256332	0.207825	0.207456	0.30539	0.193051	0.283376
9530056K15Rik	0.0233987	0	0	0.0226454	0.0471361	0.0466566	0	0	0.0230453	0	0	0	0.024025	0	0.0475102
9530059O14Rik	0	0	0	0	0	0	0	0	0	0.00849207	0	0	0	0.00784914	0
9530062K07Rik	0	0.0710756	0.145698	0	0	0.137302	0.410875	0.273148	0.203455	0.142865	0.208494	0.135733	0.141403	0.132049	0
9530068E07Rik	45.6254	43.8871	43.5382	79.0996	75.6982	74.9446	95.572	97.4233	101.548	47.0583	46.879	47.1558	53.2448	53.6167	54.6997
9530077C05Rik	0.167395	0.230381	0.295161	0.108004	0.224809	0.322657	0.155376	0.287744	0.252796	0.277846	0.202741	0.153985	0.412502	0.417317	0.249252
9530078K11Rik	0	0.0806002	0	0	0	0.311402	0	0	0	0	0	0	0.0801758	0	0
9530080O11Rik	0.0942461	0.0648539	0.0664719	0.0304039	0	0	0.0312424	0.0311547	0	0.0325898	0	0.0619256	0.0322562	0.0903675	0
9530082P21Rik	3.85004	3.4426	4.04947	3.152	3.31424	3.61528	3.89562	3.72929	4.45326	3.11158	3.3436	3.47468	3.30956	3.24088	2.87469
9530085L11Rik	0.0512449	0.0793426	0.0271073	0.0991899	0.103231	0.0255453	0.101926	0.0254098	0.0504709	0.159482	0.051721	0.101013	0	0.024568	0.0520254
9530085P06Rik	0	0	0	0.063418	0	0.0653305	0	0	0	0	0	0	0	0	0
9530097N15Rik	0	0	0	0	0	0.101177	0	0.05032	0	0	0	0	0	0.0486529	0
9630001P10Rik	0	0	0	0	0	0	0	0	0	0	0	0	0.0350317	0	0
9630010A21Rik	0	0	0	0	0	0	0	0	0	0.0207982	0	0	0	0	0
9630013D21Rik	0.0172475	0	0	0	0.0173722	0.0171955	0.0171525	0	0.0169869	0.0178923	0.0348154	0	0	0.0165377	0
9630013K17Rik	0.252759	0.573975	0.267407	0.489241	0.458257	0.503995	0.15082	0.200529	0.149365	0.419533	0.204086	0.348765	0.622858	0.581657	0.205287
9630028B13Rik	0.0318212	0	0.0168326	0.0307966	0	0	0	0	0.0470109	0	0	0	0	0.0152558	0
9630028H03Rik	0	0.0153714	0	0	0	0	0	0	0	0	0.0150302	0	0.0611618	0	0
9630041A04Rik	0	0	0	0	0	0	0	0	0	0	0	0	0.0311894	0	0
9830004L10Rik	0	0	0.0245744	0	0	0	0	0	0	0	0	0	0	0	0
9830107B12Rik	0	0.0153714	0.0157549	0	0	0	0	0	0	0	0	0	0	0	0
9830132P13Rik	0	0	0	0	0	0	0	0	0	0	0.013063	0	0	0.0124102	0
9830144P21Rik	1.26362	1.12125	0.715331	1.51258	1.77517	1.87867	1.24564	1.25313	1.1572	1.8628	1.42079	1.40929	1.82097	1.40292	1.00153
9930004E17Rik	0	0	0.230249	0.210629	0	0	0.108219	0	0	0.112887	0	0.214501	0.111731	0.20868	0.110476
9930012K11Rik	2.01019	1.7291	1.57286	1.31725	1.53964	1.92064	1.74924	2.07658	1.83547	0.934062	1.41598	1.11445	0.9245	1.0842	1.14796
9930014A18Rik	0.330858	0.158843	0.333751	0.349992	0.279002	0.322191	0.306081	0.404418	0.37133	0.183587	0.310634	0.273007	0.300212	0.265598	0.234347
9930021J03Rik	5.63634	5.26769	5.1665	4.15885	5.17383	5.95148	5.4993	5.02136	4.82286	5.9922	5.70887	6.27088	5.99926	6.08792	5.99273
9930022D16Rik	0.0400528	0	0.042374	0	0	0	0	0	0	0	0	0	0	0.0192023	0
9930038B18Rik	0.013664	0	0	0.0132241	0	0	0	0.0271013	0	0	0	0	0	0	0
9930104L06Rik	2.97511	2.80083	2.58363	2.59795	1.98148	2.15456	1.7444	1.87404	1.823	2.62388	2.90493	3.12327	2.63682	2.42523	2.20382
9930111J21Rik1	0.14392	0.0457091	0.117124	0.064286	0.200716	0.121412	0.319285	0.197621	0.294396	0.103362	0.134084	0.25096	0.125038	0.0849215	0.157351
9930111J21Rik2	0.664168	0.486266	0.416692	0.710052	1.05791	0.739164	1.32102	0.873103	0.82908	0.336488	0.350758	0.487145	0.436128	0.496139	0.392025
9930120I10Rik	0.125298	0.0646665	0.0662797	0.060632	0.189307	0.0624605	0.249217	0.0621292	0.123406	0.129983	0	0.0617467	0.192978	0.0600709	0
a	0.0463571	0	0	0	0	0	0	0.0459725	0	0	0	0	0.0475979	0.0888988	0
A030001D20Rik	0.351436	0.471579	0.297442	0.306109	0.601764	0.210227	0.244651	0.139408	0.48458	0.218745	0.461111	0.277099	0.180421	0.235882	0.0713577
A030012G06Rik	0	0.0297535	0	0	0	0.0287385	0	0	0.0283899	0	0.029093	0	0	0	0.0585285
A130006I12Rik	0	0	0	0	0	0	0.132091	0.13172	0	0	0	0.130909	0.136377	0	0
A130010J15Rik	1.57541	1.93104	1.52347	1.56042	1.31407	1.42341	1.29745	1.46469	1.55161	1.2768	1.10558	1.04323	1.31428	1.42796	1.34949
A130014A01Rik	0.256611	0.313033	0.271482	0.496697	0.493437	0.325612	0.347997	0.161943	0.298687	0.459807	0.164815	0.229922	0.263479	0.223682	0.236835
A130051J06Rik	0.351893	0.427322	0.26279	0.380629	0.416987	0.22701	0.411712	0.328445	0.468899	0.128841	0.0626756	0.163211	0.0850145	0.178629	0.231163
A1cf	0	0	0	0	0	0	0	0	0	0	0	0.0159483	0	0	0.0328557
A230001M10Rik	0	0	0.0744571	0.0227042	0	0	0.0233304	0.0232648	0	0.0243366	0.0236775	0	0	0.0449882	0
A230004M16Rik	0	0.0160208	0.0164204	0.0150212	0.0234499	0.0232114	0.0231533	0.00769609	0.0152866	0.064405	0.0156652	0.0382435	0.0318728	0.0669701	0.023636
A230005M16Rik	0	0.0314604	0	0.0589951	0	0	0	0	0.0900557	0.0316184	0.030762	0.0600797	0	0.0292246	0.0309431
A230006K03Rik	0.112198	0.0386035	0.1187	0.21717	0.376698	0.261006	0.33474	0.407978	0.368344	0.0387974	0.0377467	0.110582	0	0.143441	0
A230009B12Rik	0	0	0	0	0	0.0173112	0	0.0172194	0	0	0	0	0	0	0
A230020J21Rik	0.0656867	0	0	0	0	0	0.0326625	0.0325708	0	0	0	0	0.0674448	0	0.0333435
A230028O05Rik	0.0776105	0.0600822	0.0615811	0.0751116	0.0586289	0.0967209	0.0578874	0.0577248	0.0382191	0.060384	0	0.0191231	0.0597658	0	0
A230050P20Rik	3.01328	3.76511	2.78522	4.49718	4.0095	4.14264	3.39099	4.15213	3.98306	3.66886	3.21735	3.40754	4.68975	4.25788	2.80156
A230052G05Rik	0.0470821	0.0242991	0	0	0	0.0234702	0	0	0	0.0244211	0.0237597	0.0464039	0.0241711	0	0
A230056P14Rik	0.621568	0.594058	0.657589	0.779793	0.788378	0.826261	1.03024	0.86754	0.952279	0.405989	0.185879	0.453788	0.307284	0.286957	0.537547
A230057D06Rik	0	0.0333253	0.0170783	0.0624923	0.0325192	0.0482827	0.016054	0.0960533	0.0794951	0.0167463	0	0.0636412	0.0331498	0.061914	0.0163887
A230057D06Rik	0	0	0	0	0	0	0.01781	0	0	0	0	0	0	0	0
A230057D06Rik	0	0.0150488	0	0.0564398	0.117479	0.174426	0.101494	0.130125	0.129232	0.0756221	0.0294296	0.114955	0.0149696	0.0559175	0.0148014
A230059L01Rik	0	0	0.0131015	0	0.0124734	0	0	0	0	0	0	0	0	0	0
A230060F14Rik	0.0286879	0.0296117	0.0303504	0.0555285	0.0288955	0	0	0	0	0.0297604	0.0289544	0	0	0.0550146	0
A230065H16Rik	0	0.0834873	0	0	0	0.241918	0	0	0	0.0839067	0	0	0	0	0
A230072C01Rik	0.548428	0.919892	0.797789	0.43125	0.483346	0.751817	0.34088	0.74783	0.742698	0.675605	1.17623	0.608093	0.950242	0.953117	1.04396
A230072E10Rik	0	0	0.0275105	0	0	0	0.00862014	0	0	0.0179838	0	0	0.00889987	0	0.0175997
A230077H06Rik	0	0	0	0	0	0.0103324	0	0	0	0	0	0	0	0	0
A230083G16Rik	0.492153	0.790223	0.752085	0.635076	0.275396	0.381633	0.21753	0.433839	0.377004	0.56728	0.6623	0.700647	0.898357	0.576766	0.610681
A230083N12Rik	0.473702	0.195582	0.200461	0	0	0	0.0942188	0	0.279928	0	0.286861	0.0933756	0.194552	0.0908415	0
A230087F16Rik	0.0188165	0.0582672	0.0199069	0.0182106	0.0189526	0	0	0	0.0741292	0	0.0379826	0.0185454	0.0772805	0.0721685	0
A230103J11Rik	0.0508363	0.15742	0.0268912	0.098399	0.025602	0.0506832	0	0.0756217	0.100137	0.0263684	0	0.100208	0.052197	0.146233	0
A230103L15Rik	0	0	0	0.0135451	0.028194	0.0279072	0.0139187	0.0277592	0	0.029038	0.0423773	0	0.0143703	0	0
A230107N01Rik	0.0211851	0	0	0.041006	0	0	0.0421369	0.0630279	0	0.0439543	0	0.0208799	0.0217521	0.0812531	0
A230108P19Rik	0	0	0.0229328	0	0.0218334	0.0432226	0	0.0214967	0	0	0	0	0	0.0207845	0
A2m	0.138933	0.0717033	0.187813	0.0522898	0.0699689	0.0538667	0.0767599	0.0306177	0.0608153	0.192169	0.241496	0.144539	0.324928	0.333038	0.321278
A2ml1	0	0.00721482	0	0	0.00704031	0.0069687	0	0	0.00688417	0	0	0	0	0	0
A330008L17Rik	0.018915	0.0195241	0	0	0	0.018858	0	0	0	0	0	0.00932127	0	0	0
A330009N23Rik	0.155723	0.442027	0.453054	0.753544	0.745034	0.465761	0.542029	0.424684	0.728511	0.484633	0.353631	0.422069	0.479672	0.559928	0.158094
A330015K06Rik	0.0350187	0.0180732	0.0370481	0.042364	0.0352721	0.026185	0.0609454	0.0781383	0.0431123	0	0	0.0431429	0.017978	0.0083944	0.017776
A330023F24Rik	0	0	0.00612914	0.0168206	0.0175059	0.00577596	0.0633766	0.017236	0.0285295	0	0	0.0456796	0.0535362	0.0388849	0.0117633
A330033J07Rik	0	0	0	0.0372491	0	0.0191862	0	0.0381689	0	0	0	0	0	0	0
A330035P11Rik	0.609083	0.576305	0.608582	0.42573	0.460117	0.522909	0.757162	0.687922	0.58322	0.298376	0.170762	0.433557	0.364808	0.454236	0.41224
A330040F15Rik	0.0466565	0.0481589	0.0987206	0.0903085	0.023497	0.209322	0.115999	0.208212	0.160831	0	0	0.0229922	0.0479053	0.0447364	0
A330041J22Rik	0	0	0	0	0	0.0296045	0.059061	0	0	0	0	0	0	0.028472	0
A330044P14Rik	0	0	0	0	0	0	0.045225	0	0	0	0	0	0	0	0.0153893
A330048O09Rik	0	0.416194	0	0.156091	0.406128	0	0.0801981	0	0.0794241	0.083657	0.488347	0	0.0828006	0.23197	0.0818703
A330058E17Rik	0	0.0143796	0.0294766	0.0269649	0	0	0.0415628	0.0138154	0.0411617	0	0	0.0274606	0	0	0
A330069E16Rik	0.244381	0.630626	0.517087	0.94605	0.492298	0.670024	0.303794	1.09059	1.32379	0.316897	0.369977	0.240861	0.752766	0.58581	0.310129
A330069K06Rik	0	0	0.0625212	0	0	0	0.117542	0	0.0582039	0	0	0	0	0	0
A330070K13Rik	0	0	0	0	0	0	0	0	0	0	0	0	0.078813	0	0
A330074H02Rik	0	0	0.05518	0	0	0.0520003	0	0	0	0	0	0	0	0	0
A330074K22Rik	0.174179	0.269682	0.207307	0.316071	0.504388	0.759739	1.12593	0.582977	0.471758	0.406555	0.0878986	0.193129	0.402393	0.146135	0.309456
A330076H08Rik	0.0974667	0.0503026	0.0386682	0.117911	0.171801	0.133613	0.145395	0.229563	0.167991	0.0505553	0.0122965	0.120078	0.137604	0.105138	0.0494756
A330093E20Rik	0.137426	0.189134	0.121158	0.0221668	0.02307	0.114176	0	0.0681426	0	0.0950422	0.023117	0.180595	0.070552	0.13177	0.0232531
A330094K24Rik	0.791502	1.36165	1.39562	0.357475	0.531485	0.473471	0.629715	0.575618	0.155909	0.328437	0.266285	0.364047	0	0.0505953	0.0535704
A330102I10Rik	0	0	0	0	0	0	0	0	0	0	0	0	0	0.0879706	0
A3galt2	0.0906212	0.0155899	0.0159788	0.0292345	0.0304256	0.0903483	0.0751019	0.0449346	0.0446262	0.0156682	0	0.0446579	0	0.014482	0
A430005L14Rik	20.3916	23.6433	23.8268	13.1793	12.8018	11.8361	7.81312	11.3232	9.69793	16.4088	17.4446	16.5532	14.0898	15.1331	14.4986
A430010J10Rik	0	0	0.0392774	0.0119769	0	0	0	0	0.0365652	0.0256759	0.0124903	0.012197	0	0	0.0125638
A430027C01Rik	0	0	0	0.127607	0.132807	0.0328639	0	0	0.0649307	0.205173	0	0	0.0338455	0	0.0334652
A430027H14Rik	0	0	0	0	0	0	0.036737	0	0.0727648	0	0	0	0	0	0
A430033K04Rik	1.0714	1.338	1.3294	1.0497	1.25234	1.22642	1.03919	1.10186	0.898886	1.07029	0.800999	1.08204	0.855612	0.925843	0.778857
A430034D21Rik	0	0	0	0.0291047	0	0	0	0	0	0	0	0	0	0	0
A430035B10Rik	0.0321548	0.0110634	0.0340182	0.0311195	0	0.0427439	0.0319777	0	0.126676	0.011119	0	0.0105639	0.0220103	0.0308315	0.0326445
A430046D13Rik	0.407047	0.420154	0.344509	0.656568	0.327993	0.486985	0.539741	0.941894	0.507805	0.59117	0.492994	0.588402	0.529393	0.624473	0.743843
A430050A11Rik	0.0838878	0	0	0	0.168989	0.250905	0	0	0	0.087024	0.169334	0	0	0	0
A430057M04Rik	0.0616513	0.0742426	0.0652241	0.0596663	0.0310487	0.0921985	0.0510932	0.1019	0.0506001	0.127912	0.103707	0.0708904	0.0633014	0.0985236	0.0834536
A430072C10Rik	0	0	0	0	0	0	0.0212848	0	0	0	0	0	0	0	0
A430073D23Rik	0.977892	1.0935	2.15534	0.946406	1.23121	0.974947	0.891465	0.565703	0.561821	1.52168	2.0562	0.963805	1.75711	1.01579	1.07552
A430078G23Rik	0	0.0117637	0.0241144	0	0	0	0	0	0	0	0	0	0	0	0
A430078I02Rik	0	0.0202595	0	0.0189955	0	0.0391368	0.0585583	0	0	0.0407226	0	0.0580343	0.0201528	0.075279	0
A430089I19Rik	0	0	0	0	0	0	0	0	0	0	0.0591936	0	0	0	0
A430093F15Rik	0.0173746	0	0	0.0168152	0.0175003	0	0	0	0	0	0	0.0342487	0.0356794	0	0
A430105I19Rik	2.41531	2.5165	2.33935	3.51181	4.19171	4.78217	6.63092	6.35365	5.37192	3.52903	3.26178	4.17988	4.17984	4.22954	3.85659
A430105J06Rik	0.0850063	0.175487	0.0449663	0.0411346	0.0428106	0.169501	0.338153	0.210752	0.167445	0.176369	0.042898	0.0418909	0.130922	0.081508	0.0863009
A430106G13Rik	0	0.0330204	0.0169221	0.0154801	0	0.015947	0.0477212	0.0475872	0.110275	0	0.0484312	0	0.0164233	0.0306737	0.0162387
A430108G06Rik	0	0	0.0381197	0.0348715	0.0362923	0.0359231	0	0	0.0709747	0	0	0	0.036996	0.103646	0.0731607
A430110C17Rik	0.0498542	0.0900542	0.0263717	0.0120623	0.0251074	0.049704	0.0123949	0.0494405	0.0122753	0	0.0251587	0	0	0	0.0126534
A430110L20Rik	0.0215645	0.0222589	0	0.0417403	0.0434409	0.128997	0.0643372	0.106928	0.0424775	0	0.0217648	0.0212538	0.066425	0.020677	0
A4galt	4.09369	4.71505	5.2288	5.45967	4.52558	4.77818	3.64914	4.48055	3.51559	4.9459	4.40885	5.068	4.35704	5.00227	5.06834
A4gnt	0	0	0	0	0.0197982	0	0	0.0389857	0.0193591	0	0	0	0	0	0.0199553
A530013C23Rik	0.0181729	0.00937903	0.019226	0.0527632	0.0366087	0.0181181	0.0271092	0.0720883	0.0178984	0.0565568	0.0458542	0.0358222	0.0279889	0.03485	0.0368993
A530016L24Rik	0	0	0	0	0	0	0	0	0	0	0	0.0343478	0.0178913	0	0
A530017D24Rik	1.53411	1.7333	1.64495	1.48472	1.35728	1.42615	1.60813	0.699013	1.02091	1.89255	1.38097	1.90023	1.63903	1.47098	2.1047
A530020G20Rik	0	0.0444764	0	0.0834031	0.101268	0.0859183	0.0714195	0.0284876	0.0565841	0.0148999	0.0144964	0	0.0442422	0.0275438	0.0291634
A530021J07Rik	0	0	0.0241601	0	0	0	0	0	0	0	0	0	0	0	0
A530030E21Rik	0	0.0426996	0	0	0	0	0	0	0	0.0429141	0.125256	0.0815433	0.127424	0	0.0419976
A530032D15Rik	0	0	0	0	0.0681018	0	0	0.0335258	0	0	0	0.0333193	0	0.0324151	0
A530040E14Rik	0.0233282	0	0	0.0225771	0	0.0930319	0.0231998	0.0462693	0	0	0.0235449	0.0229922	0	0	0
A530041M06Rik	0	0	0.0250577	0.0229225	0	0	0.0471094	0	0.0233274	0	0.0478102	0.0933756	0.0729571	0.0681311	0
A530053M12Rik	0	0.0381299	0	0.107253	0.0372076	0	0	0	0	0	0	0.0364082	0	0	0
A530064D06Rik	0.0849841	0.0292402	0.0599393	0.0548319	0.0570659	0	0.0563441	0.0561859	0.0837005	0.0587742	0.142956	0	0.0290862	0.0814867	0.0575189
A530064N14Rik	0.326892	0.187455	0.345836	0.246063	0.182921	0.144848	0.397335	0.3602	0.429273	0.263755	0.329929	0.501174	0.410229	0.452746	0.331871
A530072M11Rik	0.292611	0.36244	0.123827	0.339827	0.294728	0.379248	0.494699	0.348219	0.432287	0.030355	0.0590658	0.144198	0.120177	0.0561137	0.17824
A530076I17Rik	0	0	0	0.0301418	0	0	0	0	0.0306741	0	0	0	0.0319781	0	0
A530083I20Rik	0.00705251	0	0	0	0.0142071	0	0	0	0.013892	0	0.0142361	0	0.0217238	0.00676228	0
A530099J19Rik	0	0	0	0	0.0592441	0	0	0	0	0	0	0	0	0	0
A630001G21Rik	0.360076	0.289078	0.317453	0.638885	0.564171	0.817704	0.835552	0.972074	0.630467	0.332034	0.464372	0.394322	0.328635	0.364439	0.264016
A630001O12Rik	0.0248357	0.0769063	0	0.0240361	0.0250154	0	0.0740969	0.0246296	0	0	0.0250664	0.0489559	0	0	0
A630009H07Rik	0	0	0	0	0	0	0.0249621	0	0	0	0	0	0	0	0
A630010A05Rik	0	0	0	0.0267312	0	0	0	0	0	0.0286532	0	0	0.0567196	0	0
A630012P03Rik	0	0	0.0290436	0	0	0	0	0	0.027038	0	0.0277077	0	0	0	0
A630014C17Rik	0.199768	0.112473	0.0960657	0.0878798	0.109752	0.054318	0.198668	0.0720399	0.089432	0.0941982	0.0366588	0.125294	0	0.0348266	0.0184373
A630023A22Rik	0	0.0836121	0.085698	0	0	0.12114	0	0.120497	0.0797803	0	0.0817562	0	0	0.0388351	0.0411187
A630023P12Rik	0	0	0	0.027779	0	0.0286167	0	0.0284649	0	0	0	0	0	0.0275219	0
A630031M04Rik	0	0	0	0	0	0	0	0	0	0.015756	0	0	0	0	0
A630033H20Rik	0.547389	0.661875	0.446743	1.49848	1.54378	0.919962	1.61757	1.53548	1.43252	1.36285	0.899743	1.34105	2.32845	1.73954	2.2229
A630035G10Rik	0	0	0	0	0	0	0	0	0	0	0	0	0.0434364	0	0
A630052C17Rik	0.737969	0.71095	0.416392	0.547559	0.445985	0.441448	0.660515	0.609871	0.533003	0.586928	0.695169	0.509137	0.985037	0.566079	0.899049
A630072L19Rik	0	0.0239916	0	0	0.0117057	0.0115866	0	0	0	0	0	0.0114542	0	0	0.0117986
A630072M18Rik	0.0200338	0	0.0211948	0	0	0.00998675	0.0298853	0.00993379	0	0.0103914	0	0	0.0308551	0.0384187	0.0508473
A630075F10Rik	0	0	0.0299697	0	0	0	0	0	0	0	0	0	0	0	0
A630091E08Rik	0	0	0	0.0633414	0.0659222	0	0.0650883	0	0	0	0	0	0	0.12551	0
A630095N17Rik	0.096512	0.0498099	0	0	0	0.192443	0.0479903	0	0	0.0500601	0	0.0475609	0	0.0462701	0
A730004F24Rik	0	0	0	0	0	0	0	0.153724	0	0	0	0	0	0	0
A730011C13Rik	0.121288	0.20031	0.128317	0.117383	0.0977324	0.314399	0.241241	0.264619	0.238912	0.251645	0.195864	0.0956327	0.224162	0.209334	0.172389
A730013G03Rik	0.0258424	0.0533491	0	0.0250103	0	0.0515291	0.0257001	0.102512	0.101808	0.0536171	0	0.0254701	0.0796023	0.0247789	0.0524719
A730015C16Rik	0.133149	0.137436	0	0.128862	0	0	0.088277	0	0	0.0920843	0.0895904	0.218718	0.0455708	0.0425564	0.0901176
A730017C20Rik	0.0101349	0	0.0321668	0.0294258	0.0102083	0.0303132	0.0302374	0.0201017	0.00998186	0	0.0102291	0	0	0.00971785	0.0102893
A730017L22Rik	0.234361	0.307037	0.200261	0.235539	0.281452	0.305549	0.493034	0.330746	0.390621	0.439491	0.327514	0.310942	0.499778	0.259288	0.439256
A730020E08Rik	0	0	0	0.0538605	0	0.0138712	0.055346	0.0137976	0.0548118	0	0.0140423	0	0	0.0133405	0.02825
A730020M07Rik	0.121008	0.0832698	0.0426736	0.0390373	0	0.0201073	0.040114	0.140005	0.0198634	0.0627661	0	0.039755	0	0.019338	0.0409504
A730035I17Rik	0.0452917	0	0.0239582	0.0657501	0	0	0.0225212	0.0673738	0	0.0234925	0	0	0.023252	0.0434278	0
A730036I17Rik	0.0449846	0.0773886	0.0634554	0.0290242	0.0453101	0.0448492	0.044737	0.0297409	0.0590736	0.0777774	0.151342	0.162568	0.0769811	0.0862667	0.121786
A730046J19Rik	0.0690778	0.0118837	0	0	0.0115963	0	0.0228991	0	0.0113391	0.0119434	0.0232398	0	0.0354633	0	0
A730049H05Rik	0.333352	0.463769	0.337337	0.406781	0.452552	0.390148	0.446827	0.474319	0.42824	0.616453	0.90695	0.728525	0.818483	0.806033	0.985859
A730056A06Rik	0.117129	0.14105	0.165222	0.0188929	0.0983133	0.0194626	0.174726	0.0580783	0.0384532	0.0405025	0.0591083	0.0192402	0.140308	0.0748722	0.0594562
A730060N03Rik	0	0	0	0	0	0.0254371	0	0	0.0502571	0.0529355	0	0	0	0	0
A730061H03Rik	0.233082	0	0	0	0	0	0	0	0	0	0	0.114862	0	0.111745	0
A730062M13Rik	0	0	0.0600335	0	0	0	0	0	0	0	0	0	0	0	0
A730071L15Rik	0	0	0.0354997	0.0324747	0	0	0	0	0	0.0348096	0.0338668	0	0	0	0
A730081D07Rik	0.180238	0.124028	0.127122	0.174435	0.121028	0.0898475	0.149371	0.238323	0.207101	0.311627	0.181912	0.266462	0.215906	0.115214	0.0609943
A730082K24Rik	0.0903192	0.0233069	0.0477767	0.0437056	0.136459	0.180094	0.179644	0.134354	0.0222387	0.0702719	0.0683686	0.0445091	0.0463683	0.0216506	0.0229237
A730085K08Rik	0	0	0	0	0	0	0	0	0.0530283	0	0	0	0	0.0258129	0
A730089K16Rik	0	0.0460952	0.0472451	0.0432193	0.0224901	0.0222614	0.0222057	0.0442866	0.0219913	0.0231634	0	0	0	0.0214097	0.0906746
A730090N16Rik	0.17286	0.356852	0.274316	0.167294	0.34822	0	0.257862	0.257138	0.255373	0.179322	0.174465	0.17037	0.26623	0	0.0877461
A730094K22Rik	0	0.0755899	0.0774757	0.0708739	0	0	0	0	0	0	0	0	0	0	0
A830005F24Rik	0.0689459	0.071166	0.218824	0.33363	0.694447	0.41243	0.0685663	0.615364	0.407427	0.500665	0.347932	0.0679528	0.353957	0.132217	0.139992
A830008E24Rik	0.00961353	0	0	0	0	0	0	0	0	0	0	0	0.00987085	0	0.00975995
A830009L08Rik	0	0	0	0	0	0	0.0191995	0.0382913	0	0	0.0389704	0.0190277	0.0198226	0	0
A830011K09Rik	0	0	0	0	0	0	0	0	0	0	0	0	0	0	0.0203993
A830018L16Rik	0.513412	0.65177	0.455759	0.336965	0.398247	0.33536	0.158457	0.216536	0.145304	1.0897	0.821943	0.965502	0.993715	1.04115	0.862727
A830019P07Rik	0	0	0.0322634	0	0	0	0	0.120972	0.0300355	0	0	0.0901703	0	0.029241	0
A830029E22Rik	0.090773	0.187392	0.0960335	0.0878504	0.137145	0	0.0451366	0.0450099	0.044701	0.0941666	0	0	0.0932026	0	0
A830036E02Rik	0	0	0	0.00868466	0	0.00894656	0.0267725	0.0177982	0	0	0.00905695	0	0	0	0
A830052D11Rik	0.0479571	0	0.152209	0.139239	0.193216	0.0956253	0.0953861	0.142677	0.0944655	0	0.0484026	0.141799	0.0492407	0	0
A830073O21Rik	0	0.0180673	0	0	0.0352607	0	0	0	0.0172393	0	0.0529989	0.0345031	0	0	0.0177703
A830080D01Rik	9.66076	9.05278	7.85386	6.87225	7.62309	7.21265	5.58966	5.48566	5.72206	10.4029	9.1776	10.103	10.845	9.56199	9.6158
A830082K12Rik	0.170682	0.169402	0.152793	0.13342	0.138856	0.124353	0.208913	0.247388	0.24569	0.0953416	0.0530054	0.0905817	0.128068	0.107007	0.079976
A930001A20Rik	0	0	0.167883	0	0	0	0	0.0393425	0	0	0	0	0.081467	0	0
A930001C03Rik	0.161927	0.167141	0.142759	0.339545	0.27183	0.295972	0.295231	0.454985	0.318962	0.111987	0.0817155	0.239391	0.415652	0.207017	0.136994
A930002H02Rik	0	0.0949686	0	0	0	0	0.0457497	0	0	0	0	0	0	0.0882196	0
A930002H24Rik	0.660872	0.454768	0.233057	0.426396	0	1.42758	0.766772	1.20154	2.49508	0.685579	0.333506	1.19415	0.33928	0.8449	0.78276
A930003O13Rik	0.0163252	0.0252763	0.0172713	0.0157996	0.00822165	0.0325521	0.00811766	0.0242846	0.0241179	0.00846776	0.00823843	0.01609	0.00838108	0	0
A930004D18Rik	1.42778	1.49032	1.28988	1.02471	1.05031	1.16757	1.26038	1.47957	1.64322	1.38131	1.08483	0.980306	1.18597	1.15367	1.15636
A930004J17Rik	1.29307	1.1163	0.721313	0.511952	0.580172	0.996183	0.72481	0.641171	0.486262	1.20727	0.889831	1.76105	1.66564	1.12714	0.811528
A930005G22Rik	0	0.0293784	0	0	0	0	0.0566104	0	0	0	0.0574526	0.0280519	0	0	0
A930005H10Rik	0.0908872	0.0469069	0.0721157	0.197912	0.183089	0.0679601	0.158177	0.180266	0.223786	0.164999	0.114664	0.134367	0.16331	0.217867	0.0922714
A930005N03Rik	0	0	0	0	0	0	0	0	0	0	0	0	0.0446207	0	0
A930006I01Rik	0	0.0250949	0	0.0470585	0	0	0	0	0	0	0	0	0	0	0
A930006K02Rik	0.419006	0.288333	0.0738814	0.0675859	0.140679	0.139248	0	0.207765	0.206339	0.434671	0.211449	0.275314	0.286814	0.401763	0.425388
A930006L05Rik	0.0192578	0	0	0	0	0.0383996	0.0191518	0	0.0189669	0.0399556	0	0	0	0.0369306	0.0391022
A930007I19Rik	0.0998692	0.0901994	0.0264142	0.132899	0.12574	0.0746763	0.111734	0.11142	0.122951	0.0388511	0.0629981	0.0492153	0.0512711	0.107729	0.164759
A930009A15Rik	0.0541374	0	0	0	0	0	0.0538393	0.107376	0	0	0	0	0	0	0
A930012L18Rik	0.0437558	0	0	0	0	0	0	0	0	0.0453916	0.0441622	0.0862509	0	0.0209775	0.0444221
A930012O16Rik	0.140666	0.181494	0.0744088	0.238239	0.0354209	0.105182	0.174864	0.104624	0.242447	0.0729623	0.212959	0.138639	0.0361077	0.0674385	0.214212
A930014E01Rik	0.328433	0	0	0	0	0	0	0	0	0.170356	0	0.323702	0.168612	0.157459	0
A930014E10Rik	0	0	0	0	0	0	0	0	0	0	0	0	0	0.0951673	0
A930015D03Rik	0	0	0	0	0	0	0.242543	0.0483725	0	0	0.0492303	0.0961492	0	0	0.0495201
A930016O22Rik	0.0211686	0.0218502	0	0.040974	0.0426434	0.0422096	0	0.0209929	0.0416977	0	0	0	0.0217351	0	0.0214909
A930017K11Rik	0.0640309	0.0440618	0.0451611	0.0619693	0.0859922	0.0425587	0.0212261	0.0211665	0	0	0.0646257	0.0631085	0.13149	0	0.130012
A930017M01Rik	0	0.0334149	0	0.0313301	0	0	0	0	0	0.0335827	0	0.0319061	0	0.217282	0.0985964
A930018M24Rik	0	0.078673	0	0.0737647	0.191925	0.0759892	0.0378995	0.113379	0.0750675	0.0395341	0.0384634	0.0751208	0.0391294	0	0.0773795
A930019D19Rik	0	0.0583888	0.0598455	0	0	0	0	0	0.0557129	0.0586821	0.0570928	0	0.0580814	0	0.0574288
A930024E05Rik	1.54343	1.59313	1.93526	0.912838	1.00761	0.541423	0.909589	0.623586	0.591157	1.15637	1.29814	1.01413	1.37931	0.90439	1.16069
A930024N18Rik	0	0	0	0	0	0	0.0272532	0	0	0	0.0276586	0	0.0140688	0	0
A930028O11Rik	0	0	0	0	0	0.048762	0	0	0	0.0507378	0	0	0	0	0
A930029G22Rik	0.126764	0.0654228	0.234692	0	0.0957606	0.063191	0.0630329	0.031428	0.0312123	0.0328757	0	0.0624688	0	0.0303867	0
A930030B08Rik	0	0.0141076	0.0144595	0	0.0688317	0.0136263	0.0271844	0	0	0	0	0.0269412	0.0140333	0.02621	0.0138756
A930031H19Rik	0	0	0	0	0	0.0515046	0	0	0	0	0	0	0	0	0
A930032L01Rik	0	0	0.059908	0	0	0	0	0	0	0	0	0	0	0	0
A930033H14Rik	0.0547573	0.0376804	0	0.105989	0.0183845	0.127382	0.181519	0.18101	0.0898838	0	0.073688	0.0719581	0.018741	0.0525039	0.0185304
A930035D04Rik	0	0.103014	0	0.0965869	0.100522	0.0994996	0.0992507	0	0	0.103531	0.100727	0.196725	0.102471	0	0
A930036K24Rik	0.135479	0	0	0	0	0	0	0.0447848	0.0444775	0	0.0911582	0.178036	0	0	0
A930037H05Rik	0.149173	0.12934	0.157818	0.0635227	0.078131	0.0535405	0.0712087	0.100596	0.0999054	0.0804699	0.144536	0.0646905	0.134786	0.0800989	0.0363467
A930038B10Rik	0.0963638	0.0904244	0.101948	0.0678263	0.0352949	0.0873396	0.0696969	0.0695012	0.0862803	0.0181757	0.0618921	0.0172683	0.0269845	0	0.0355751
A930041C12Rik	0.100915	0.312494	0.32029	0.097666	0	0	0	0	0.198782	0.104688	0	0	0.103616	0.193525	0.102452
A930104D05Rik	0	0	0	0.0558537	0.0581294	0	0	0.114466	0	0	0	0.0568806	0	0	0
AA386476	0.0900565	0.0232391	0.142913	0.0217892	0.022677	0.067339	0	0.156291	0.0443481	0.0467117	0.13634	0.110949	0.0693502	0.0431752	0.205713
AA387200	0	0	0	0	0	0	0	0	0	0	0	0	0	0.0441473	0
AA413626	0	0.226464	0.116057	0.212335	0.331479	0.437476	0	0.870313	0.108042	0	0.110718	0.216238	0.675813	0	0.33411
AA414768	5.90631	4.5835	4.65224	6.09166	5.21084	5.32976	5.44505	6.8834	6.28417	4.15929	3.43747	3.73919	5.40041	4.62981	4.55191
AA465934	1.52437	0.944076	1.61271	0.442588	1.22832	1.21583	0.909589	2.11641	0.90081	0.948818	0.384634	0.901449	1.09562	0.511574	1.08331
AA467197	0.810845	0.55797	0.857835	0.392369	0.907457	0.538936	0.358392	0.357385	0.399299	1.07481	0.909309	0.577175	0.925054	0.863863	1.09759
AA474408	0.373287	0.318297	0.326238	0.235609	0.212515	0.32362	0.225967	0.144857	0.159847	0.437752	0.180187	0.255937	0.366614	0.233429	0.230678
AA543186	0.0958576	0.131926	0.135217	0.0618475	0.0321837	0.191138	0.158883	0.12675	0.0629399	0.0662942	0	0.0629845	0	0.0612752	0.129757
AA543401	0	0	0	0	0	0	0	0	0.0841182	0	0	0	0	0	0
AA545190	0	0	0	0.0448262	0	0	0	0	0	0	0	0	0	0	0
AA623943	0.153083	0.158013	0	0	0	0	0	0.151813	0	0	0	0.150878	0	0	0
AA792892	0.0265255	0.0821388	0	0.0513428	0	0	0.0263794	0.078916	0	0.0550342	0	0	0	0.0254338	0
AA914427	0.139429	0.239865	0.0491698	0.08996	0.234063	0.278019	0.184882	0.0921815	0.228872	0.24107	0.0469082	0.183228	0.0477204	0	0.188737
AA986860	0.580623	0.430281	0.56702	1.18149	0.884733	1.29134	1.49539	1.52072	1.23168	0.525108	0.76633	0.454873	0.473874	0.670929	0.559237
Aaas	57.4442	57.1378	60.6469	60.9952	60.4747	59.205	58.3447	66.4374	62.4252	44.0824	46.0811	45.1169	43.1716	42.004	43.0803
Aacs	10.6724	11.1612	12.2727	10.5193	10.3247	10.6683	13.3404	13.1078	13.5718	9.68563	8.54342	9.32681	10.7703	9.85566	10.2354
Aadac	0.469347	0.447194	0.420154	0.559058	0.472742	0.359949	0.287239	0.143216	0.21335	0.374534	0.546585	0.427002	0.556049	0.450032	0.586455
Aadacl4	0	0	0.0468399	0	0	0	0	0	0	0	0	0	0	0	0
Aadat	0.124407	0.231143	0.236909	0.0240802	0.075184	0.0496128	0.123722	0.197399	0.098022	0.129058	0.301349	0.122614	0.102189	0.0477147	0.101041
Aaed1	1.61871	2.26652	2.06991	2.81986	3.2183	2.76457	2.89763	2.86158	3.13306	2.38012	2.00311	2.12256	2.19677	2.33489	2.1578
Aagab	6.89675	7.73915	7.00377	7.98563	7.09077	7.06619	6.27061	7.46388	7.14959	6.452	7.47109	7.17347	7.23806	7.00623	6.97273
Aak1	3.01864	2.90203	2.4052	3.35416	4.29992	4.01189	6.19496	3.94552	4.24188	3.27562	3.09002	3.20669	3.93978	3.39094	3.48776
Aamdc	1.71072	1.56149	1.66028	1.6009	1.481	1.56461	1.0264	1.82271	1.50386	1.1	1.3556	1.14263	0.84196	1.22007	1.40664
Aamp	23.9772	25.4125	26.6101	23.3416	21.3883	21.0145	21.0554	26.6222	26.5476	25.3125	25.2122	25.0219	26.4694	26.3263	23.1809
Aanat	0	0	0.034475	0	0.0328223	0	0.129629	0	0	0	0	0	0.0334588	0	0
Aar2	12.3973	11.4968	11.6884	7.47166	7.12682	7.71192	7.15593	6.63039	6.48153	12.4565	12.8756	13.2973	12.0057	11.111	11.8252
Aard	3.33672	3.73463	3.9554	3.11256	2.22707	2.36474	1.83908	1.79405	1.78174	5.00452	5.27473	5.11128	3.96263	4.58709	5.59147
Aars	57.1866	57.2563	60.2227	77.5004	80.1406	79.8899	70.1098	71.4936	69.7322	77.6458	81.8479	77.8549	90.8783	91.7357	90.9064
Aars2	11.5246	12.6308	13.0658	8.36515	9.2766	9.16609	7.34028	8.53962	7.71581	15.3137	14.9643	13.8473	14.4589	13.1611	12.7518
Aarsd1	0.195317	0.16495	0.0563552	0.0687374	0.143076	0.159323	0.0706332	0.14087	0.0174879	0.0920994	0.107526	0.105002	0.255238	0.153228	0.108159
Aasdh	2.64089	2.40218	2.30284	3.02939	2.78636	3.17078	1.89646	1.94712	1.8102	1.54226	1.29789	1.32924	1.47494	1.12476	1.20363
Aasdhppt	19.6627	19.1563	17.8621	14.24	12.5962	11.9557	9.50276	10.2878	12.5981	16.2314	15.1962	13.3386	14.2476	15.5136	16.1166
Aass	0.582094	0.630147	0.645867	0.412209	0.500504	0.18401	0.225908	0.253433	0.167796	0.117825	0.114634	0.181908	0.072887	0.122518	0.144136
Aatf	21.7786	25.1705	25.2988	19.9074	20.7376	18.6058	15.3471	17.1959	17.2267	22.0442	21.5615	19.9197	20.7906	22.9832	22.5513
Aatk	0.2498	0.210963	0.176184	0.263735	0.327852	0.113204	0.218313	0.300275	0.223661	0.141349	0.0916803	0.0671459	0.0544062	0.0653236	0.0845348
AB041806	0.0514884	0	0.0272361	0	0	0	0.0256024	0	0	0	0	0	0	0	0
AB124611	0.486862	0.850451	0.63394	1.30482	1.39571	0.746763	1.45254	1.52275	1.29098	1.04898	0.869373	0.627495	0.961333	0.538645	0.722405
Abat	1.25197	0.989068	1.04334	1.56365	1.80348	2.04315	2.37887	2.45542	2.36968	0.63125	0.543561	0.5308	0.495521	0.596871	0.603566
Abca1	2.49439	2.05113	1.93633	2.75822	3.24457	2.58593	5.04972	2.87301	3.31682	2.3164	2.30644	2.47907	2.71686	2.9834	2.65979
Abca12	0.0219577	0.0188873	0.0116151	0.0247925	0.0368609	0.0291887	0.0655103	0.0399217	0.0504607	0.0379643	0.0443233	0.0432827	0.0225454	0.0456171	0.0705915
Abca13	0.0137284	0.0141705	0.0116192	0.00265728	0.0248899	0.00821224	0.00819169	0.0136145	0.0108168	0.0142416	0.0193983	0.0189429	0.016915	0.0157961	0.01115
Abca14	0.0183793	0	0	0.00889379	0.00925616	0	0	0	0.00905087	0.0190665	0	0.00905729	0.0377426	0.0352459	0.0186593
Abca15	0	0	0	0	0	0	0.00970348	0	0	0	0	0.00961665	0	0	0
Abca16	0.0303296	0.0313063	0.0320873	0.00733828	0.0381863	0.0151192	0.022622	0.00751949	0.00746789	0	0.0229585	0	0.0155707	0.0363518	0
Abca17	0	0.0105203	0	0.0591837	0.0205317	0.0406457	0	0.0505377	0.0401527	0	0.051434	0.0200906	0.0104649	0	0.0103473
Abca2	4.65556	3.9811	4.12164	3.9401	4.27722	4.76454	4.52015	3.29045	3.63238	3.71819	3.01458	3.94214	3.89347	3.52386	3.40147
Abca3	3.44973	3.49722	3.14782	5.53859	6.68877	7.13662	8.49719	5.31492	6.60109	3.26556	3.22686	3.50325	3.70651	3.93387	3.40845
Abca4	0.1172	0.0744455	0.0524581	0.113426	0.0681046	0.116847	0.0851746	0.174341	0.11099	0.144963	0.0955409	0.111069	0.175877	0.133988	0.128138
Abca5	0.867102	0.880351	0.666709	2.41208	2.37195	2.14942	3.19485	2.232	2.25868	0.978166	0.961238	0.784561	1.39628	1.33572	1.36616
Abca6	0.0903526	0.0414498	0.0212419	0.0388638	0.0404472	0.0300268	0.129791	0.0896029	0.0889879	0.124974	0.0810595	0.0791565	0.0721552	0.0673822	0.152881
Abca7	3.35486	3.31377	3.26908	5.05669	4.80193	5.24119	5.18817	3.74091	4.26857	4.06311	3.45893	4.17668	3.58475	3.27837	3.30818
Abca8a	0.0172805	0.0267553	0	0	0.0348109	0.0172284	0.0343706	0.0171371	0.0255292	0.00896325	0.017441	0.0255473	0.017743	0.0165693	0.0526309
Abca8b	0.357724	0.354172	0.301219	0.579365	0.566204	0.735128	0.936577	0.651591	0.683071	0.454405	0.412625	0.467696	0.502224	0.504003	0.629992
Abca9	0.134671	0.0695036	0.0427425	0.0586506	0.0474758	0.0537061	0.11384	0.040066	0.119373	0.104779	0.0679609	0.086275	0.117534	0.0581078	0.0683609
Abcb10	7.28678	7.40451	7.24306	5.71237	5.40004	5.98502	5.55703	4.28087	4.79688	6.46253	6.73207	6.68566	6.02163	6.58869	6.03064
Abcb11	0.0210616	0	0.0111411	0.0101917	0.021214	0	0.0523641	0	0.041487	0	0.0106286	0.0207582	0.0432507	0	0.0106912
Abcb1a	1.26579	1.26572	1.26591	1.34945	1.34467	1.29155	1.20965	1.19644	1.04214	1.4157	1.4073	1.50096	1.35043	1.26111	1.51597
Abcb1b	4.80195	4.2635	4.19047	6.2424	6.12784	6.12636	6.90021	6.55798	7.15425	3.79239	3.83344	3.93061	4.19926	3.77841	4.20028
Abcb4	0.132836	0.0655762	0.0488816	0.11738	0.133797	0.155469	0.132105	0.240558	0.182024	0.0838799	0.0699498	0.0626153	0.148252	0.132908	0.140723
Abcb5	0.0123781	0	0.0261909	0	0	0	0.03693	0.0122754	0.0365735	0.0642045	0	0.0365995	0.0508378	0	0.0251333
Abcb6	0.0305879	0.0210485	0.0215737	0.0690737	0.0205394	0.0101653	0	0.030334	0.0301259	0.0105771	0.0411627	0	0.0523443	0.0391054	0.0517562
Abcb7	15.5921	16.4731	14.9811	11.6972	11.157	11.2265	6.7355	6.30704	5.83894	15.2039	13.9771	15.5574	14.0212	14.5984	16.1743
Abcb8	6.42659	6.65714	7.14986	5.47818	5.42495	5.11895	4.29871	4.66087	4.16713	7.62774	6.48629	7.79918	8.1602	7.02832	7.70862
Abcb9	0.193507	0.219711	0.245665	0.477554	0.389813	0.424432	0.60619	0.623677	0.781394	0.140519	0.302721	0.228863	0.198686	0.269037	0.343794
Abcc1	14.3476	13.8055	12.9815	25.0316	28.2187	28.9191	39.4414	31.3124	31.7752	11.1517	10.8939	11.5581	12.5089	12.5344	11.6743
Abcc10	1.58085	1.55832	1.37142	1.4917	1.63209	1.88343	1.89443	1.97534	1.79052	1.14796	1.38014	1.44901	1.55823	1.48548	1.27592
Abcc12	0.0244436	0.033641	0.0344802	0.0157711	0.0164136	0.0324933	0	0.00808026	0.040124	0.016905	0.0411178	0	0	0.0156251	0.00827196
Abcc2	0	0.0393365	0.0134393	0	0.02559	0.0126649	0.0315829	0.0125977	0.00625562	0.019767	0.0384634	0.0187802	0.0391294	0.0304509	0.045138
Abcc3	0.751339	0.716631	0.774757	0.957258	1.19743	0.986126	1.4944	0.952601	0.899229	0.700499	0.815912	0.628032	0.556615	0.857207	0.762781
Abcc4	12.032	11.2771	11.3183	11.9376	13.2052	12.1656	8.08068	5.90982	6.94063	11.9422	13.4136	13.4529	13.4807	12.6253	13.4157
Abcc5	7.34696	7.48848	6.9121	7.84818	8.51837	8.901	8.70065	6.86994	7.08986	11.0715	10.8336	11.4416	12.2662	11.7737	10.8974
Abcc6	0.0663067	0.0586644	0.030064	0.045837	0.0286227	0.103882	0.0376809	0.0187876	0.0466466	0.00982651	0.0286811	0.0186719	0.0486296	0.0999082	0.0192333
Abcc8	0.495695	0.470171	0.396859	0.272282	0.283376	0.29385	0.219836	0.179361	0.191325	0.20847	0.196063	0.19146	0.309504	0.19911	0.265223
Abcc9	0	0.0467641	0.027389	0.00626378	0.006519	0.0322634	0.0128731	0.0256739	0.00637442	0	0.0391938	0.0127579	0.0132908	0.0124116	0.0328537
Abcd1	2.8828	2.53529	2.85839	3.16532	3.5547	3.28655	4.92392	3.91013	4.1252	2.91011	2.8052	3.49107	3.46435	3.4583	3.58292
Abcd2	0.147073	0.222653	0.124477	0.208762	0.0888822	0.0782027	0.185267	0.155576	0.251076	0.111886	0.0989595	0.077309	0.171144	0.0940136	0.0995419
Abcd3	7.80035	7.76307	6.66975	7.90717	7.44284	7.49824	8.78737	6.83082	7.48825	8.62917	9.46563	8.68443	9.11472	9.44966	10.3057
Abcd4	3.38443	3.179	3.07212	4.17294	3.90662	4.60921	4.32841	4.18872	3.95331	2.57002	2.49359	2.71524	2.71051	2.68698	2.44641
Abce1	77.3971	76.7776	72.0947	57.7403	60.3383	57.9427	47.7355	48.228	46.208	75.4217	76.7314	70.3397	65.7991	68.5779	74.5714
Abcf1	63.6289	63.7752	65.6393	44.205	44.4219	42.0955	37.1142	33.8171	33.5124	53.566	57.3987	55.385	50.1787	48.7447	50.9623
Abcf2	93.7224	94.4541	100.738	68.9013	66.0994	69.1495	51.0611	56.8379	55.8453	89.8736	92.2724	95.4285	87.2641	89.38	89.8815
Abcf3	11.7616	12.0931	11.6856	12.1201	11.1101	11.8476	11.5604	12.7065	12.3792	12.0116	14.0543	12.8985	13.625	13.6148	14.0133
Abcg1	3.06543	3.10911	3.04567	2.15411	2.22845	2.15263	1.3122	1.13669	1.11577	3.22151	2.73071	2.95559	2.10744	2.24919	2.23261
Abcg2	8.75386	8.84364	7.77037	8.54277	7.24389	7.59431	7.80667	6.64439	7.62658	8.54329	8.25824	7.12101	7.35705	8.15779	8.43506
Abcg3	0.0152652	0.0472703	0.0807493	0.0886423	0.0461269	0.0152192	0.0151812	0.0151385	0	0.110851	0	0.0601813	0	0.029274	0.0774885
Abcg4	0.124793	0.236155	0.121023	0.171098	0.17807	0.176258	0.155133	0.175323	0.133151	0.0863059	0.0314881	0.102496	0.117456	0.0797718	0.0527891
Abcg5	0	0	0.0634203	0.0193387	0	0	0	0.0396326	0	0.0414583	0.0605032	0.0196943	0.0820678	0.0574793	0
Abcg8	0	0.0149204	0	0.0139895	0	0.0576456	0.0143753	0.0430049	0.0142366	0	0.0291784	0	0.0148418	0	0.0146751
Abhd1	0.0616513	0.127273	0	0	0	0	0.0613119	0.0305699	0	0.0639562	0	0.0607632	0	0	0
Abhd10	2.92137	2.83452	3.2143	2.96868	2.55998	3.11646	1.94654	2.20182	2.34496	3.39426	3.59719	3.6567	3.85444	3.08126	3.3366
Abhd11	6.71156	7.70028	6.96853	6.47132	6.38316	5.9451	4.71441	5.76512	5.45525	7.48014	6.27027	6.68865	6.27637	5.64589	5.52195
Abhd11os	4.17452	4.86751	5.47966	4.18975	4.51619	5.00976	4.22842	5.74984	4.18761	2.32569	2.5748	3.35247	2.30188	2.66848	2.74692
Abhd12	13.3607	13.4739	13.9116	18.5598	19.838	19.2726	19.3962	21.0551	19.9274	13.5217	12.303	12.6196	14.2702	13.7496	13.3108
Abhd12b	0.0137507	0	0	0	0	0	0	0	0.027086	0	0.0277569	0	0	0	0
Abhd13	7.42249	7.67228	6.69297	7.49671	6.93992	6.20321	7.17399	6.80184	5.81952	7.27762	7.02784	7.42875	7.38534	7.41733	7.38715
Abhd14a	8.00935	8.26726	8.03897	5.93783	6.12804	7.06386	5.46335	6.41541	5.48647	6.25822	6.63283	5.59157	5.79878	5.88288	5.02996
Abhd14b	0.628954	0.58638	0.622474	0.530161	0.65394	0.930476	1.02903	0.84506	0.739349	1.07342	0.675751	0.899846	1.3749	1.49795	0.906305
Abhd15	0.0178555	0	0.0566708	0.0518418	0.0179847	0.124612	0.0887861	0.123951	0.0703433	0.0926153	0.0180214	0.0703932	0.0183334	0.0513621	0.0725098
Abhd16a	5.43598	5.69788	6.32076	6.51511	6.61105	7.36597	6.19269	7.89437	7.80704	7.61206	7.27001	6.18704	7.89701	6.90666	6.64644
Abhd16b	0.0610608	0.0630271	0.129199	0.0295474	0.0307513	0.060877	0	0.0908312	0.0902079	0	0.030814	0	0.156738	0	0.0309954
Abhd17a	31.7372	36.3388	44.5833	34.987	35.5305	37.4741	36.8229	52.3175	54.4425	34.45	31.1128	38.5304	35.8238	31.5731	27.0639
Abhd17b	12.0863	11.7749	12.4625	11.337	10.2551	8.9938	10.3214	9.83638	9.18662	12.2883	9.21526	11.5454	10.0942	11.358	12.6039
Abhd17c	12.0948	12.3629	11.8622	9.57613	9.26712	8.1758	6.38855	7.91076	7.30026	13.6577	14.2378	14.6805	12.0803	12.9508	13.3421
Abhd18	0.251963	0.30509	0.148661	0.239161	0.312352	0.299513	0.380683	0.389224	0.324514	0.291543	0.122262	0.300866	0.17413	0.190488	0.250881
Abhd2	5.98141	6.22163	5.50925	7.84741	8.20844	8.5133	10.062	7.34483	7.66798	6.56659	6.3215	6.47619	7.53611	6.65427	6.41594
Abhd3	0.552411	0.370629	0.584424	0.454431	0.472946	0.41306	0.219748	0.465653	0.40805	0.171919	0.167263	0.272227	0.226879	0.370774	0.168247
Abhd4	27.4676	28.8639	30.5456	41.4743	42.1986	45.971	48.042	52.152	53.9753	23.9169	24.787	24.5472	28.3895	27.3514	26.0067
Abhd5	2.71139	2.99593	3.1188	5.14252	4.80218	4.40862	5.32959	5.87406	5.90544	3.7472	3.6549	3.57806	3.96108	3.81248	4.45233
Abhd6	2.6351	2.0104	2.0848	2.63897	2.63109	2.96984	2.48387	3.2495	2.55017	2.90001	3.35339	3.52308	2.96443	2.94411	3.30334
Abhd8	5.08834	5.01906	6.7747	6.62173	6.5436	6.67572	7.45176	9.88143	9.83979	4.45164	3.99585	4.55675	4.69253	4.75155	3.39893
Abi1	23.7222	22.6548	21.6417	25.599	26.7503	25.9824	26.5055	29.4034	29.8237	23.9398	22.1927	24.4137	24.2744	26.9085	27.1809
Abi2	8.45573	7.87027	7.34182	6.71008	5.64173	5.81201	5.69023	4.97598	4.90434	7.25175	6.47273	6.48333	6.20705	5.84512	6.07935
Abi3	0.052195	0.0269379	0	0.0126286	0.0131432	0.0390284	0.0389308	0.0129405	0.0128517	0.0541464	0	0	0.026796	0.050047	0.0132475
Abi3bp	0.297567	0.177201	0.145298	0.332291	0.322775	0.27385	0.204874	0.385897	0.270528	0.546147	0.542906	0.451201	0.423044	0.493825	0.639055
Abl1	11.7066	12.3923	12.2911	13.5187	15.0392	15.86	18.8087	18.0329	18.2037	11.7419	11.5512	13.2836	13.5506	13.1651	12.0842
Abl2	11.7365	10.4208	9.90569	9.10047	9.20339	9.75511	9.76065	6.35447	6.98791	11.889	12.2506	11.7504	12.4061	11.5373	11.4313
Ablim1	1.10206	1.14223	0.993198	2.17705	2.24291	2.59991	3.29249	2.46019	2.4835	1.33616	1.29082	1.43931	1.50409	1.59593	1.67597
Ablim2	0.0845901	0.103189	0.138306	0.104194	0.0852021	0.138003	0.068829	0.0610096	0.0833125	0.0717976	0.0776145	0.136426	0.181604	0.184338	0.148335
Ablim3	0.297103	0.220802	0.138301	0.379548	0.502743	0.379146	0.673664	0.436063	0.667162	0.160269	0.23989	0.28111	0.439279	0.296271	0.241302
Abo	0.0846742	0.145668	0.0298604	0.109264	0	0.112559	0	0	0.111194	0.1464	0.113948	0.0834545	0.115921	0.0270632	0.200582
Abr	8.2429	7.88745	7.66587	6.50597	6.95618	7.48511	7.26699	6.41809	6.36856	9.0884	9.20201	9.52393	9.60153	9.41499	8.78686
Abra	0.123023	0.031746	0	0	0	0.0613261	0	0	0	0.0319055	0.0310414	0	0.0315789	0.0589799	0.0312241
Abracl	22.1179	24.79	24.5941	34.7161	32.7191	32.1816	36.235	42.9527	45.9432	19.2183	21.3911	18.9163	21.6034	22.4871	22.3506
Abraxas1	5.09339	6.242	5.17911	4.99907	4.02443	4.39619	2.55952	3.92667	3.72246	4.61166	4.7774	3.90249	4.12094	4.26252	3.4534
Abraxas2	3.45575	3.29468	3.05689	4.61501	4.02522	4.56171	3.91671	4.39711	4.33525	3.01082	3.293	3.12055	3.03946	3.38758	3.07718
Abt1	7.05365	7.23057	7.46242	4.53141	4.76504	4.71656	3.65254	4.35386	3.9886	6.76225	7.156	6.16095	5.66909	6.00541	6.02518
Abtb1	4.79275	4.68247	4.75212	4.88654	4.43449	4.27826	3.41404	4.05661	3.76531	5.19162	5.03976	5.04228	4.94392	4.67032	4.37917
Abtb2	1.59915	1.54864	1.72984	2.18238	2.26225	2.54377	2.78758	2.05808	2.50407	1.79874	1.46893	1.95686	1.6973	2.07604	1.92449
AC022682.1	0	0	0	0	0	0	0.0266402	0	0	0	0	0	0	0	0
AC025913.3	0	0	0	0.104061	0	0	0	0	0.105899	0	0	0	0	0	0
AC025913.5	0	0	0	0	0.0291579	0	0	0	0	0	0.0292174	0	0.0297233	0	0
AC027700.1	0	0	0	0.0202732	0.0210992	0.0417691	0.0208323	0.0207738	0	0	0.0211422	0.0206459	0	0.0200856	0
AC055772.2	0.274387	0.566446	0.145144	0.398329	0.276372	0.136781	0.409315	0.27211	0.135122	0.142323	0	0.811304	0.140866	0.263095	0.278566
AC055777.1	0.0269074	0	0	0	0	0	0.0267593	0	0.026501	0	0	0	0	0	0
AC055818.1	1.76363	1.57218	1.44178	1.00859	1.13043	0.719312	0.956683	0.317999	0.94745	1.08111	0.647277	0.869112	0.905417	1.15299	1.30217
AC061963.1	0.0920841	0.0237623	0.0487103	0.0222798	0	0	0.0228943	0.11415	0.06802	0.0477634	0.0464698	0.113447	0	0.0220736	0.0467433
AC061963.2	0.0197851	0	0	0	0.0199283	0.0197256	0	0.019621	0	0.0205248	0	0.0390003	0.0203147	0	0
AC061963.3	0.265971	0.54907	0.562768	0.0643517	0.401842	0.132585	0.19838	0	0.261953	0.137957	0.134221	0.327674	0	0.191269	0.135011
AC061963.4	0	0	0	0	0	0	0	0	0.0522241	0	0	0	0.163333	0	0.0538325
AC068459.1	0	0	0	0	0	0	0	0	0	0	0	0	0	0.0574158	0
AC068459.2	0	0	0	0	0	0	0	0.0368852	0	0	0	0	0	0	0
AC069074.2	0.124808	0.0515306	0.0528162	0	0	0.0248864	0.0496482	0	0.0245845	0.0258947	0	0	0	0.0239343	0
AC069561.3	0	0.133182	0	0	0	0	0	0	0	0	0	0	0	0	0
AC069562.1	0	0.128886	0	0.120845	0	0.124489	0	0	0	0	0	0	0	0	0
AC069562.2	0	0	0	0	0.025435	0	0.0251133	0.125214	0	0	0.0254869	0	0	0	0
AC069562.3	0	0	0	0.089347	0	0	0	0	0	0	0	0	0	0	0
AC073945.4	0	0	0	0	0	0	0	0	0	0	0	0.0648978	0	0	0
AC079644.11	0.168297	0	0	0	0	0	0	0	0	0.349177	0	0	0	0.484112	0
AC079644.12	0.0393262	0.0405925	0	0	0	0	0	0	0	0	0	0	0	0.0377078	0.0798502
AC079644.13	0	0	0	0	0	0	0	0	0	0	0	0	0	0	0.21242
AC079644.14	0	0	0	0	0	0	0	0	0	0	0	0	0.254073	0	0
AC079644.15	0	0	0	0	0	0	0	0	0	0	0	0	0	0	0.404535
AC079644.16	0	0	0	0	0	0	0	0	0	0	0	0.122784	0	0.119451	0
AC079644.18	0	0	0	0	0	0	0	0	0	0	0	0.0604195	0	0.11756	0
AC079644.3	0	0.508514	0	0	0	0	0	0	0	0	0	0	0	0	0
AC079644.4	0	0	0	0	0	0.246705	0	0	0	0	0	0	0	0	0
AC079644.5	0	0.259566	0	0	0	0.250711	0	0	0	0.26087	0	0.123923	0.1291	0	0.255298
AC079644.6	0	0	0	0	0	0	0	0	0	0	0.254395	0	0	0	0
AC079644.7	0	0	0	0	0	0	0	0	0	0	0	0	0	0	0.0401583
AC079680.1	0.100541	0	0	0	0	0	0	0	0	0	0	0	0	0	0
AC079680.3	0	0	0	0	0	0	0.0199456	0	0	0	0	0	0	0	0
AC079680.4	0	0	0	0	0.177797	0	0	0	0	0	0	0	0	0	0
AC079681.1	0.14686	0.151589	0	0	0	0	0	0	0	0	0	0	0	0	0
AC079681.2	0	0	0	0	0	0	0	0.168206	0	0	0	0.16717	0	0	0.0860983
AC087890.1	0	0	0	0.0287694	0.0299416	0	0.0295629	0	0	0	0	0	0	0	0.0301793
AC087891.2	0.0823579	0	0.0871307	0	0	0.0821099	0	0	0	0	0	0.0811715	0	0	0
AC090659.1	0	0	0	0	0	0	0.0701734	0	0	0	0	0	0.0724505	0	0
AC090659.2	0	0	0	0	0	0	0.0908822	0	0.0900051	0.0474009	0	0.0900689	0.0469157	0	0
AC090962.1	0	0	0	0.0291532	0	0	0	0	0.0296681	0.0312493	0	0	0	0	0
AC091237.1	0	0	0	0	0	0	0	0.168734	0.0837881	0	0	0	0	0	0
AC091458.1	0	0	0	0	0	0	0	0.078974	0	0	0	0	0	0	0
AC091458.2	0	0	0	0	0	0	0	0	0	0	0	0	0.0483003	0	0
AC091458.3	0	0	0	0.0322749	0	0	0	0	0	0.0345954	0	0	0.0342412	0	0
AC091458.5	0	0	0	0.0228925	0	0	0	0	0	0	0	0	0	0	0
AC091458.6	0.709313	0.585723	0.300167	0.54918	0.285778	0.282871	1.5519	1.12548	1.3972	0.441499	0.286361	0.279638	0.14566	0.408073	0.144023
AC091522.1	0	0	0	0	0.0642159	0	0	0	0	0	0	0	0	0	0.0647257
AC091683.3	0.0443103	0	0	0.0428836	0	0.0441769	0.0220332	0.0219713	0	0	0.022361	0.021836	0.0682444	0	0
AC091683.4	0	0	0	0	0	0	0	0	0	0	0	0	0	0.0815293	0
AC091783.1	0	0	0	0	0	0	0	0	0	0	0	0	0.034496	0	0
AC091785.2	0.046377	0.0239352	0.0245323	0.0224419	0	0.0231187	0.138365	0.0919843	0.091353	0.0481108	0.0234039	0.0457089	0.0476183	0	0.0470833
AC091785.3	0	0	0	0	0	0	0	0	0.0569616	0	0	0	0	0	0
AC092710.2	0	0	0	0	0	0	0	0	0	0.0573063	0	0	0	0.105935	0
AC092710.3	0.0479147	0.0494576	0.101383	0	0.0482613	0	0	0.142551	0.094382	0.099412	0.0967196	0	0	0.0918856	0.0972888
AC093316.1	0	0	0	0	0.206365	0	0	0	0	0	0	0	0	0.0982256	0
AC093467.1	0	0	0	0	0	0	0	0	0	0	0	0.0422554	0	0	0
AC093926.2	0	0	0.0466873	0.042709	0.0888983	0	0	0	0	0	0	0	0.0453111	0.0423138	0.044802
AC098716.1	0	0	0	0	0	0	0	0	0	0.0267575	0	0	0	0	0
AC098839.1	0.322089	0.249346	0	0	0	0.0802798	0	0	0	0.250598	0.243811	0.317449	0.496065	0.926502	0.163497
AC099761.1	0	0	0	0	0	0	0	0.0407135	0	0	0	0	0	0	0
AC099934.4	0.141124	0	0	0	0	0	0	0	0	0	0	0	0	0	0
AC099934.5	0	0	0	0.200561	0	0	0	0	0	0.10749	0.104579	0	0	0	0.105195
AC099934.6	0.0796934	0.164519	0.168623	0.154255	0.0802699	0.23836	0.0792546	0	0	0	0	0	0	0.0764137	0.0809071
AC100386.1	0	0	0	0	0	0.0251178	0	0	0.0124066	0	0	0	0	0	0
AC100406.1	0	0	0	0	0	0	0	0	0	0	0	0.111273	0	0	0
AC100590.3	0	0	0	0	0	0	0	0	0	0	0.329487	0	0	0	0
AC100729.1	0.0372706	0.0769416	0.0788611	0.0360706	0	0.0743168	0.0741309	0	0.0367077	0.270648	0.0376169	0.146935	0.114805	0.10721	0.189191
AC101677.2	0	0.0754879	0	0	0	0	0	0	0	0	0	0	0	0	0
AC101875.1	0.0731329	0	0	0.0471855	0.049108	0.0243042	0.0484869	0.072526	0.0480189	0.025289	0.0492082	0.048053	0.0250301	0.0467488	0
AC101882.1	0.258877	0.178142	0.456465	0.501083	0.347666	0.430162	0	0.0855761	0	0.447591	0.0870938	0.0850492	0.708815	0.330964	0.438032
AC102009.1	0	0	0	0	0	0	0	0.20128	0	0	0	0	0	0	0
AC102228.1	0.0876885	0	0	0	0	0.131137	0	0	0	0	0	0	0	0	0
AC102312.1	0	0	0	0	0	0	0	0.0343179	0	0	0	0	0	0	0
AC102312.2	0	0	0	0	0	0.0860323	0	0	0	0	0	0	0	0	0
AC102312.3	0	0	0	0	0	0.148429	0	0	0	0	0	0	0	0	0
AC102431.2	0.0442741	0	0	0	0	0	0	0	0	0	0	0	0	0	0
AC102435.2	0	0	0	0	0	0	0	0.054039	0	0	0	0	0	0	0
AC102542.1	0	0	0	0	0	0	0.0473578	0	0	0.148201	0	0	0	0.0456602	0.0483452
AC102554.1	0	0	0	0	0	0.100611	0	0	0	0	0.101853	0	0.103616	0	0
AC102569.1	0	0	0	0	0	0	0	0	0	0	0.0185784	0	0	0	0
AC102582.2	0	0	0	0	0	0	0	0	0.0938839	0	0	0	0	0	0
AC102626.1	0	0	0	0	0	0	0	0	0	0.0186769	0	0	0	0	0
AC103936.1	0	0	0	0.335122	0	0	0	0	0	0.179609	0	0	0	0	0
AC104200.1	0	0	0	0	0	0	0	0	0	0.0321979	0	0	0	0	0
AC104832.1	0	0	0	0	0.0992428	0.392933	0.0979875	0.0977124	0	0	0	0	0	0	0
AC104834.1	0	0	0.217167	0	0.051689	0	0	0	0.252713	0.0532363	0	0.101157	0	0	0
AC104880.1	0	0.0734718	0	0.0459253	0	0.0473102	0	0	0	0	0.047894	0	0	0	0
AC104906.1	0	0	0	0	0	0	0	0	0	0	0	0.0585004	0	0	0
AC105169.2	0	0	0.0887492	0	0	0.16727	0	0	0.0826207	0	0	0	0	0	0
AC105950.1	0	0	0	0	0	0	0	0.13172	0	0	0	0	0.136377	0	0
AC105958.1	0.328587	0.130449	0.160444	0.342469	0.0763762	0.151199	0.201094	0.150397	0.0995765	0.31465	0.280618	0.4235	0.337381	0.266593	0.282269
AC107638.1	0	0	0.216143	0	0.0514454	0	0	0	0	0	0	0	0	0.0489739	0
AC107661.1	0.0590965	0.0609995	0.0312606	0.142984	0.059524	0.117837	0.176313	0.0293031	0.0582039	0.0306529	0	0	0.121357	0.141661	0.0299983
AC107663.2	0	0	0	0	0.019557	0	0	0	0	0	0	0	0	0	0
AC107669.2	0	0	0	0	0	0	0	0	0	0.0819497	0.0797302	0	0	0.0757454	0
AC107681.1	0	0	0	0	0	0	0	0.0778867	0	0	0.079268	0	0	0	0
AC107740.1	0	0	0	0	0	0	0	0	0	0	0	0	0.0231745	0	0
AC107755.1	0	0	0	0.0321956	0	0.0331665	0	0	0	0	0	0	0.0341571	0	0
AC107808.1	0	0	0	0	0	0	0	0.417682	0	0	0	0	0.2883	0.134615	0.285061
AC107808.2	0	0	0	0	0	0	0	0.0523289	0	0	0	0	0	0	0
AC107819.3	0.187384	0.154734	0.13877	0.108811	0.0754959	0.0934099	0.111811	0.0557488	0.110732	0.019439	0	0	0.0577199	0.0718691	0.0760952
AC107851.2	0	0	0	0	0.00930349	0	0	0	0	0	0	0	0	0	0
AC108401.1	0.0139994	0.0289003	0.0592426	0.108389	0.141006	0.139572	0.250601	0.222131	0.137879	0.0580909	0.070647	0.0551908	0.0718703	0.0671162	0.0568502
AC108401.3	0	0	0	0	0	0	0.201545	0.0803916	0.11976	0.294332	0.0818174	0.119845	0	0.0777282	0.0411495
AC108401.4	0	0	0	0	0	0.156151	0.155761	0	0	0.162478	0.316156	0.308733	0	0	0
AC108802.1	0.0517424	0.106817	0.255458	0.100153	0.0694889	0.103173	0.154372	0.0684173	0.0679478	0.322061	0.121854	0.203988	0.301055	0.165377	0.140081
AC108846.1	0	0	0	0	0	0	0	0	0	0	0	0.208229	0	0	0
AC108846.2	0	0	0	0	0	0	0	0	0	0.0769049	0	0	0	0.0710825	0
AC108846.3	0	0	0	0	0	0	0	0	0	0	0	0	0	0.0674822	0.0357252
AC108846.4	0	0.226464	0	0	0	0	0	0	0	0	0	0	0	0	0
AC109180.2	0	0	0	0	0	0	0	0	0	0	0	0.134198	0	0	0
AC110091.1	0.0279338	0.0576665	0.147763	0.0540687	0.0562717	0.167098	0.0555599	0.0554039	0.0825356	0.0289781	0.0281933	0	0.0860443	0.0267842	0.0283592
AC110091.3	0.0215388	0.0444646	0	0.0208453	0	0	0.0214202	0	0	0	0	0	0	0	0
AC110235.1	0	0	0.0791878	0.14488	0	0.149249	0.148876	0.148458	0	0	0	0	0.0768536	0	0
AC110377.1	293.621	303.771	323.576	340.198	287.948	298.889	226.954	282.395	255.594	329.041	350.817	281.209	328.668	344.15	371.677
AC110381.2	0.126321	0.651941	0.133641	0	0.508938	0.12594	0	0	0.124413	0.262086	0.127494	0.249002	0.259403	0	0.256489
AC110521.1	0	0	0	0	0.0806256	0	0	0	0	0	0	0	0	0.153505	0
AC110521.2	0.201082	0.311335	0.265918	0	0	0	0	0	0	0.0521498	0	0.0495463	0	0	0
AC110817.1	0.0895727	0.277371	0.189527	0	0.180441	0.178606	0.267239	0.266488	0.441099	0.278764	0	0	0.0919702	0.171773	0.181874
AC110901.1	0.0356758	0	0	0	0	0	0	0	0	0	0	0	0	0	0
AC111092.1	0	0	0	0	0	0	0	0	0	0	0.266155	0	0	0	0
AC112259.1	0	0.0330399	0	0	0	0	0	0	0	0.0332058	0	0	0	0	0
AC112259.2	0	0	0	0	0	0	0	0	0	0	0	0.0626153	0	0	0
AC112274.1	0	0.0130876	0	0	0.0255421	0	0.0252191	0	0	0	0	0	0	0	0
AC112680.3	0	0	0.0234199	0	0	0	0	0.0219533	0	0	0.0446854	0	0	0	0
AC112680.4	0	0	0	0	0	0	0	0	0	0	0.11208	0	0	0	0
AC113001.1	0	0.0436663	0	0	0	0	0	0	0	0.0219428	0	0	0	0.0202815	0
AC113059.1	0.035936	0	0.0570278	0.0173895	0	0	0.0357382	0.0712756	0.0353932	0.0372795	0	0.0177092	0.0184489	0.0172286	0.0182417
AC113059.2	15.3399	18.7935	18.049	10.5448	11.6965	7.86126	2.42377	5.26044	3.52996	7.43618	9.26051	8.33662	6.03524	3.0242	5.38524
AC113082.3	0	0	0	0	0	0	0	0.071087	0	0	0	0	0	0	0
AC113282.1	0.0317466	0.0327689	0	0	0	0	0	0	0	0	0	0.0625786	0	0	0
AC113282.2	0	0	0.0606688	0	0	0	0	0	0	0	0	0	0.0588804	0	0
AC113282.4	0	0	0	0	0	0	0	0	0	0	0.12114	0	0	0	0
AC113282.5	0	0.0333154	0.068293	0	0	0.0643577	0.0641967	0.0640164	0	0	0	0	0	0	0
AC113291.2	0	0	0	0	0	0	0.0197338	0	0	0	0	0	0	0	0
AC113291.3	0	0	0	0	0	0.0896735	0	0	0	0	0	0	0	0	0
AC113304.1	0.0295644	0	0	0	0.0297783	0	0	0	0	0	0	0	0	0	0
AC113439.1	0	0	0.0242419	0	0	0	0	0	0	0	0	0	0	0	0
AC113508.1	0	0.0298966	0.0612849	0.0280314	0.0291735	0	0	0.0574471	0	0	0	0	0	0.027772	0
AC113508.2	0	0	0	0	0	0	0	0	0	0	0	0	0	0.095605	0.0506134
AC113508.4	0.0715872	0.0738924	0.0757358	0	0.216315	0.142743	0.498351	0.354966	0.0705059	0.297054	0.0722522	0	0.22051	0.0686411	0.0726774
AC114002.2	0	0	0	0	0	0	0	0	0	0.0466729	0	0	0	0	0
AC114002.3	0.101293	0.418217	0	0.294093	0.102025	0.201975	0	0	0	0.105079	0	0.0998334	0.104004	0.48562	0
AC114010.1	0	0	0	0	0	0	0	0.283598	0	0	0	0.140926	0	0	0
AC114412.2	0.0420089	0	0.13333	0	0	0	0	0.0416603	0	0.0435794	0.0847983	0.0414038	0	0.0402801	0
AC114575.1	0	0	0	0	0	0	0	0	0	0	0	0	0.0454591	0	0
AC114575.3	0	0.0328652	0	0	0.0320702	0	0	0	0	0	0	0	0	0	0.0323248
AC114645.1	0	0	0	0	0	1.15569	0	0.862168	0	0	0	0.571239	0	0	0
AC114645.2	0.0575893	0.118887	0.0609267	0.055735	0	0	0	0	0	0	0	0.0567597	0	0.165658	0.0584663
AC114645.3	0.224861	0.232102	0	0.145081	0.0754959	0.37364	0.298164	0.0743317	0	0.155512	0.07565	0.147748	0.615679	0.359345	0.0760952
AC114645.4	0.685101	0.495013	0.434882	0.397826	0.828069	0.478127	0.408797	0.271766	0.269901	0.426428	0.138293	0.405139	0.492407	0.394144	0.417321
AC114645.5	0	0	0	0	0	0	0.156212	0	0	0	0	0	0	0	0.0797345
AC114678.1	0	0	0	0	0	0	0.0866449	0	0	0	0	0	0	0	0.0884515
AC115034.1	0	0	0.0298138	0.0136367	0.0141923	0	0	0	0	0	0	0.0138874	0	0	0
AC115037.1	0.374078	0.205933	0.395757	0.555119	0.627975	0.895085	0.768839	1.18712	1.12985	0.362193	0.352383	0.36869	0.665758	0.406508	0.278502
AC115037.2	0	0.168483	0	0	0	0	0	0	0	0	0	0	0	0	0
AC115122.1	0.0407761	0.115745	0.0647088	0.0295974	0.0102678	0.0101633	0.0202758	0.0101094	0	0.0634509	0.0308662	0.0401888	0.0209338	0.0488726	0.0517464
AC115289.2	0	0	0	0.0187109	0	0	0	0	0	0	0	0	0	0	0
AC115297.1	0	0	0	0.0202967	0	0	0	0	0	0	0	0	0	0	0
AC115300.1	0	0	0	0	0	0	0	0	0.0961676	0	0	0	0	0	0
AC115747.1	0	0.0603414	0	0	0	0	0	0	0	0	0	0	0	0	0
AC115785.1	0.0691218	0.0356738	0	0	0	0	0.0343706	0	0	0	0	0.0340631	0.035486	0	0.0701745
AC115805.1	0	0	0	0	0	0	0	0	0	0	0	0	0	0	0.0212338
AC115805.2	0	0.021358	0	0	0	0	0	0	0	0.0214652	0	0	0	0.0198401	0
AC115880.1	0	0	0	0	0	0	0.0805577	0	0	0	0.0817562	0	0	0	0
AC116180.1	0	0	0	0	0	0	0	0.00836579	0.0249251	0	0	0	0	0	0
AC116503.1	0	0	0	0.0478528	0	0	0.0245863	0	0	0	0	0	0	0	0
AC116557.1	0	0	0.0376936	0	0	0	0	0	0	0	0	0	0	0	0
[truncated: 30,155 more rows]

## Sheet: 20%OI vs Control
GeneName	log2(FC)	P value	padj	Up/Down	Significant
Cdc45	-0.617169	2.4337e-11	1.81706e-10	down	yes
H19	0.948333	3.29994e-66	4.25692e-64	up	yes
Cav2	1.131	4.00416e-30	1.10194e-28	up	yes
Tbx4	0.619535	0.00370694	0.00959723	up	yes
Ngfr	-0.610341	4.4754e-05	0.000161239	down	yes
Wnt9a	1.15721	1.81879e-24	3.6096e-23	up	yes
Slc22a18	0.85445	0.000989082	0.00284812	up	yes
Ccnd2	0.6613	1.11041e-20	1.72178e-19	up	yes
Btbd17	-3.21599	0.000251521	0.000809748	down	yes
Drp2	0.680785	0.0192607	0.0423066	up	yes
Mid2	1.15543	2.73126e-14	2.61795e-13	up	yes
Scpep1	0.877269	6.03232e-54	5.02495e-52	up	yes
Tpd52l1	0.632927	9.22312e-05	0.000317511	up	yes
Bcl6b	-1.60364	2.67013e-22	4.6097e-21	down	yes
Comt	0.749144	1.20371e-14	1.19064e-13	up	yes
Fap	0.685041	0.000464464	0.00142728	up	yes
Pparg	2.53484	8.87457e-08	4.52398e-07	up	yes
Tom1l2	0.925518	4.6272e-21	7.3403e-20	up	yes
Itga5	1.07989	7.50519e-96	2.73365e-93	up	yes
Wdr77	-0.847096	6.32551e-27	1.45244e-25	down	yes
Hnrnpd	-0.64614	1.39055e-29	3.70071e-28	down	yes
Gm2a	0.613452	3.54226e-11	2.59161e-10	up	yes
Grm6	-1.99017	0.0180516	0.0399769	down	yes
Sema4f	0.754134	0.000286013	0.000913196	up	yes
Hoxb6	0.687011	0.0166358	0.0371963	up	yes
Loxl3	0.939291	1.70027e-49	1.20092e-47	up	yes
Dnmt3l	-0.599954	2.17362e-17	2.68465e-16	down	yes
Aire	-0.676417	2.79343e-05	0.000103761	down	yes
Icosl	-0.857015	1.19031e-09	7.45742e-09	down	yes
Rpa1	-0.628357	8.32007e-28	2.00719e-26	down	yes
Serpinf1	1.20665	1.68493e-97	6.38761e-95	up	yes
Tcf7	-0.723668	9.20256e-18	1.17167e-16	down	yes
Bcl11a	-0.982567	0.00191756	0.00523313	down	yes
Mmp11	0.72656	2.44078e-24	4.81316e-23	up	yes
Gm38393	-1.13184	1.60235e-12	1.3288e-11	down	yes
Mmp14	1.05099	1.58453e-82	3.77361e-80	up	yes
Ccl3	0.874777	0.00084503	0.00246657	up	yes
S100a6	0.95221	1.19184e-34	4.20907e-33	up	yes
N4bp3	-0.944135	4.65853e-18	6.10705e-17	down	yes
Nhp2	-0.765525	2.25346e-26	4.98336e-25	down	yes
Kctd10	0.795839	2.28064e-26	5.03746e-25	up	yes
Col6a1	0.742613	8.52816e-31	2.44474e-29	up	yes
Timp1	0.718064	2.1967e-32	6.8929e-31	up	yes
Cnnm3	-0.668896	8.04465e-10	5.14592e-09	down	yes
Sema6b	-0.853448	0.00944266	0.0224363	down	yes
Uhrf1	-0.996201	5.88334e-60	6.00489e-58	down	yes
Itgb7	-0.847984	9.9297e-07	4.50547e-06	down	yes
Rrp15	-0.626309	4.01459e-16	4.50332e-15	down	yes
Rnd2	-0.60825	2.11691e-05	8.00401e-05	down	yes
Srr	0.836993	1.04954e-06	4.74362e-06	up	yes
Sync	1.56481	8.87175e-09	5.05217e-08	up	yes
Cnn1	1.41014	1.32042e-74	2.40471e-72	up	yes
Ube2c	-0.849383	2.929e-42	1.51557e-40	down	yes
Cct3	-0.613232	4.96037e-27	1.14465e-25	down	yes
Tmem79	-0.898027	7.19046e-06	2.91319e-05	down	yes
Def8	-0.6278	2.26714e-19	3.26975e-18	down	yes
Meox1	0.612369	0.00797391	0.0192343	up	yes
Pax9	1.39471	0.00557271	0.0138988	up	yes
Irx2	1.09016	1.46841e-12	1.221e-11	up	yes
Col1a1	1.10195	2.0676e-100	9.36773e-98	up	yes
Nrip2	1.14723	0.0189086	0.0416217	up	yes
Fkbp10	0.98332	5.13032e-67	6.75892e-65	up	yes
Tnk1	-0.814764	7.31585e-07	3.37303e-06	down	yes
Csn3	-1.69732	3.02028e-12	2.43722e-11	down	yes
Akr1b3	-0.838222	6.77644e-41	3.30392e-39	down	yes
Hoxc13	1.4802	4.53639e-09	2.67688e-08	up	yes
Hoxc8	1.11991	4.15025e-12	3.31164e-11	up	yes
Hoxc6	0.635343	1.48166e-05	5.75079e-05	up	yes
Ddx18	-0.772168	1.10249e-40	5.26472e-39	down	yes
Tcirg1	0.699486	7.36238e-16	8.04491e-15	up	yes
Naglu	1.43412	5.0257e-34	1.71613e-32	up	yes
Rin2	0.704364	1.53257e-09	9.50866e-09	up	yes
Folh1	1.33605	0.00282386	0.00747238	up	yes
Hoxd13	0.81642	0.00049603	0.00151825	up	yes
Aif1l	1.10622	5.5311e-34	1.88179e-32	up	yes
Ltbp1	0.685589	6.59092e-27	1.5078e-25	up	yes
Nfix	0.875905	3.63887e-29	9.46719e-28	up	yes
Slc1a5	0.609678	2.43798e-22	4.21675e-21	up	yes
Gria3	1.09162	2.15526e-37	8.62848e-36	up	yes
Pdzd4	-1.26474	1.42338e-58	1.39135e-56	down	yes
Pnck	1.35719	0.000108902	0.000371187	up	yes
Ltbp2	1.11006	6.6977e-75	1.24416e-72	up	yes
Ccne1	-1.30014	4.75291e-87	1.35831e-84	down	yes
Slc39a13	0.947764	7.19892e-23	1.2908e-21	up	yes
Celf2	0.827445	1.43069e-12	1.1907e-11	up	yes
Sf3a1	-0.831961	1.18317e-44	6.60018e-43	down	yes
Clgn	-0.971369	3.1928e-06	1.36062e-05	down	yes
Paxip1	-0.748412	1.38607e-26	3.09838e-25	down	yes
Rhoc	0.773169	3.624e-33	1.19149e-31	up	yes
Tead3	0.688246	1.03762e-12	8.73743e-12	up	yes
Zim1	0.882922	3.53078e-05	0.000129314	up	yes
Angptl4	-1.7784	1.33189e-28	3.34793e-27	down	yes
Ncan	-0.82136	1.2898e-06	5.7775e-06	down	yes
Tmem161a	0.687337	3.59295e-13	3.13199e-12	up	yes
Slc25a42	1.10762	8.75692e-14	8.07288e-13	up	yes
Hltf	-0.611816	1.86188e-15	1.97073e-14	down	yes
Snrpd1	-0.969634	1.49275e-38	6.37457e-37	down	yes
Axl	1.2683	9.03598e-130	1.19895e-126	up	yes
Tgfb1	0.856114	2.24994e-27	5.30391e-26	up	yes
Med6	-0.702317	3.34446e-11	2.45754e-10	down	yes
Prkd1	0.966699	7.68356e-12	6.00715e-11	up	yes
Cse1l	-0.702997	5.22084e-39	2.26594e-37	down	yes
Fkbp7	0.724249	2.43498e-07	1.18347e-06	up	yes
Ggct	-0.979763	1.27001e-16	1.4754e-15	down	yes
Epdr1	1.20028	1.9607e-32	6.17321e-31	up	yes
Chaf1a	-0.729827	3.15738e-23	5.80133e-22	down	yes
Tmem39a	0.683875	2.56238e-23	4.74092e-22	up	yes
Pla1a	0.905383	0.000131297	0.000442162	up	yes
Mcm2	-0.829264	1.76156e-40	8.24253e-39	down	yes
Tpra1	0.758496	3.4647e-12	2.78254e-11	up	yes
Arrdc2	-0.8845	2.8718e-06	1.22918e-05	down	yes
Tomm40	-0.614358	4.18464e-16	4.68277e-15	down	yes
Prkar2b	1.32599	9.75932e-63	1.10542e-60	up	yes
Hmgn2	-1.23489	2.03816e-70	3.15507e-68	down	yes
Elf3	-0.818441	2.74321e-10	1.835e-09	down	yes
Efna2	-0.834451	6.80077e-07	3.1457e-06	down	yes
Cdk12	-0.826412	1.94453e-25	4.10007e-24	down	yes
Cnot11	-0.642156	4.30806e-14	4.06846e-13	down	yes
Foxj2	0.70246	1.70997e-09	1.05495e-08	up	yes
Zfp959	-0.688606	0.000332953	0.00104841	down	yes
Ccdc94	-0.641824	0.00118025	0.00335338	down	yes
Car11	0.64873	0.0145828	0.0330919	up	yes
Dlgap1	-1.13053	0.00473543	0.0119909	down	yes
Hck	0.839659	8.0354e-07	3.69104e-06	up	yes
Atp8b3	-0.825199	0.00621181	0.0153261	down	yes
Pld3	0.844626	4.33602e-38	1.7979e-36	up	yes
Grik5	0.771764	1.9247e-12	1.582e-11	up	yes
Elavl3	-1.19532	2.31502e-12	1.88696e-11	down	yes
Fcgrt	0.85757	2.19534e-10	1.48835e-09	up	yes
Dll3	-1.60908	3.06261e-09	1.83875e-08	down	yes
Dusp3	0.775937	2.85376e-14	2.72833e-13	up	yes
Prodh	-0.750146	3.51808e-09	2.09528e-08	down	yes
Fosb	1.52443	1.08621e-22	1.91619e-21	up	yes
Ercc1	0.603148	6.96145e-17	8.25245e-16	up	yes
Rps6ka1	-0.817331	1.82722e-34	6.38444e-33	down	yes
Insig2	0.654734	3.85796e-12	3.08637e-11	up	yes
Kif20a	-0.762375	5.22108e-36	1.95538e-34	down	yes
Syce2	-0.782372	2.07954e-15	2.19237e-14	down	yes
Nqo1	0.706155	2.40665e-24	4.7509e-23	up	yes
Ppfia3	-0.59251	0.00400233	0.0102931	down	yes
Il7r	1.52782	0.000137124	0.000460117	up	yes
Tfam	-0.658853	4.16359e-17	5.03206e-16	down	yes
Efnb3	-0.670283	0.00690817	0.0168806	down	yes
Mmd	0.800047	1.10582e-16	1.28869e-15	up	yes
Hlf	-1.55463	0.0160505	0.0360178	down	yes
Ssbp2	0.60243	3.77759e-05	0.000137755	up	yes
Fancl	-0.629384	1.67111e-07	8.24175e-07	down	yes
Brinp2	-1.29713	0.0126021	0.0290362	down	yes
Gstm5	0.757721	8.10518e-06	3.26103e-05	up	yes
Stat5a	0.77119	2.26208e-05	8.53033e-05	up	yes
Cavin1	0.942786	3.93936e-73	6.7757e-71	up	yes
Map3k20	0.853117	7.69877e-34	2.60023e-32	up	yes
Col5a3	1.11332	1.07295e-41	5.37229e-40	up	yes
Dnmt1	-0.715304	3.80127e-39	1.66539e-37	down	yes
Ppan	-0.736367	4.34016e-29	1.11976e-27	down	yes
Angptl2	0.616063	2.60021e-19	3.7414e-18	up	yes
Etv1	-1.45927	3.05593e-29	7.99535e-28	down	yes
Psap	0.814263	4.99527e-59	4.93575e-57	up	yes
Ptpn6	-0.904601	1.0075e-08	5.70942e-08	down	yes
Eno2	1.5862	1.38562e-64	1.66059e-62	up	yes
Emg1	-0.799873	8.5092e-28	2.05016e-26	down	yes
Spic	-3.09642	0.000923016	0.00267279	down	yes
9330159F19Rik	-2.04856	0.00294636	0.00776335	down	yes
Large1	0.750039	2.30602e-18	3.09961e-17	up	yes
Ddx56	-0.695179	3.85235e-24	7.49333e-23	down	yes
Gab2	1.28127	3.66881e-23	6.69467e-22	up	yes
Mettl17	-0.717424	9.02572e-09	5.1367e-08	down	yes
Mcoln1	0.706839	1.27976e-17	1.60845e-16	up	yes
Sgce	0.937546	1.78503e-19	2.59052e-18	up	yes
Chn2	0.877553	0.00703388	0.0171652	up	yes
Slbp	-0.971772	2.40893e-40	1.11871e-38	down	yes
Arid3b	-0.616707	1.77073e-15	1.8796e-14	down	yes
Cnn2	1.06641	6.47799e-75	1.21551e-72	up	yes
Polr2e	-0.622239	7.45641e-15	7.47896e-14	down	yes
Hdac9	0.866832	0.000201231	0.00065869	up	yes
Ly9	2.19764	1.0109e-06	4.58458e-06	up	yes
Mtfp1	-0.824393	1.78684e-05	6.82409e-05	down	yes
Pgf	1.13691	7.34418e-07	3.38525e-06	up	yes
Ulk2	0.773648	1.07123e-14	1.06299e-13	up	yes
Chmp2b	0.629441	8.29238e-13	7.02414e-12	up	yes
Plod3	0.852503	6.886e-40	3.0972e-38	up	yes
Lbr	-0.752145	2.38237e-36	9.08724e-35	down	yes
Crabp2	0.920106	1.92909e-11	1.45493e-10	up	yes
Nes	0.705487	1.04188e-36	4.05742e-35	up	yes
Thop1	-0.955924	9.5049e-40	4.25453e-38	down	yes
Rasa4	1.03772	6.94457e-18	8.97096e-17	up	yes
Hnrnpa2b1	-0.660066	5.15984e-30	1.40955e-28	down	yes
Sgsh	0.871308	1.75867e-07	8.65175e-07	up	yes
Cstb	0.605135	2.37559e-14	2.29122e-13	up	yes
Cd44	0.615432	7.67121e-23	1.37416e-21	up	yes
Wisp1	0.712819	5.58469e-18	7.27498e-17	up	yes
Ndrg1	1.03527	1.19844e-15	1.28907e-14	up	yes
Dnah2	-0.947006	0.00629107	0.0155011	down	yes
Prlr	-1.1828	0.0150274	0.0339929	down	yes
Fgfr4	0.766892	0.0160154	0.0359476	up	yes
Cadm3	0.717081	0.0178376	0.0395549	up	yes
Slc1a6	1.94525	5.64409e-47	3.53012e-45	up	yes
Msh6	-0.701494	2.3027e-44	1.26553e-42	down	yes
Nid1	0.935109	2.59177e-39	1.14358e-37	up	yes
Mcm5	-0.889946	3.39396e-53	2.76518e-51	down	yes
Hmox1	0.875683	2.83412e-48	1.8603e-46	up	yes
Il27ra	0.740494	0.0179628	0.0398018	up	yes
Asf1b	-0.834843	2.74135e-13	2.41343e-12	down	yes
Ddx39	-0.890531	1.82638e-39	8.11647e-38	down	yes
Igf1r	0.788867	2.9094e-24	5.70698e-23	up	yes
Trim28	-0.925301	5.24315e-60	5.38104e-58	down	yes
Mef2c	0.590958	0.0162653	0.0364511	up	yes
Mrvi1	1.02102	1.70322e-06	7.55343e-06	up	yes
Mthfd2	0.760444	4.59786e-34	1.57583e-32	up	yes
Kit	-0.808007	1.68028e-23	3.13069e-22	down	yes
Apoa2	-1.64717	1.49792e-09	9.30922e-09	down	yes
Ampd3	1.13131	4.6462e-27	1.07482e-25	up	yes
Ctcf	-0.781807	1.80856e-37	7.30342e-36	down	yes
Tfap4	-0.724102	2.57725e-09	1.56061e-08	down	yes
Ranbp1	-0.648216	1.67794e-22	2.92396e-21	down	yes
Sqor	1.14123	4.61265e-20	6.87678e-19	up	yes
Gpr108	0.679608	3.99928e-11	2.9088e-10	up	yes
Gata6	0.586881	0.00435754	0.0111128	up	yes
Reep5	0.766735	8.59046e-25	1.74974e-23	up	yes
Trh	-2.01483	1.30919e-156	2.43196e-153	down	yes
Smpd4	-0.732674	4.58883e-26	9.94658e-25	down	yes
Ctns	0.628284	1.61547e-07	7.97689e-07	up	yes
Shpk	1.31598	3.16129e-09	1.89391e-08	up	yes
Tuft1	1.18855	1.415e-26	3.15926e-25	up	yes
Rcn1	0.588373	3.61912e-17	4.39404e-16	up	yes
Dnase1	-1.37089	0.000479449	0.00147138	down	yes
Prg4	0.825704	0.000937333	0.00271002	up	yes
Calcoco2	-2.19992	1.19043e-67	1.60242e-65	down	yes
Atp5g1	-0.784903	1.1897e-20	1.84319e-19	down	yes
Rhox6	-1.00644	0.000967689	0.00279257	down	yes
Htra1	1.33104	1.88371e-94	6.60224e-92	up	yes
Hspb7	1.50774	1.05671e-09	6.65859e-09	up	yes
Epor	-1.47925	0.00014955	0.000499466	down	yes
Tep1	0.698302	8.08123e-13	6.85466e-12	up	yes
Tmbim1	0.869688	1.89296e-41	9.42724e-40	up	yes
Zbtb32	-0.695441	4.3653e-05	0.00015767	down	yes
Etv2	-2.69447	2.15843e-09	1.31978e-08	down	yes
Ggt1	-0.743855	0.0114525	0.0266728	down	yes
Crip1	-0.835345	2.58536e-05	9.64369e-05	down	yes
Elovl1	0.681782	3.42742e-15	3.54893e-14	up	yes
Hyi	1.02447	5.62011e-09	3.27373e-08	up	yes
Cdc20	-0.651691	4.79473e-23	8.71496e-22	down	yes
Nectin4	0.633353	0.010884	0.0255022	up	yes
Neurl1a	0.612306	5.17707e-08	2.71511e-07	up	yes
Srm	-0.825841	1.9094e-21	3.12227e-20	down	yes
Rbm14	-1.00101	1.38208e-32	4.38115e-31	down	yes
Actn3	-1.42518	1.19786e-27	2.85276e-26	down	yes
Bbs1	-0.77486	0.000179134	0.000591468	down	yes
Ndor1	-0.649826	5.56107e-14	5.1963e-13	down	yes
Nsmf	0.820316	3.28277e-12	2.64133e-11	up	yes
Pdk1	-0.982064	4.92081e-50	3.59878e-48	down	yes
Mvd	-1.05089	1.14205e-31	3.44953e-30	down	yes
Cyba	0.901221	2.1689e-16	2.46872e-15	up	yes
Cdt1	-0.596652	1.08042e-18	1.49218e-17	down	yes
Runx1t1	0.884498	9.18109e-09	5.22192e-08	up	yes
Pola1	-0.597479	3.17161e-18	4.21128e-17	down	yes
Gmnn	-0.983447	1.71553e-30	4.8066e-29	down	yes
B4galnt1	0.765411	6.79734e-11	4.84057e-10	up	yes
Sod2	-0.820644	1.24409e-33	4.15652e-32	down	yes
Stambp	0.793062	2.63679e-11	1.96081e-10	up	yes
P3h4	0.831207	7.97995e-25	1.62896e-23	up	yes
Chrd	0.706936	0.0119536	0.0276939	up	yes
Neu1	1.08003	8.60087e-31	2.46178e-29	up	yes
Pole	-0.598592	1.00989e-13	9.24577e-13	down	yes
Mrpl49	-0.603513	6.40871e-12	5.03801e-11	down	yes
Cav1	1.2463	1.54453e-99	6.52073e-97	up	yes
Bcl2l1	0.825965	5.8071e-30	1.58403e-28	up	yes
Ccdc124	-0.604486	8.43211e-11	5.96704e-10	down	yes
Cpt1c	0.660977	1.92711e-17	2.39132e-16	up	yes
Zfp655	0.590386	9.67732e-15	9.62344e-14	up	yes
Hnrnpa0	-0.738411	3.58939e-22	6.12835e-21	down	yes
Ift43	0.650825	1.21174e-06	5.44098e-06	up	yes
Id3	0.614759	3.68209e-13	3.20668e-12	up	yes
Arid1a	-0.643726	2.62687e-14	2.52441e-13	down	yes
Crlf1	1.21431	4.18881e-12	3.33811e-11	up	yes
Ctsd	0.820457	9.83548e-42	4.93794e-40	up	yes
Hmgcll1	0.701032	0.000117269	0.000398169	up	yes
Fgfrl1	0.70846	6.78234e-10	4.36882e-09	up	yes
Fhl2	1.15312	4.33078e-40	1.96696e-38	up	yes
Clstn3	-1.02851	7.96472e-17	9.38785e-16	down	yes
Prpf31	-0.834775	1.76701e-25	3.73e-24	down	yes
Herpud2	0.691229	2.64496e-20	4.01083e-19	up	yes
Nutf2	-0.633277	8.96575e-14	8.2572e-13	down	yes
Fut1	0.857223	0.00852867	0.0204371	up	yes
Elavl2	-0.892425	2.26939e-13	2.01223e-12	down	yes
Rab25	-1.17809	3.9575e-11	2.88293e-10	down	yes
Ubqln4	-0.625915	2.54767e-24	5.01861e-23	down	yes
Dynll1	-0.601249	2.87692e-20	4.35547e-19	down	yes
Tmem184b	0.688386	7.33029e-25	1.49964e-23	up	yes
Dqx1	0.888509	0.0225065	0.0486481	up	yes
Fam163b	-0.858606	0.0153206	0.0345627	down	yes
Met	0.78317	1.03355e-10	7.25592e-10	up	yes
Fpgs	-0.663046	2.62041e-16	2.97172e-15	down	yes
Apobec3	-0.639898	1.30346e-17	1.63712e-16	down	yes
Taf7l	1.24009	6.92023e-08	3.57183e-07	up	yes
Sardh	1.15192	1.25111e-14	1.23489e-13	up	yes
G0s2	2.28191	0.000238969	0.000772686	up	yes
Mcu	0.672752	9.23452e-15	9.19295e-14	up	yes
Fxyd5	0.748635	2.27068e-11	1.7015e-10	up	yes
Nuak2	0.654017	8.87838e-10	5.64038e-09	up	yes
Nxf2	2.04876	0.00198855	0.00540838	up	yes
Hyal1	0.675079	0.000130596	0.00044012	up	yes
Slc3a2	0.657546	6.38174e-32	1.9434e-30	up	yes
Spire2	-0.76481	2.69033e-05	0.000100111	down	yes
Ifi35	0.663646	0.00282533	0.00747518	up	yes
Eya4	1.21696	6.67145e-15	6.73893e-14	up	yes
Ebf3	0.760248	0.0028213	0.00746772	up	yes
Psen2	0.586524	4.07124e-06	1.70948e-05	up	yes
Cars	0.588463	1.26856e-23	2.38028e-22	up	yes
Phlda2	-1.52789	1.28213e-49	9.12519e-48	down	yes
Kdelr3	1.03453	9.53065e-36	3.54083e-34	up	yes
Adssl1	1.32688	1.41528e-11	1.08013e-10	up	yes
Odc1	-0.644806	1.59588e-25	3.38414e-24	down	yes
Thg1l	-0.931911	5.33471e-17	6.38927e-16	down	yes
Zfp296	-1.04865	5.03482e-14	4.72358e-13	down	yes
Evi5l	0.778574	5.15179e-07	2.41666e-06	up	yes
Scarf2	0.876661	1.77059e-18	2.40251e-17	up	yes
Wnt8a	-2.93762	8.95887e-25	1.8188e-23	down	yes
Nanog	-0.685749	6.24728e-37	2.45868e-35	down	yes
Steap4	-2.99581	0.00367041	0.00950795	down	yes
Mplkip	-0.766807	4.71956e-08	2.48852e-07	down	yes
Kif11	-0.656062	1.44081e-24	2.87791e-23	down	yes
Rpa3	-0.981705	3.23015e-19	4.62275e-18	down	yes
Podnl1	1.31245	4.78875e-05	0.000171729	up	yes
Amotl1	0.829558	4.65433e-19	6.56982e-18	up	yes
Etv5	-1.05648	9.45531e-70	1.39398e-67	down	yes
Atp6v0d1	0.586148	5.26406e-18	6.87177e-17	up	yes
Igf2bp1	-0.883116	1.26665e-66	1.6454e-64	down	yes
B4galnt2	1.06528	0.000497241	0.00152119	up	yes
Zfp651	0.697018	2.25929e-09	1.37782e-08	up	yes
Bcas1	-1.34748	0.00113184	0.00323016	down	yes
Atraid	0.814943	1.43477e-09	8.92577e-09	up	yes
Pea15a	0.858859	7.93306e-41	3.85771e-39	up	yes
St3gal1	0.731425	9.43837e-13	7.96941e-12	up	yes
Cacybp	-0.692894	2.1283e-32	6.68956e-31	down	yes
Bicc1	0.932924	4.94563e-16	5.5012e-15	up	yes
Tmem87b	0.677246	1.57694e-12	1.30831e-11	up	yes
Piezo1	0.752687	6.71494e-18	8.69852e-17	up	yes
Rnf166	0.633374	2.22983e-08	1.21506e-07	up	yes
Csf1	1.47716	2.0895e-194	6.46908e-191	up	yes
Kif1a	0.970722	4.19292e-28	1.02754e-26	up	yes
Dll1	0.633323	0.000559838	0.00169761	up	yes
Tppp3	0.653019	2.58802e-05	9.6517e-05	up	yes
Msh3	-0.694458	1.75837e-13	1.58023e-12	down	yes
Naf1	-0.745064	1.5996e-24	3.1848e-23	down	yes
Galns	1.08275	5.86803e-16	6.46912e-15	up	yes
Npdc1	0.64153	1.52612e-12	1.26786e-11	up	yes
Lrrk1	1.0451	1.3431e-30	3.81489e-29	up	yes
Actn1	0.783863	6.41301e-45	3.6768e-43	up	yes
Sirt2	0.705217	4.0875e-15	4.19732e-14	up	yes
Nolc1	-1.01728	7.32108e-83	1.81329e-80	down	yes
Hmgb3	-1.00298	2.59404e-24	5.10454e-23	down	yes
Map2	0.701266	6.6436e-11	4.73748e-10	up	yes
Endog	-0.614821	0.0201185	0.0439621	down	yes
Notch4	-0.86192	1.83072e-08	1.01032e-07	down	yes
Hivep2	0.614845	7.99886e-08	4.09443e-07	up	yes
Nat9	0.853675	3.16818e-09	1.89638e-08	up	yes
Ttbk1	-1.50372	7.87861e-07	3.6217e-06	down	yes
Gata3	1.1167	0.000106872	0.000364802	up	yes
Steap1	0.88302	1.32116e-17	1.65824e-16	up	yes
Hspa8	-1.15904	1.2994e-125	1.34098e-122	down	yes
Setdb1	-0.809992	3.82074e-35	1.38351e-33	down	yes
Plekho1	1.1187	2.10056e-29	5.53474e-28	up	yes
Anp32e	-0.79453	4.89148e-45	2.83066e-43	down	yes
Sqstm1	1.07976	1.31434e-79	2.68298e-77	up	yes
Rxrg	-1.92838	0.00295565	0.00778672	down	yes
Adamtsl4	0.949556	4.81294e-15	4.91777e-14	up	yes
Fam184b	-1.25262	0.0138637	0.0315758	down	yes
Lcorl	0.874323	6.05562e-16	6.64437e-15	up	yes
Bola1	-0.626457	7.06102e-05	0.000247669	down	yes
Wnt11	1.25989	2.45869e-11	1.83498e-10	up	yes
Lrrc27	0.869615	7.95275e-05	0.000276493	up	yes
Stk32c	1.13217	0.00247851	0.00663891	up	yes
Stard13	0.814486	1.36146e-12	1.13716e-11	up	yes
Diexf	-0.71454	1.8478e-12	1.52149e-11	down	yes
H2-M3	0.809309	0.000345205	0.00108359	up	yes
Lonrf3	0.737912	0.00900319	0.0214772	up	yes
Ctsz	0.591343	6.26983e-15	6.35051e-14	up	yes
Slc25a5	-0.713666	7.50623e-30	2.03556e-28	down	yes
Ppdpf	-0.925273	1.75373e-18	2.38313e-17	down	yes
Kcnq2	-1.26292	0.000310101	0.000983848	down	yes
Col20a1	1.04541	0.00196452	0.00534929	up	yes
Pls3	0.812141	1.28431e-47	8.2551e-46	up	yes
Wt1	-0.923068	5.1477e-06	2.13208e-05	down	yes
Ppfibp1	0.704027	3.33739e-24	6.51833e-23	up	yes
Cd274	1.70075	5.91123e-15	6.00038e-14	up	yes
Lnx2	-0.621886	1.5828e-09	9.80726e-09	down	yes
Dyrk3	-0.823784	7.3954e-18	9.52683e-17	down	yes
Mapkapk2	0.679616	8.79974e-19	1.22629e-17	up	yes
Lamp2	0.933979	1.97818e-55	1.75821e-53	up	yes
Phf21b	-0.65424	0.00101196	0.00290949	down	yes
Nlrp14	-3.20031	0.00508252	0.0127827	down	yes
Cmah	0.921684	0.000418979	0.00129825	up	yes
Srsf6	-0.643045	1.95224e-29	5.15125e-28	down	yes
Etaa1	-0.839496	3.96297e-22	6.74141e-21	down	yes
Rnd3	0.66763	5.17244e-22	8.75076e-21	up	yes
Brca1	-0.814574	3.60315e-30	9.93059e-29	down	yes
Cntnap1	1.08405	0.00825636	0.0198409	up	yes
Aldoc	-1.49551	5.09484e-14	4.77747e-13	down	yes
Zfp207	-0.689773	1.44436e-40	6.82708e-39	down	yes
Pipox	-1.30542	2.75733e-24	5.41439e-23	down	yes
Timp2	0.767215	9.51145e-53	7.58304e-51	up	yes
Cdc6	-1.32669	3.73468e-48	2.43422e-46	down	yes
Atad5	-0.686077	1.14319e-11	8.80794e-11	down	yes
Crlf3	-0.65923	1.81299e-19	2.62904e-18	down	yes
Rab11fip4	-0.715287	8.46454e-17	9.96434e-16	down	yes
Serinc3	0.69375	4.4039e-30	1.20837e-28	up	yes
Birc5	-0.730168	1.52683e-24	3.04318e-23	down	yes
Ctsa	0.812126	5.47744e-42	2.78764e-40	up	yes
Slc12a4	0.859501	5.99833e-35	2.15522e-33	up	yes
Myo1c	1.07226	9.6392e-83	2.35602e-80	up	yes
Jph2	2.13359	2.77502e-156	4.68625e-153	up	yes
Dhx58	0.624562	0.00159607	0.00442319	up	yes
Sgk2	-2.32478	9.26675e-06	3.69635e-05	down	yes
Ints2	-0.616249	8.8842e-14	8.18616e-13	down	yes
Mafk	0.897426	5.74087e-24	1.09827e-22	up	yes
Erbb3	-0.764459	1.47458e-15	1.57424e-14	down	yes
Pmp22	1.14605	1.34051e-47	8.58664e-46	up	yes
Zcchc10	-0.728115	2.20948e-13	1.96098e-12	down	yes
Tbx5	1.23648	0.00227447	0.00613214	up	yes
Tomm34	-0.831619	2.57133e-26	5.65266e-25	down	yes
Gpx3	0.770835	1.89276e-20	2.89859e-19	up	yes
Kpna2	-0.97083	1.6244e-68	2.28598e-66	down	yes
Cuedc1	0.997834	1.50068e-18	2.05276e-17	up	yes
Srsf1	-0.789559	2.3969e-36	9.12394e-35	down	yes
Shroom1	0.946605	0.00120881	0.0034277	up	yes
2019-09-08	0.769731	1.09617e-27	2.62065e-26	up	yes
Ypel2	0.634774	1.139e-07	5.71683e-07	up	yes
Trpv2	0.864129	1.61559e-08	8.98268e-08	up	yes
Cenpv	-0.664932	3.89306e-10	2.56172e-09	down	yes
Slc2a4	1.08357	0.000280408	0.000896688	up	yes
Gabarap	0.760268	1.44379e-29	3.8314e-28	up	yes
Acadvl	0.739309	1.75491e-13	1.57789e-12	up	yes
G3bp1	-0.771813	7.43122e-50	5.35048e-48	down	yes
Glra2	-3.28212	0.0166617	0.0372452	down	yes
Sparc	0.970095	4.81016e-86	1.29498e-83	up	yes
Tbx3	0.982153	7.00674e-46	4.22589e-44	up	yes
Cbx1	-0.786029	1.3844e-44	7.69959e-43	down	yes
Copz2	1.06674	1.99076e-17	2.467e-16	up	yes
Cpsf4l	-0.93486	1.84698e-06	8.14952e-06	down	yes
Ndel1	0.634301	1.92255e-18	2.60111e-17	up	yes
Zbtb4	0.805506	5.9961e-16	6.58684e-15	up	yes
Atp5g3	-0.632296	3.73019e-20	5.59258e-19	down	yes
Cd68	0.829115	3.44669e-13	3.00731e-12	up	yes
Abca5	1.53992	3.26352e-32	1.01717e-30	up	yes
Lsp1	0.770645	6.66994e-12	5.23894e-11	up	yes
Myh11	1.41186	1.30017e-48	8.71909e-47	up	yes
Unc45b	-1.50752	0.00115815	0.00329865	down	yes
Sult4a1	-0.799104	7.13659e-18	9.19981e-17	down	yes
Irf1	-0.783777	8.74486e-10	5.56317e-09	down	yes
P4ha2	0.723435	3.70578e-17	4.49631e-16	up	yes
Arrb1	-1.04178	1.00967e-24	2.0431e-23	down	yes
Tm4sf5	-1.59068	0.00216607	0.00585947	down	yes
Cxcl16	0.968977	2.53287e-09	1.53609e-08	up	yes
Pelp1	-0.836216	6.88873e-37	2.70539e-35	down	yes
Med11	-0.736934	9.97104e-06	3.96255e-05	down	yes
Alox15	-1.81624	0.00540139	0.0135206	down	yes
Sart3	-0.68088	6.48178e-21	1.02212e-19	down	yes
E2f2	-1.4824	7.12965e-13	6.08361e-12	down	yes
Plod1	0.696269	1.80677e-21	2.97013e-20	up	yes
Atp6ap1	0.896425	1.11052e-54	9.63969e-53	up	yes
Dnase1l1	0.798858	0.000513893	0.00156827	up	yes
Scrn1	0.873334	3.06962e-11	2.26544e-10	up	yes
Isyna1	-1.0378	6.27787e-42	3.17759e-40	down	yes
Rnf145	-0.637342	2.10861e-20	3.208e-19	down	yes
Scn1b	0.903161	5.77118e-19	8.11547e-18	up	yes
Chtf18	-0.62455	1.32746e-16	1.54118e-15	down	yes
Lhx9	0.934959	6.9191e-05	0.000243058	up	yes
Dpep1	0.957563	0.0227554	0.0491345	up	yes
Hsd17b1	1.60671	2.2191e-06	9.66851e-06	up	yes
Atp6v0a1	0.650504	2.65214e-16	3.00403e-15	up	yes
Psmc3ip	-0.739527	7.12526e-09	4.1067e-08	down	yes
Grb7	-1.16	4.77947e-35	1.72395e-33	down	yes
Aoc3	-1.26023	0.00428415	0.0109482	down	yes
Sec14l4	-1.46006	1.14549e-07	5.7463e-07	down	yes
Tlcd1	-0.713558	0.000294819	0.000939698	down	yes
Plscr3	0.668501	2.84949e-17	3.49157e-16	up	yes
Gyg	1.2326	9.93323e-48	6.42926e-46	up	yes
Rcn3	0.764401	1.60165e-22	2.79626e-21	up	yes
Slc6a8	0.633796	4.92815e-23	8.93997e-22	up	yes
Pdk4	0.659825	9.05721e-07	4.13993e-06	up	yes
Polr2i	-0.823651	1.64773e-09	1.0196e-08	down	yes
Fbxo5	-1.00074	1.45763e-34	5.1185e-33	down	yes
Rgs17	0.710131	0.0117926	0.0273686	up	yes
Frk	0.601922	0.00124248	0.0035146	up	yes
Hey2	1.02244	0.00114509	0.00326397	up	yes
Stxbp5	0.623909	1.02263e-08	5.7916e-08	up	yes
Trmt11	-0.639071	3.75305e-08	1.99589e-07	down	yes
Aig1	1.03112	1.06596e-22	1.88584e-21	up	yes
Fuca2	0.935844	2.40926e-21	3.91896e-20	up	yes
Plagl1	0.658888	1.61531e-12	1.33836e-11	up	yes
Wasf1	-0.602251	1.81969e-11	1.3752e-10	down	yes
Rab32	0.673316	9.66114e-07	4.39758e-06	up	yes
Slc16a10	0.610103	5.42688e-05	0.000193373	up	yes
Fyn	0.954281	4.42359e-39	1.93347e-37	up	yes
Lama4	1.05158	1.44237e-28	3.62074e-27	up	yes
Tnfaip3	0.723896	1.04552e-09	6.59255e-09	up	yes
Asf1a	-0.7697	3.46311e-12	2.78247e-11	down	yes
Smpdl3a	0.888166	2.03098e-08	1.11422e-07	up	yes
Rspo3	1.03904	1.31716e-07	6.57201e-07	up	yes
Slc6a15	-0.970984	5.70942e-15	5.80778e-14	down	yes
Lama2	1.48936	4.59539e-40	2.07698e-38	up	yes
P4ha1	0.902484	1.01828e-50	7.62726e-49	up	yes
Lims1	0.590942	6.60382e-22	1.10715e-20	up	yes
Cdk1	-0.85619	3.96419e-38	1.6511e-36	down	yes
Rhobtb1	0.992002	1.12221e-06	5.05486e-06	up	yes
Tmpo	-0.724521	2.05616e-39	9.1158e-38	down	yes
Sgk1	-0.755166	6.22782e-37	2.45622e-35	down	yes
Ikbip	0.617469	1.70341e-14	1.6619e-13	up	yes
Myb	-1.798	1.98158e-22	3.43696e-21	down	yes
Ahi1	0.61553	3.33971e-10	2.21344e-09	up	yes
Enpp3	-1.5499	3.69389e-84	9.39968e-82	down	yes
Mtfr2	-0.839199	7.09804e-12	5.55873e-11	down	yes
Ctgf	1.53091	5.28199e-121	4.45992e-118	up	yes
Stx7	0.687512	1.58217e-20	2.43701e-19	up	yes
Ifngr1	0.679633	2.86385e-09	1.72724e-08	up	yes
Hal	-0.686516	0.000165297	0.000548705	down	yes
Ntn4	1.5293	3.39349e-11	2.49061e-10	up	yes
Usp44	-0.774412	5.77583e-11	4.13456e-10	down	yes
Socs2	-0.69571	2.56914e-21	4.17172e-20	down	yes
Nuak1	1.08157	4.28097e-57	3.9368e-55	up	yes
Timp3	1.04493	6.33479e-44	3.41087e-42	up	yes
Dram1	0.833477	9.37116e-07	4.27712e-06	up	yes
Sirt1	-0.742257	9.88067e-23	1.7497e-21	down	yes
Herc4	-0.599219	1.83639e-21	3.01349e-20	down	yes
Ddx21	-0.841508	3.44192e-63	3.92252e-61	down	yes
Ppa1	-0.915716	8.51294e-41	4.11814e-39	down	yes
Sgpl1	0.747721	4.47896e-30	1.22716e-28	up	yes
Unc5b	1.0883	1.27853e-76	2.55377e-74	up	yes
Vsir	0.786036	6.49681e-05	0.000229003	up	yes
Slc16a7	1.18033	0.00188465	0.00515221	up	yes
Lrig3	0.609599	1.25074e-13	1.13668e-12	up	yes
Ddit4	0.892214	5.38931e-38	2.22966e-36	up	yes
Micu1	0.780756	3.11563e-19	4.46573e-18	up	yes
Plek	0.62351	0.000339136	0.00106614	up	yes
Srgap1	0.754254	9.46815e-10	6.00479e-09	up	yes
Egfr	1.11982	1.34992e-36	5.22421e-35	up	yes
Avpr1a	1.32017	0.000212988	0.000693995	up	yes
Apc2	0.617749	0.00064643	0.00193149	up	yes
Slc1a4	1.06355	3.33702e-46	2.03909e-44	up	yes
Ptprb	1.34023	1.04316e-09	6.57988e-09	up	yes
Kcnmb1	1.28359	0.00955247	0.0226754	up	yes
Mum1	-0.966757	1.44461e-34	5.08239e-33	down	yes
Meis1	0.901046	1.99578e-10	1.35801e-09	up	yes
Uqcr11	-0.638057	3.03828e-09	1.82533e-08	down	yes
Rab36	1.31497	0.000160999	0.000535396	up	yes
Snrpd3	-0.732583	1.62312e-23	3.03025e-22	down	yes
Ddc	-1.24286	7.25806e-10	4.66364e-09	down	yes
Mdm2	0.646285	5.41219e-33	1.76381e-31	up	yes
E2f7	-0.753293	1.7404e-15	1.84952e-14	down	yes
Phlda1	0.683624	6.10107e-05	0.000215832	up	yes
Sf3a2	-0.687049	2.09222e-20	3.18566e-19	down	yes
Mdm1	-0.71639	1.32964e-07	6.63073e-07	down	yes
Slc5a4b	-1.39368	0.000628479	0.00188361	down	yes
Irak3	-0.710887	2.6185e-08	1.41646e-07	down	yes
Helb	-0.790548	1.04543e-25	2.23732e-24	down	yes
Dip2a	0.817995	1.9758e-18	2.66772e-17	up	yes
Col6a2	0.84552	2.12626e-37	8.53074e-36	up	yes
Hcfc2	0.793426	1.68098e-09	1.03844e-08	up	yes
D10Wsu102e	-0.860891	2.57949e-31	7.64219e-30	down	yes
Aldh1l2	1.79189	9.60581e-62	1.04349e-59	up	yes
Lyrm7	0.682988	0.00187947	0.00513956	up	yes
Cpeb4	0.678621	8.39422e-09	4.80379e-08	up	yes
Stc2	1.29635	1.05602e-37	4.30189e-36	up	yes
Fstl3	0.981597	5.03988e-09	2.9552e-08	up	yes
Ccng1	0.663004	3.70799e-35	1.34531e-33	up	yes
Mgat1	0.653243	3.66753e-18	4.84208e-17	up	yes
Sgcd	1.23824	7.26489e-09	4.18328e-08	up	yes
Hnrnpab	-0.68163	0.000121776	0.000412567	down	yes
Hspa4	-0.694307	1.71014e-46	1.0554e-44	down	yes
Rnf130	0.608973	4.69268e-08	2.47505e-07	up	yes
Jade2	-1.07903	3.45042e-24	6.7256e-23	down	yes
Pdlim4	0.599556	0.000534417	0.00162745	up	yes
Cdkn2aipnl	-0.922567	1.23223e-32	3.93296e-31	down	yes
Nefh	-2.03121	1.10729e-60	1.1687e-58	down	yes
Upp1	-1.34408	1.14399e-74	2.10403e-72	down	yes
Nipal4	1.37768	4.64192e-16	5.17266e-15	up	yes
Zfp607a	-0.758979	0.00774685	0.0187377	down	yes
Tcn2	0.866461	3.09393e-24	6.06254e-23	up	yes
2310033P09Rik	-0.770314	6.75407e-06	2.74838e-05	down	yes
Efemp1	0.929724	1.96065e-18	2.65072e-17	up	yes
Aebp1	1.14268	3.9882e-75	7.55968e-73	up	yes
Supt4a	-0.7978	5.57578e-13	4.79517e-12	down	yes
2019-09-04	1.62885	5.89334e-10	3.81711e-09	up	yes
Tubd1	-0.635631	0.000203067	0.000664347	down	yes
Znhit3	-0.997916	7.38538e-15	7.41572e-14	down	yes
Acaca	-0.828057	4.63843e-28	1.13513e-26	down	yes
Shmt1	-1.2243	3.20625e-68	4.4118e-66	down	yes
Bzw2	-0.712275	1.31749e-28	3.31622e-27	down	yes
Elac2	-0.685322	7.22995e-21	1.13747e-19	down	yes
Twistnb	-0.667463	5.00499e-17	6.00599e-16	down	yes
Rock2	0.830946	2.66686e-27	6.24711e-26	up	yes
Arsg	0.964271	0.000222649	0.000722811	up	yes
Fam84a	-1.10025	0.00189776	0.0051827	down	yes
Fam20a	0.8507	5.51795e-11	3.96064e-10	up	yes
Abca8b	0.910238	0.000279784	0.000894999	up	yes
Rdh14	0.651285	2.25556e-05	8.50746e-05	up	yes
Map2k6	-0.588061	0.00281459	0.00745103	down	yes
Klhl29	0.652773	0.0199603	0.0436779	up	yes
Rnaseh1	-0.690076	1.00734e-08	5.70942e-08	down	yes
Rsad2	0.917867	1.89244e-05	7.20074e-05	up	yes
Rrm2	-1.00582	2.83298e-73	4.91827e-71	down	yes
Cbll1	-0.671577	5.8622e-08	3.05288e-07	down	yes
Dnmt3a	-1.24566	7.37481e-107	4.15135e-104	down	yes
Kif3c	0.602447	3.01074e-08	1.61781e-07	up	yes
Mmp28	0.903235	0.000567479	0.00171797	up	yes
Nle1	-0.680902	6.99091e-12	5.48177e-11	down	yes
Mrc2	1.09153	1.69801e-71	2.71915e-69	up	yes
Lig3	-0.692608	1.52448e-16	1.76551e-15	down	yes
Ftsj3	-0.668716	1.40959e-30	3.98762e-29	down	yes
Psmd12	-0.592912	6.68366e-23	1.20073e-21	down	yes
Cep112	0.78497	0.00156508	0.00434509	up	yes
Slc9a3r1	-0.993484	2.88351e-31	8.48877e-30	down	yes
Sumo2	-0.733562	1.28135e-35	4.73209e-34	down	yes
Nup85	-0.726656	4.9697e-28	1.2131e-26	down	yes
Itgb4	0.645257	1.42112e-06	6.34433e-06	up	yes
Trim47	0.863913	6.48001e-10	4.18251e-09	up	yes
Aspa	-1.67775	0.00116341	0.0033116	down	yes
Galr2	-1.3756	0.0157767	0.0354589	down	yes
Pimreg	-0.713563	2.96438e-10	1.9737e-09	down	yes
Mxra7	0.601206	5.20212e-08	2.72748e-07	up	yes
Mfsd11	0.718098	2.20397e-09	1.34586e-08	up	yes
Kif1c	0.723293	7.478e-38	3.08692e-36	up	yes
Pld2	0.674218	5.51821e-08	2.88506e-07	up	yes
Coro6	0.685931	0.0029189	0.00769754	up	yes
Cpd	0.685263	9.35846e-19	1.30219e-17	up	yes
Rflnb	1.32916	1.54788e-40	7.26161e-39	up	yes
Cacna1g	0.746408	2.07019e-10	1.4071e-09	up	yes
Hoxb9	0.896465	1.15496e-09	7.25549e-09	up	yes
Lrrc46	-1.57842	0.00769444	0.0186182	down	yes
Fbxl20	0.734953	4.66704e-20	6.95228e-19	up	yes
Dlg4	1.25666	1.0301e-61	1.11251e-59	up	yes
Nr1d1	1.16869	5.28108e-29	1.35687e-27	up	yes
Per1	0.737753	4.49917e-16	5.0166e-15	up	yes
Vamp2	0.658923	1.42249e-10	9.8304e-10	up	yes
Aurkb	-0.753634	6.67369e-24	1.27149e-22	down	yes
Pfas	-0.829051	5.68826e-41	2.79537e-39	down	yes
Pik3r5	0.943279	6.19868e-06	2.53795e-05	up	yes
Myh3	-1.41575	0.000306921	0.00097426	down	yes
Krt19	0.918261	2.94608e-20	4.45293e-19	up	yes
Top2a	-0.728538	1.13837e-37	4.60705e-36	down	yes
Acly	-0.752444	9.16556e-44	4.92079e-42	down	yes
Ubtf	-0.630103	4.29773e-24	8.32478e-23	down	yes
Adam11	-0.94613	0.00045679	0.00140602	down	yes
Eftud2	-0.642262	2.69059e-22	4.6364e-21	down	yes
Dcakd	-0.967114	2.45706e-34	8.56328e-33	down	yes
Plcd3	0.590509	7.63607e-07	3.51369e-06	up	yes
Coch	0.686381	2.83401e-06	1.21497e-05	up	yes
Ston2	-0.615821	7.37013e-09	4.24125e-08	down	yes
Sel1l	0.659762	4.21544e-20	6.28964e-19	up	yes
Pole2	-0.736368	4.35108e-10	2.85301e-09	down	yes
Cdkl1	1.00783	0.0185785	0.0409728	up	yes
Galc	0.610235	2.08799e-06	9.12775e-06	up	yes
Ptpn21	0.900871	2.37802e-27	5.59166e-26	up	yes
Npas3	0.870932	0.0231876	0.0499806	up	yes
Polr2h	-0.590361	1.12675e-10	7.87748e-10	down	yes
1110008L16Rik	-0.751126	1.26955e-13	1.15152e-12	down	yes
Ngb	-2.41486	0.00815967	0.0196354	down	yes
Gstz1	0.728661	4.33506e-10	2.84351e-09	up	yes
Ahsa1	-0.758139	4.64416e-28	1.13513e-26	down	yes
Nova1	-0.671498	0.00148059	0.00413027	down	yes
Mthfd1	-0.899815	9.85845e-66	1.23737e-63	down	yes
Tex21	-1.14454	3.18192e-08	1.70584e-07	down	yes
Atl1	1.10059	2.58871e-08	1.40116e-07	up	yes
Pygl	0.81713	5.52144e-06	2.27621e-05	up	yes
Rtn1	-0.719445	0.000208478	0.000680734	down	yes
Vrk1	-0.595969	1.62274e-16	1.86998e-15	down	yes
Plek2	0.66948	0.00886723	0.0211774	up	yes
Galnt16	0.868155	8.99933e-06	3.59431e-05	up	yes
Erh	-0.92695	1.35337e-38	5.79268e-37	down	yes
Susd6	0.646261	3.68237e-20	5.52981e-19	up	yes
Esyt2	0.883404	3.37707e-32	1.0508e-30	up	yes
Cdca7l	-0.652026	1.95394e-09	1.19869e-08	down	yes
Nrde2	-0.80137	1.07713e-14	1.06827e-13	down	yes
9030617O03Rik	0.992477	9.73292e-21	1.51932e-19	up	yes
Fbln5	1.11245	2.62721e-65	3.25354e-63	up	yes
Chga	-0.784707	6.23718e-07	2.89655e-06	down	yes
Otub2	1.1417	4.35413e-21	6.93662e-20	up	yes
Ifi27l2b	1.08345	1.1591e-06	5.21469e-06	up	yes
Net1	-0.662421	1.3362e-16	1.55036e-15	down	yes
Acot2	1.90892	9.0257e-58	8.46775e-56	up	yes
Npc2	0.661087	1.22216e-29	3.27602e-28	up	yes
Ylpm1	-0.729203	2.9369e-20	4.44266e-19	down	yes
Fos	1.10599	9.34411e-34	3.1445e-32	up	yes
Tgfb3	2.17325	8.99247e-200	3.34088e-196	up	yes
Cyp46a1	1.23085	0.00653844	0.0160601	up	yes
Hhipl1	1.23899	4.16488e-10	2.73671e-09	up	yes
Meg3	1.2267	0.000240502	0.000777102	up	yes
Fdft1	-0.887915	6.73577e-33	2.18748e-31	down	yes
Cinp	-0.608867	7.55947e-12	5.91262e-11	down	yes
Tnfaip2	0.85965	1.85513e-21	3.04157e-20	up	yes
Klc1	0.694614	5.19993e-24	9.99938e-23	up	yes
Kif26a	-0.653428	2.26742e-05	8.54873e-05	down	yes
Gpr132	1.24881	0.00787514	0.0190183	up	yes
Gpr137b	0.746424	5.84787e-11	4.1813e-10	up	yes
Amph	-0.634391	0.000331828	0.00104582	down	yes
Sfrp4	1.05167	0.000715981	0.00212055	up	yes
Aoah	-0.964144	8.17789e-10	5.22395e-09	down	yes
Trim27	-0.679905	7.52086e-22	1.25749e-20	down	yes
Elovl2	-0.64764	0.00056221	0.00170369	down	yes
Nedd9	1.36156	1.52429e-40	7.18661e-39	up	yes
Hivep1	0.585514	3.43146e-07	1.63947e-06	up	yes
Edn1	1.32147	1.84509e-10	1.26148e-09	up	yes
Cap2	0.890354	9.97926e-11	7.01114e-10	up	yes
Nup153	-0.665123	2.12639e-21	3.47099e-20	down	yes
Dek	-0.970639	1.71899e-55	1.53519e-53	down	yes
Ogn	1.24518	3.15839e-40	1.45584e-38	up	yes
Cenpp	-0.718422	4.4412e-06	1.85769e-05	down	yes
Prpf4b	-0.587168	1.66148e-13	1.49606e-12	down	yes
Sema4d	-0.768843	4.94483e-16	5.5012e-15	down	yes
Gadd45g	0.872473	1.72625e-16	1.98433e-15	up	yes
Ptch1	-0.613643	7.15027e-15	7.19521e-14	down	yes
Ctsl	0.940378	1.50995e-58	1.4533e-56	up	yes
Mxd3	-1.15471	6.31433e-08	3.27365e-07	down	yes
Pdlim7	0.619536	2.44557e-18	3.28243e-17	up	yes
Ddx46	-0.614151	1.43943e-26	3.20994e-25	down	yes
Pitx1	1.02663	3.75981e-05	0.000137161	up	yes
Fastkd3	-0.644992	2.546e-10	1.71109e-09	down	yes
Adcy2	0.608545	0.000324109	0.00102427	up	yes
Trip13	-0.742632	3.05502e-22	5.24978e-21	down	yes
Ahrr	0.699831	0.00785345	0.0189733	up	yes
Cast	0.617717	9.45887e-21	1.47902e-19	up	yes
Pcsk1	-0.997544	0.00885265	0.0211507	down	yes
Rhobtb3	0.622021	4.97432e-13	4.29182e-12	up	yes
Srd5a1	-1.08355	4.3312e-07	2.04828e-06	down	yes
Nsun2	-0.605771	8.39084e-29	2.12644e-27	down	yes
Mrpl36	-0.826091	1.62682e-15	1.72981e-14	down	yes
Lpcat1	-0.775123	2.66343e-24	5.23555e-23	down	yes
Gtf2h2	-0.637847	3.89699e-13	3.39065e-12	down	yes
Arhgef28	1.03816	3.84543e-22	6.55345e-21	up	yes
Hexb	0.635824	2.49485e-13	2.20477e-12	up	yes
Polk	0.767306	4.4958e-18	5.90205e-17	up	yes
Hmgcr	-0.919144	3.16632e-45	1.84381e-43	down	yes
Iqgap2	-0.656721	3.06663e-11	2.26413e-10	down	yes
F2rl1	-0.659358	3.91644e-22	6.66836e-21	down	yes
Aggf1	-0.658115	5.02307e-20	7.47066e-19	down	yes
Elovl7	1.53851	4.10976e-38	1.7079e-36	up	yes
Depdc1b	-0.640234	1.95266e-06	8.57509e-06	down	yes
Rab3c	2.25504	0.0223008	0.0482752	up	yes
Plk2	0.97189	9.14737e-71	1.42791e-68	up	yes
Zfyve16	0.593844	1.61373e-10	1.11107e-09	up	yes
Dhfr	-1.0827	4.67905e-36	1.75592e-34	down	yes
Erbin	0.589787	1.04228e-15	1.12829e-14	up	yes
Parp8	0.973324	3.10422e-19	4.45282e-18	up	yes
Emb	-0.592755	1.06717e-22	1.88618e-21	down	yes
Fgf10	0.657026	0.003263	0.00854073	up	yes
Gpx8	0.605821	3.31259e-11	2.43509e-10	up	yes
Samd8	0.587879	7.12034e-10	4.57831e-09	up	yes
Fam213a	0.630935	0.000135693	0.000455647	up	yes
Ldb3	0.838845	5.19932e-07	2.43772e-06	up	yes
Zswim8	0.668663	4.98677e-16	5.54364e-15	up	yes
Camk2g	0.677912	8.34098e-22	1.39336e-20	up	yes
Plau	0.586297	1.55175e-11	1.1804e-10	up	yes
Vcl	0.94799	1.58911e-35	5.84541e-34	up	yes
Txndc16	1.26761	1.33219e-29	3.55046e-28	up	yes
Ero1l	1.00348	7.97233e-66	1.00744e-63	up	yes
Samd4	0.810387	1.06108e-18	1.46656e-17	up	yes
Otx2	-2.57363	5.99178e-13	5.13391e-12	down	yes
Ppif	-0.738614	2.66853e-14	2.56179e-13	down	yes
Pnp	-0.671364	1.80345e-13	1.61528e-12	down	yes
Sh3bp5	1.10657	5.00871e-28	1.22102e-26	up	yes
Arhgef3	-0.645414	2.17301e-06	9.48224e-06	down	yes
Dph3	-0.723226	1.42884e-06	6.37421e-06	down	yes
Glt8d1	0.661282	1.6599e-08	9.20701e-08	up	yes
Pspc1	-0.782785	4.11557e-25	8.57072e-24	down	yes
Ctsb	0.709777	7.18302e-45	4.093e-43	up	yes
Prkcd	0.597273	2.228e-16	2.53289e-15	up	yes
Anxa8	0.910358	1.55521e-25	3.30167e-24	up	yes
Eef1akmt1	-1.44359	7.59181e-33	2.45262e-31	down	yes
Xpo4	-0.736916	4.89676e-27	1.13137e-25	down	yes
Tdh	-0.919505	3.86393e-40	1.76789e-38	down	yes
Pinx1	-0.768842	1.61412e-12	1.33797e-11	down	yes
Lats2	1.49259	6.21903e-68	8.43245e-66	up	yes
Ska3	-0.667067	2.11064e-15	2.22264e-14	down	yes
Micu2	0.729953	7.47871e-17	8.83744e-16	up	yes
Fgf9	2.4238	0.00127704	0.00359866	up	yes
Ints9	-0.620199	1.85481e-13	1.65968e-12	down	yes
Spata13	-0.832187	8.77151e-16	9.55657e-15	down	yes
Cacna2d3	2.10507	0.0140116	0.0318775	up	yes
Esd	0.731035	5.03726e-33	1.6445e-31	up	yes
Enox1	-1.29557	2.94409e-18	3.9232e-17	down	yes
Tnfsf11	-1.15491	6.26316e-09	3.62783e-08	down	yes
Pbk	-0.897517	9.42499e-19	1.31047e-17	down	yes
Esco2	-0.821413	4.40294e-29	1.13438e-27	down	yes
Ebf2	1.0855	0.000206949	0.000676333	up	yes
Nefl	-1.14694	4.46704e-29	1.1493e-27	down	yes
Tnfrsf10b	0.797702	3.97125e-29	1.02887e-27	up	yes
Pdlim2	0.851112	2.31953e-11	1.7374e-10	up	yes
Sorbs3	0.890189	3.08437e-23	5.67843e-22	up	yes
Ppp3cc	1.04445	2.62126e-08	1.41754e-07	up	yes
Bmp1	0.654955	3.81698e-24	7.43231e-23	up	yes
Fgf17	-0.893228	2.30896e-14	2.22927e-13	down	yes
Gfra2	-1.62375	0.000883983	0.00257098	down	yes
Itm2b	0.671007	1.13091e-32	3.62204e-31	up	yes
Ednrb	1.87311	0.000141245	0.000473263	up	yes
Cln5	0.881569	9.84063e-29	2.49046e-27	up	yes
Mbnl2	0.970491	1.02277e-27	2.45147e-26	up	yes
Gdnf	1.01975	0.000207987	0.000679486	up	yes
Osmr	0.602186	2.6436e-10	1.77284e-09	up	yes
Fyb	1.08602	0.000450584	0.00138784	up	yes
Mcpt8	-0.644454	0.000770879	0.00226616	down	yes
Rem2	-1.34807	2.65788e-06	1.14634e-05	down	yes
Haus4	-0.919922	1.26823e-24	2.54412e-23	down	yes
Fbxo4	1.10076	1.46245e-10	1.00915e-09	up	yes
Pdzd2	0.648855	0.00144262	0.00403403	up	yes
Sub1	-0.841015	3.99278e-34	1.37352e-32	down	yes
Jph4	-1.56025	4.87219e-23	8.8471e-22	down	yes
Dhrs4	-0.784366	4.99023e-14	4.68648e-13	down	yes
Adcy4	0.886236	0.00639612	0.0157349	up	yes
Ankrd33b	0.714567	0.00289798	0.00764996	up	yes
Ctnnd2	1.00523	8.42605e-09	4.81903e-08	up	yes
Rad1	-0.66234	4.10864e-11	2.98582e-10	down	yes
Laptm4b	0.616835	8.27923e-17	9.75238e-16	up	yes
Sdc2	0.79364	1.76136e-28	4.39182e-27	up	yes
Retreg1	0.710979	4.98847e-07	2.34538e-06	up	yes
Grhl2	-0.864836	2.02477e-17	2.50748e-16	down	yes
Rrm2b	0.606442	2.80224e-07	1.35066e-06	up	yes
Zfpm2	0.974897	1.03551e-10	7.26697e-10	up	yes
Rad21	-0.643468	3.74415e-34	1.29278e-32	down	yes
Shcbp1	-0.71684	1.30734e-11	1.00311e-10	down	yes
Matn2	0.77062	1.44831e-08	8.08891e-08	up	yes
Pop1	-0.944295	8.04954e-41	3.90413e-39	down	yes
Sqle	-1.00789	1.14896e-47	7.41078e-46	down	yes
Fbxo32	1.03409	3.12867e-13	2.74272e-12	up	yes
Atad2	-0.653872	2.74051e-20	4.15234e-19	down	yes
Asap1	0.652166	5.92995e-21	9.37487e-20	up	yes
Tef	0.934556	1.51181e-35	5.57211e-34	up	yes
L3mbtl2	-0.957322	4.02858e-42	2.07299e-40	down	yes
Adsl	-0.692339	1.36944e-24	2.74123e-23	down	yes
Deptor	-0.892845	8.29212e-21	1.30097e-19	down	yes
Dscc1	-1.18839	1.82802e-10	1.25073e-09	down	yes
Enpp2	-1.43828	6.42123e-13	5.48922e-12	down	yes
Tomm22	-0.619603	1.61289e-18	2.19978e-17	down	yes
Smc1b	1.1831	0.000191104	0.000627976	up	yes
Parvb	0.594334	1.64585e-11	1.24891e-10	up	yes
Myh9	1.01668	6.42673e-73	1.0853e-70	up	yes
Naga	1.2551	1.10892e-37	4.50751e-36	up	yes
2019-09-03	-0.761175	4.4178e-10	2.89461e-09	down	yes
Rapgef3	1.0887	1.00322e-09	6.33654e-09	up	yes
Xrcc6	-0.656723	5.5121e-15	5.61672e-14	down	yes
Hdac7	1.19825	2.46319e-48	1.62833e-46	up	yes
Polr3h	-0.630171	5.28662e-10	3.43973e-09	down	yes
Col2a1	0.978204	3.14186e-27	7.34128e-26	up	yes
Hoxc10	0.707978	0.000240357	0.000776768	up	yes
Hoxc5	1.15729	1.70762e-05	6.54442e-05	up	yes
Ppp1r1a	-0.856571	1.67912e-10	1.15396e-09	down	yes
Emp2	1.23095	2.64443e-54	2.23286e-52	up	yes
Bcl6	0.699111	2.67173e-06	1.15044e-05	up	yes
Il1rap	0.620421	1.00724e-05	3.99966e-05	up	yes
Srl	-0.734426	4.43453e-10	2.90363e-09	down	yes
Hes1	0.989632	3.12829e-21	5.03999e-20	up	yes
4930451G09Rik	-2.56311	0.0193982	0.0425582	down	yes
Eef2kmt	-0.602562	2.19596e-05	8.29279e-05	down	yes
Apod	-1.73279	0.00212974	0.00576539	down	yes
Hgh1	-0.863318	2.63865e-11	1.96141e-10	down	yes
Bop1	-0.645878	9.48816e-19	1.31728e-17	down	yes
Mroh1	0.810593	9.31467e-19	1.29707e-17	up	yes
Grina	1.02816	3.63936e-40	1.67338e-38	up	yes
Gsdmd	0.952444	7.64891e-09	4.39623e-08	up	yes
Lynx1	0.7545	2.62087e-10	1.75886e-09	up	yes
Arc	-0.624357	0.000211824	0.000690566	down	yes
Chkb	0.621415	3.59733e-08	1.91693e-07	up	yes
Arsa	0.962462	7.26359e-25	1.48763e-23	up	yes
Rabl2	-0.60883	0.000345107	0.00108359	down	yes
Yaf2	0.588825	2.14359e-09	1.31114e-08	up	yes
Alcam	0.722172	1.46931e-17	1.83674e-16	up	yes
Morc1	-1.324	2.22896e-18	3.00037e-17	down	yes
Tagln3	-1.19756	0.000161694	0.000537513	down	yes
Cd200	1.47141	4.67522e-31	1.36552e-29	up	yes
Ccdc80	1.32593	3.28619e-67	4.36031e-65	up	yes
Mcm4	-0.961894	2.34274e-75	4.48647e-73	down	yes
Ube2v2	-0.622565	4.36691e-14	4.11775e-13	down	yes
Snai2	0.779033	1.31948e-15	1.41353e-14	up	yes
Rrn3	-0.595899	2.19302e-26	4.85549e-25	down	yes
Pla2g10	-1.66277	3.13282e-11	2.30933e-10	down	yes
Boc	1.09537	8.14352e-20	1.19207e-18	up	yes
Mrpl40	-0.680106	6.86461e-17	8.14285e-16	down	yes
Gbe1	0.669773	1.60571e-05	6.19474e-05	up	yes
Zbtb20	0.776852	3.69883e-05	0.000135069	up	yes
Usp7	-0.773824	9.05477e-45	5.12809e-43	down	yes
Dgcr8	-0.720078	2.31619e-16	2.63044e-15	down	yes
Gsc2	-1.59377	0.00613512	0.015151	down	yes
St3gal6	0.873715	0.00474811	0.0120165	up	yes
Senp5	0.603393	2.30763e-09	1.40638e-08	up	yes
Ypel1	-1.05297	5.09891e-06	2.11422e-05	down	yes
Yars2	-0.624461	2.30987e-10	1.56143e-09	down	yes
Tfrc	-1.33234	3.80485e-94	1.28507e-91	down	yes
Arhgap31	0.586992	1.50063e-08	8.36568e-08	up	yes
Umps	-0.888288	3.14174e-37	1.25238e-35	down	yes
Fstl1	0.751821	3.04283e-42	1.5701e-40	up	yes
Mylk	1.47621	8.17823e-31	2.34805e-29	up	yes
Adcy5	0.595355	0.0220919	0.04788	up	yes
Pdia5	1.01062	4.05272e-44	2.20772e-42	up	yes
Hspbap1	-0.592773	7.84633e-17	9.25419e-16	down	yes
Rfc4	-0.594315	2.97663e-09	1.79061e-08	down	yes
Masp1	0.850331	1.21044e-11	9.31064e-11	up	yes
App	1.15464	5.06446e-126	5.54419e-123	up	yes
Adamts1	1.17605	1.90861e-35	7.00679e-34	up	yes
Adamts5	1.87049	6.13098e-61	6.50795e-59	up	yes
Pros1	0.639564	7.28861e-13	6.21355e-12	up	yes
Chaf1b	-0.645405	2.32563e-15	2.43935e-14	down	yes
Runx1	0.641799	2.30901e-09	1.40676e-08	up	yes
Donson	-0.64295	2.19759e-06	9.58721e-06	down	yes
Gart	-0.666165	1.7275e-34	6.05473e-33	down	yes
Ifngr2	0.833598	1.90917e-20	2.92131e-19	up	yes
Ifnar2	0.682723	9.48969e-10	6.0164e-09	up	yes
Adcy6	0.875711	1.30541e-21	2.16318e-20	up	yes
Tuba1b	-0.743531	3.81289e-33	1.24917e-31	down	yes
Racgap1	-0.611664	1.43404e-19	2.08931e-18	down	yes
Asic1	-0.717844	8.8641e-06	3.5464e-05	down	yes
Smarcd1	-0.731109	7.69779e-29	1.95614e-27	down	yes
Nr4a1	0.844779	7.57399e-26	1.63029e-24	up	yes
Krt7	0.712389	4.98786e-08	2.62329e-07	up	yes
Krt18	0.786547	5.92974e-34	2.01005e-32	up	yes
Soat2	1.547	8.01585e-09	4.59859e-08	up	yes
Igfbp6	1.11796	8.3674e-15	8.3611e-14	up	yes
Sncg	0.822033	0.00024434	0.000788408	up	yes
Cdkn1a	0.894485	1.49098e-58	1.44253e-56	up	yes
Abcc1	1.0171	2.49157e-50	1.83665e-48	up	yes
Fhl1	0.982698	2.81659e-58	2.68313e-56	up	yes
Msrb2	-1.00758	1.93451e-06	8.50139e-06	down	yes
Rfc2	-0.59336	3.13693e-14	2.98982e-13	down	yes
Prmt5	-0.701151	1.40725e-33	4.6932e-32	down	yes
Wrb	-0.734234	1.8219e-14	1.77099e-13	down	yes
Rpp14	-0.617092	4.50928e-12	3.58581e-11	down	yes
P3h3	1.00945	1.16103e-32	3.71209e-31	up	yes
Il15ra	1.05711	0.00096655	0.00278972	up	yes
Kcnk5	-1.03019	4.94035e-24	9.52979e-23	down	yes
Twf2	-0.883543	2.72745e-17	3.34644e-16	down	yes
Mx2	1.1708	9.17986e-12	7.11114e-11	up	yes
Clec4n	0.867304	1.03207e-08	5.84147e-08	up	yes
Tmem176a	0.610251	5.64385e-08	2.9466e-07	up	yes
Dlx2	1.66649	1.32449e-05	5.17866e-05	up	yes
Prph	1.05937	4.96112e-19	6.99224e-18	up	yes
Cdca3	-0.866596	3.9786e-29	1.02934e-27	down	yes
C1qtnf12	0.589394	4.22233e-06	1.76972e-05	up	yes
Rhebl1	-0.789359	3.23009e-09	1.93181e-08	down	yes
Sfi1	0.838082	6.22488e-10	4.02343e-09	up	yes
Synj2	0.902021	5.444e-19	7.667e-18	up	yes
Agpat4	0.821494	5.50432e-22	9.28686e-21	up	yes
Igf2r	0.588688	3.97888e-13	3.46029e-12	up	yes
Acat2	-1.11863	3.10029e-27	7.25327e-26	down	yes
Pde10a	0.689271	3.98687e-05	0.000145074	up	yes
Phf10	0.812532	1.22301e-23	2.30178e-22	up	yes
Smoc2	1.08182	2.52711e-26	5.56203e-25	up	yes
Zscan10	-1.38566	4.87476e-81	1.06534e-78	down	yes
Mmp25	-1.24705	9.48739e-11	6.67314e-10	down	yes
Hcfc1r1	0.997691	8.22193e-27	1.87399e-25	up	yes
Tnfrsf12a	0.773325	3.44881e-26	7.53707e-25	up	yes
Pla2g7	0.81185	4.53867e-09	2.67737e-08	up	yes
Cdc5l	-0.954785	4.02316e-52	3.1667e-50	down	yes
Vegfa	1.18397	1.03013e-82	2.48515e-80	up	yes
Gtpbp2	1.03881	2.49e-33	8.23028e-32	up	yes
Enpp5	1.26834	1.66201e-26	3.69744e-25	up	yes
Calcr	-2.38936	4.09166e-05	0.000148683	down	yes
Bysl	-0.765397	1.70319e-25	3.60347e-24	down	yes
Ppil1	-1.10688	6.46559e-51	4.88231e-49	down	yes
Cpne5	-1.10626	8.23045e-05	0.000285507	down	yes
Fgd2	-0.886487	0.0111126	0.0259789	down	yes
Slc37a1	-1.05736	3.46612e-09	2.06566e-08	down	yes
Epb41l3	0.952527	1.97608e-48	1.31098e-46	up	yes
Akap8	-0.71903	1.0098e-34	3.57978e-33	down	yes
Myom1	1.78481	4.6925e-18	6.14291e-17	up	yes
Cyp4f13	0.727077	5.3192e-06	2.19674e-05	up	yes
Clip4	0.662698	9.06193e-05	0.000312367	up	yes
Lbh	1.25731	1.63007e-103	8.18384e-101	up	yes
Dpy30	-0.87646	6.35918e-28	1.54416e-26	down	yes
Birc6	-0.600329	3.05408e-12	2.46342e-11	down	yes
Crim1	1.43057	3.34154e-94	1.14949e-91	up	yes
Pja2	0.732123	2.62019e-28	6.47244e-27	up	yes
Qpct	1.20478	1.05772e-06	4.77593e-06	up	yes
Cyp1b1	0.838361	7.94475e-36	2.96349e-34	up	yes
Srsf7	-0.666334	5.32088e-29	1.3652e-27	down	yes
Cacna1h	0.874135	3.39042e-05	0.000124467	up	yes
Abca3	0.958443	4.40028e-21	6.99227e-20	up	yes
Six2	0.986654	0.00647377	0.0159133	up	yes
Srbd1	-0.641918	2.5405e-15	2.65424e-14	down	yes
Epas1	-0.875381	5.68412e-18	7.39932e-17	down	yes
Rhoq	0.75609	3.87156e-28	9.50041e-27	up	yes
Msh2	-0.683075	5.36916e-34	1.83005e-32	down	yes
Mapk8ip3	0.955863	3.96134e-35	1.43163e-33	up	yes
St6gal2	-2.00653	0.00203032	0.00551472	down	yes
Pot1b	-0.767955	2.19124e-10	1.48611e-09	down	yes
Dusp1	0.706559	1.2975e-29	3.46797e-28	up	yes
Rfx2	-0.65094	9.94807e-10	6.28769e-09	down	yes
Thada	-0.74174	1.08026e-20	1.67783e-19	down	yes
Polr2d	-0.856764	8.54971e-19	1.19234e-17	down	yes
Adamts10	0.753534	1.7932e-12	1.47915e-11	up	yes
Myo1f	-1.04172	1.13868e-13	1.0389e-12	down	yes
Cdh2	0.867837	2.45761e-36	9.33589e-35	up	yes
Pfdn6	-0.61417	2.89304e-14	2.76304e-13	down	yes
Wdr46	-0.721826	1.1261e-22	1.98467e-21	down	yes
Mep1b	-1.22334	0.0136394	0.0311374	down	yes
Dsc2	0.605059	0.00116064	0.00330422	up	yes
Dnajc18	0.632948	2.76488e-09	1.67026e-08	up	yes
Sil1	0.86223	4.23599e-16	4.73738e-15	up	yes
Stard4	-0.925214	1.75665e-18	2.38535e-17	down	yes
Tslp	0.876179	0.000761922	0.00224409	up	yes
Bin1	0.627322	4.74613e-17	5.70642e-16	up	yes
Proc	-1.68549	0.000491663	0.00150587	down	yes
Lims2	1.86435	4.62836e-14	4.35103e-13	up	yes
Ltb	-1.72585	3.3427e-07	1.59871e-06	down	yes
Lta	1.48782	0.0185745	0.0409689	up	yes
Pou5f1	-0.858225	3.09336e-33	1.01883e-31	down	yes
Psors1c2	-1.4551	0.0126244	0.0290777	down	yes
Zfp521	0.711099	2.89594e-07	1.39221e-06	up	yes
Ttc39c	0.782488	3.60267e-06	1.5232e-05	up	yes
Spry4	-0.800094	4.29068e-24	8.31979e-23	down	yes
Nr3c1	0.612417	1.65876e-12	1.37313e-11	up	yes
Gm8615	1.11731	4.57556e-13	3.96066e-12	up	yes
Rpp21	-0.647771	0.000222726	0.000722936	down	yes
H2-M5	-1.1424	4.22969e-11	3.07157e-10	down	yes
Dcp2	-0.628663	5.52844e-17	6.61277e-16	down	yes
Rbm27	-0.79704	4.67063e-32	1.4453e-30	down	yes
Jakmip2	-1.37717	6.02626e-05	0.000213307	down	yes
Spink1	-1.81864	0.00691198	0.0168854	down	yes
Dtwd2	-0.743015	3.15389e-07	1.51113e-06	down	yes
Mbd2	0.594483	6.46455e-11	4.61335e-10	up	yes
Lox	1.4182	2.08081e-112	1.4316e-109	up	yes
Prelid3a	-0.997195	1.29047e-11	9.9057e-11	down	yes
Ppic	0.752987	2.19074e-31	6.52165e-30	up	yes
Setbp1	0.708292	5.30258e-08	2.77701e-07	up	yes
Sall3	-1.11219	4.07388e-11	2.96189e-10	down	yes
Pde6a	3.85469	0.016302	0.0365203	up	yes
Lmnb1	-0.889954	5.42974e-52	4.25581e-50	down	yes
Megf10	0.905332	7.00309e-06	2.84224e-05	up	yes
Prrc1	0.754285	1.62545e-24	3.23281e-23	up	yes
Fbn2	1.00047	8.75264e-18	1.11592e-16	up	yes
Slc27a6	2.30762	7.83551e-18	1.00728e-16	up	yes
Pdgfrb	1.06282	4.52271e-45	2.62543e-43	up	yes
Tle4	-1.15673	2.89899e-60	3.02538e-58	down	yes
Anxa1	0.964646	1.50188e-71	2.42599e-69	up	yes
Incenp	-0.82989	1.19657e-38	5.13335e-37	down	yes
Fth1	0.596102	1.67794e-18	2.2818e-17	up	yes
Fads3	1.22404	3.6215e-54	3.04403e-52	up	yes
Ms4a7	0.781411	0.00249124	0.00666626	up	yes
Ms4a6b	-1.47911	0.0144798	0.0328783	down	yes
Pcsk5	0.599225	0.0117749	0.0273344	up	yes
Ostf1	0.599945	2.75703e-15	2.874e-14	up	yes
Aldh1a7	1.96282	0.00707845	0.0172626	up	yes
Cdc42bpg	0.756513	3.36274e-29	8.78569e-28	up	yes
Stambpl1	0.713388	6.27894e-10	4.05696e-09	up	yes
Fas	1.2371	2.86251e-18	3.81998e-17	up	yes
Lipa	0.836666	7.31252e-22	1.22486e-20	up	yes
Rcl1	-0.704494	1.61249e-21	2.66018e-20	down	yes
Jak2	0.660192	8.42055e-09	4.81738e-08	up	yes
Cdca5	-0.804537	5.56885e-25	1.15069e-23	down	yes
Kif20b	-0.699806	1.09743e-23	2.07173e-22	down	yes
Ankrd1	1.32535	2.61729e-48	1.72407e-46	up	yes
Il33	-0.771676	0.00208896	0.00566242	down	yes
Tjp2	-0.94842	1.8982e-46	1.16758e-44	down	yes
Gldc	-0.677177	2.48807e-30	6.92928e-29	down	yes
Pola2	-0.82697	1.60267e-32	5.07176e-31	down	yes
Pitpnm1	0.679246	1.13774e-09	7.14973e-09	up	yes
Pold4	1.08075	9.98512e-16	1.08406e-14	up	yes
Pip5k1b	-0.645482	0.00716113	0.0174436	down	yes
Rin1	1.08407	2.26491e-41	1.12194e-39	up	yes
Aldh3b1	0.623625	0.0117525	0.0272962	up	yes
Asah2	1.36806	3.71311e-26	8.09564e-25	up	yes
Pcx	0.717266	1.3725e-10	9.49558e-10	up	yes
Apba1	1.1419	3.41884e-05	0.000125461	up	yes
Papss2	1.2963	2.32526e-19	3.35097e-18	up	yes
Mrpl11	-0.889931	6.53559e-23	1.17755e-21	down	yes
Efemp2	0.992309	1.84677e-54	1.58822e-52	up	yes
Fosl1	0.656444	1.41117e-11	1.07788e-10	up	yes
Smarca2	0.650232	6.21008e-08	3.2241e-07	up	yes
Vldlr	1.50352	4.70527e-64	5.5672e-62	up	yes
Rnaseh2c	-0.727315	7.29992e-07	3.36652e-06	down	yes
Ehbp1l1	0.97481	6.64982e-40	2.99823e-38	up	yes
Ltbp3	1.04439	4.79679e-55	4.20308e-53	up	yes
Dnajc4	0.612726	5.50424e-05	0.000196025	up	yes
Fermt3	-0.714719	0.00248428	0.00665053	down	yes
Stip1	-0.7302	1.96741e-42	1.02372e-40	down	yes
Rcor2	-1.23765	1.34049e-59	1.35331e-57	down	yes
Hells	-0.796779	9.85585e-35	3.50732e-33	down	yes
Sorbs1	1.40212	4.43405e-40	2.00895e-38	up	yes
Aldh18a1	0.692893	8.53205e-30	2.30031e-28	up	yes
Lcor	-0.590423	0.012532	0.0289007	down	yes
Slit1	0.997146	0.00123992	0.00350843	up	yes
Sfxn2	-1.29241	3.19142e-13	2.79117e-12	down	yes
Pdcd11	-0.72355	2.22379e-29	5.84287e-28	down	yes
Gsto2	1.37194	0.000245705	0.000792537	up	yes
Afap1l2	1.67957	2.37731e-36	9.08659e-35	up	yes
Ablim1	1.13488	2.50954e-21	4.0785e-20	up	yes
Alyref	-0.726995	5.73474e-24	1.09823e-22	down	yes
Pcyt2	-0.749518	3.58315e-14	3.39942e-13	down	yes
Pycr1	0.600659	4.8056e-11	3.47079e-10	up	yes
Fasn	-1.45579	4.04074e-71	6.41545e-69	down	yes
Loxl4	1.00544	4.02973e-19	5.71422e-18	up	yes
Cwf19l1	-0.600219	1.89122e-09	1.1629e-08	down	yes
Scd2	-1.29997	5.07382e-126	5.54419e-123	down	yes
Twnk	-0.73681	2.34679e-17	2.88893e-16	down	yes
Sfxn3	0.921217	1.30719e-29	3.48885e-28	up	yes
Fgf8	-2.72664	8.40018e-08	4.29158e-07	down	yes
Mfsd13a	-0.726591	6.50904e-14	6.04257e-13	down	yes
Hexa	1.35953	9.33927e-86	2.44347e-83	up	yes
Fyco1	0.685105	8.51076e-09	4.86449e-08	up	yes
Fam120c	1.11148	5.8671e-06	2.40856e-05	up	yes
Apex2	-1.11433	1.49228e-16	1.7293e-15	down	yes
Tro	-0.775255	2.20606e-13	1.95888e-12	down	yes
Flnb	0.670162	2.34768e-15	2.46109e-14	up	yes
Sat1	0.783299	5.09353e-27	1.17391e-25	up	yes
Jph3	-1.00632	7.54582e-05	0.000263331	down	yes
Atp10a	-0.71158	9.27507e-09	5.27171e-08	down	yes
Padi3	-0.65327	0.0118105	0.0273999	down	yes
Padi1	-2.12116	0.0163113	0.0365367	down	yes
Padi4	-0.709802	0.0150232	0.0339874	down	yes
Itga7	0.767723	5.1153e-09	2.99659e-08	up	yes
Cd63	0.831354	3.39665e-46	2.06873e-44	up	yes
Mmp19	0.806373	2.70588e-09	1.63621e-08	up	yes
Pmel	-0.933242	0.000167144	0.00055434	down	yes
Pa2g4	-0.628237	1.68615e-33	5.59321e-32	down	yes
Esyt1	0.735059	1.20867e-31	3.63894e-30	up	yes
Cdh9	-4.94977	1.53876e-05	5.9575e-05	down	yes
Il23a	1.19158	3.96373e-06	1.66584e-05	up	yes
Mip	-2.47752	0.0118061	0.0273932	down	yes
Prim1	-0.790683	1.0508e-21	1.74751e-20	down	yes
Nab2	0.597844	1.61895e-06	7.19811e-06	up	yes
Ddit3	2.13199	5.84003e-120	4.71671e-117	up	yes
Atp23	-0.609778	0.000200266	0.000655762	down	yes
Clns1a	-0.604093	3.57528e-21	5.7452e-20	down	yes
Urah	-0.851679	8.07083e-06	3.24791e-05	down	yes
Ifitm1	-2.18475	1.02869e-96	3.82178e-94	down	yes
Irf7	0.897077	6.31835e-14	5.87436e-13	up	yes
Eps8l2	0.922549	1.02939e-06	4.66276e-06	up	yes
Chid1	0.754231	8.13894e-15	8.14157e-14	up	yes
Farp1	0.845159	1.39729e-23	2.6139e-22	up	yes
Tk1	-0.981501	5.84284e-25	1.20596e-23	down	yes
Cbx2	-1.02595	1.03324e-18	1.43021e-17	down	yes
Gaa	1.0069	9.17324e-49	6.21906e-47	up	yes
Eif4a3	-0.699817	5.48961e-27	1.26207e-25	down	yes
Pde8a	0.658295	1.89258e-06	8.3349e-06	up	yes
Cpeb1	0.86034	5.98006e-16	6.57311e-15	up	yes
Dach2	0.786859	0.00123055	0.00348457	up	yes
Map3k7cl	1.59316	2.70731e-06	1.16468e-05	up	yes
Shisa5	0.723134	1.38967e-30	3.94115e-29	up	yes
Col7a1	0.85542	2.78001e-23	5.12825e-22	up	yes
Arhgef9	0.917525	7.02218e-06	2.84937e-05	up	yes
Rps6ka6	-1.06093	1.25549e-55	1.12666e-53	down	yes
Wdr73	-0.602525	1.9957e-11	1.50211e-10	down	yes
Slc28a1	-0.624487	2.52377e-06	1.0923e-05	down	yes
Rhot2	-0.594057	4.27582e-06	1.79093e-05	down	yes
Sdc3	0.935285	1.54802e-40	7.26161e-39	up	yes
Il6	0.585744	0.0128999	0.0296239	up	yes
Tyms	-0.862898	7.8447e-28	1.89744e-26	down	yes
Itih5	1.50368	3.28631e-06	1.39854e-05	up	yes
Exosc7	-0.84901	1.38556e-18	1.90371e-17	down	yes
Slco3a1	0.648222	1.32329e-07	6.60083e-07	up	yes
Itgb1	1.01384	2.85273e-63	3.27113e-61	up	yes
Nrp1	0.806821	3.61023e-19	5.14292e-18	up	yes
Fam20c	0.8587	2.16326e-08	1.18225e-07	up	yes
Prkar1b	1.22681	5.60176e-23	1.01323e-21	up	yes
Pdgfa	0.635856	1.7196e-12	1.42159e-11	up	yes
Cplx2	0.648741	8.89007e-06	3.55526e-05	up	yes
Nop16	-0.834997	1.0982e-26	2.48177e-25	down	yes
Thoc3	-0.609847	8.67698e-17	1.02015e-15	down	yes
Tspan17	0.633346	2.10184e-05	7.95027e-05	up	yes
Unc5a	-1.29046	0.019187	0.0421752	down	yes
Lypla1	-0.672547	4.69626e-13	4.06135e-12	down	yes
Rb1cc1	0.983858	3.83049e-37	1.52041e-35	up	yes
Mybl1	0.779877	1.18644e-12	9.95004e-12	up	yes
Stau2	0.633053	1.49907e-11	1.14173e-10	up	yes
Terf1	-0.59367	1.45922e-15	1.55874e-14	down	yes
Msc	-2.15412	8.66226e-14	7.99752e-13	down	yes
Slco5a1	-0.863282	0.000360794	0.00112982	down	yes
Klf7	0.59099	0.000113578	0.000385921	up	yes
Nrp2	0.748305	1.45037e-19	2.11145e-18	up	yes
Rftn2	0.830844	0.000603326	0.00181645	up	yes
Hspd1	-0.813563	1.43754e-51	1.11266e-49	down	yes
Slc40a1	-0.597509	9.86289e-06	3.92235e-05	down	yes
Ikzf2	1.07287	1.33338e-07	6.64759e-07	up	yes
Acadl	0.690168	5.42021e-18	7.06568e-17	up	yes
Ica1l	0.958134	0.00159149	0.00441115	up	yes
Stradb	0.744249	1.15253e-08	6.48772e-08	up	yes
Casp8	0.655004	1.5034e-09	9.33705e-09	up	yes
Cflar	0.644958	9.79601e-13	8.26389e-12	up	yes
Nif3l1	-0.604655	7.57413e-13	6.43922e-12	down	yes
Col5a2	1.33171	3.49045e-125	3.41256e-122	up	yes
Col3a1	0.674591	2.55437e-31	7.57987e-30	up	yes
Tex30	-0.871117	3.60851e-08	1.92178e-07	down	yes
Il1r2	-3.29425	0.015794	0.0354891	down	yes
Pms1	-0.718194	1.24976e-09	7.81141e-09	down	yes
Tmeff2	1.38015	1.61338e-06	7.17503e-06	up	yes
Mgat4a	-0.810802	1.5759e-09	9.76774e-09	down	yes
Inpp4a	0.590002	1.64046e-05	6.31176e-05	up	yes
Plekhb2	0.834352	2.73802e-28	6.74556e-27	up	yes
Imp4	-0.596892	5.93942e-16	6.54005e-15	down	yes
Prim2	-0.62942	4.95497e-12	3.92844e-11	down	yes
Rhbdd1	1.47048	4.51592e-76	8.92422e-74	up	yes
Ccl20	1.45903	9.78337e-06	3.89323e-05	up	yes
Cyp27a1	0.735841	0.0131433	0.0301345	up	yes
Slc11a1	0.720091	0.000727392	0.00215194	up	yes
Fn1	0.88599	6.95821e-09	4.0154e-08	up	yes
Tuba4a	-1.01722	3.54429e-49	2.46587e-47	down	yes
Dnajb2	0.610948	1.73839e-07	8.55881e-07	up	yes
Ptprn	0.69127	8.23775e-18	1.05389e-16	up	yes
Speg	0.783687	8.49197e-15	8.46735e-14	up	yes
Des	0.820103	5.62494e-17	6.72386e-16	up	yes
Sp100	0.654645	4.29223e-05	0.000155244	up	yes
Itm2c	0.722317	4.78524e-24	9.24019e-23	up	yes
2810459M11Rik	-1.98579	5.41845e-05	0.000193118	down	yes
Epha4	1.04583	4.89432e-20	7.285e-19	up	yes
Ptma	-0.987738	1.13119e-63	1.32157e-61	down	yes
Mrpl44	-0.759542	1.4152e-12	1.17993e-11	down	yes
Serpine2	0.919449	4.19896e-57	3.88059e-55	up	yes
Chrnd	-1.94732	0.0223189	0.048293	down	yes
Eif4e2	-0.726157	7.67576e-30	2.0785e-28	down	yes
Dtymk	-0.851298	5.62928e-33	1.83134e-31	down	yes
Ing5	-0.642723	1.80912e-17	2.24942e-16	down	yes
Lrrfip1	0.984648	4.11997e-65	5.03504e-63	up	yes
Klhl30	1.23893	0.00696264	0.0170003	up	yes
Hdac4	0.645945	1.57675e-13	1.42252e-12	up	yes
Serpinb8	1.15049	5.58145e-06	2.29942e-05	up	yes
Cln8	0.588797	1.34556e-11	1.02988e-10	up	yes
Tnfrsf11a	0.944018	0.000158749	0.000528385	up	yes
Pam	0.657001	1.3021e-15	1.39572e-14	up	yes
Slc35f5	0.904372	1.62444e-18	2.21229e-17	up	yes
Mcm6	-0.978717	5.97925e-80	1.23412e-77	down	yes
Rgs1	0.948333	0.00285232	0.00753586	up	yes
Nifk	-0.675469	5.23085e-18	6.83322e-17	down	yes
Dbi	-0.713128	1.54058e-18	2.1058e-17	down	yes
Ptprc	0.665551	0.00477729	0.0120755	up	yes
Nr5a2	-1.12617	6.12762e-32	1.86908e-30	down	yes
Pfkfb2	0.734858	0.00038129	0.00118979	up	yes
Pkp1	1.16182	0.000698385	0.00207235	up	yes
Tnnt2	0.84997	0.0227144	0.0490573	up	yes
Csrp1	1.08836	8.6545e-60	8.78502e-58	up	yes
Arl8a	0.848718	1.59006e-38	6.75902e-37	up	yes
Rassf5	1.20598	1.32859e-15	1.42248e-14	up	yes
Nucks1	-0.716834	6.58616e-41	3.22809e-39	down	yes
Cdk18	0.667226	9.8798e-15	9.81954e-14	up	yes
Pik3c2b	-0.785548	2.695e-05	0.000100265	down	yes
Cyb5r1	1.09595	1.11227e-66	1.45503e-64	up	yes
Mr1	1.3388	8.72982e-12	6.78231e-11	up	yes
Glul	-0.877067	4.88791e-42	2.50132e-40	down	yes
Rgs16	0.779476	2.78998e-23	5.14154e-22	up	yes
Lamc2	0.738664	6.55416e-24	1.25e-22	up	yes
Rgl1	1.09936	2.62164e-25	5.48418e-24	up	yes
Fam129a	1.7412	2.66016e-100	1.17655e-97	up	yes
Cdc42bpa	0.808339	1.9915e-16	2.27516e-15	up	yes
Parp1	-0.600743	2.10896e-27	4.97789e-26	down	yes
Mixl1	-1.78571	0.00249448	0.00667398	down	yes
Capn2	0.828509	1.00816e-51	7.83584e-50	up	yes
Pycr2	-1.05875	1.63316e-44	9.05599e-43	down	yes
Rgs7	2.59653	0.00280181	0.00742037	up	yes
Spta1	-1.03847	9.74028e-23	1.72648e-21	down	yes
Cfap45	1.20909	0.00242419	0.00650373	up	yes
Tagln2	0.789757	6.09969e-50	4.42609e-48	up	yes
Slamf9	0.856765	0.0230088	0.0496298	up	yes
Dusp27	-1.31753	3.18379e-15	3.30957e-14	down	yes
Pou2f1	-0.824415	6.50888e-13	5.56159e-12	down	yes
Mpc2	0.597142	1.34492e-05	5.25409e-05	up	yes
Nme7	-0.635096	6.28507e-08	3.25939e-07	down	yes
Prrx1	0.765042	5.05253e-25	1.04633e-23	up	yes
Sec16b	1.37112	2.89446e-07	1.39186e-06	up	yes
Ralgps2	-0.632451	1.79133e-13	1.60598e-12	down	yes
Ptpn14	0.606941	1.0115e-15	1.09753e-14	up	yes
Cenpf	-0.777379	1.00218e-32	3.22642e-31	down	yes
Slc30a10	1.62453	0.0179498	0.0397876	up	yes
Bpnt1	-0.62369	5.59294e-14	5.22082e-13	down	yes
Atf3	1.51836	5.08492e-37	2.00973e-35	up	yes
Batf3	-1.62213	0.012849	0.02954	down	yes
Traf5	0.834567	0.00739027	0.0179477	up	yes
Lamb3	1.62657	1.13326e-10	7.92005e-10	up	yes
Acbd7	-2.49735	0.0225056	0.0486481	down	yes
Suv39h2	-0.636766	2.68561e-10	1.79871e-09	down	yes
Fam107b	0.961987	6.38197e-34	2.15941e-32	up	yes
Fcgr2b	0.91122	3.60196e-08	1.91884e-07	up	yes
Frmd4a	0.661495	2.69483e-18	3.60138e-17	up	yes
Sephs1	-0.76258	1.23221e-27	2.9308e-26	down	yes
Atf6	0.726243	8.08535e-20	1.18449e-18	up	yes
Mcm10	-0.875495	8.06082e-43	4.25391e-41	down	yes
Optn	0.636115	2.209e-08	1.20442e-07	up	yes
Ddr2	1.09608	1.08425e-40	5.20112e-39	up	yes
Nuf2	-0.721397	5.27271e-17	6.31908e-16	down	yes
Cenpl	-0.738853	3.40062e-08	1.81889e-07	down	yes
Dars2	-0.769069	1.57411e-15	1.67665e-14	down	yes
Stam	0.592106	2.95529e-15	3.07376e-14	up	yes
Rsu1	0.607748	7.58425e-18	9.75659e-17	up	yes
Vim	0.8899	1.20724e-67	1.61336e-65	up	yes
Pter	0.897624	7.03276e-15	7.08463e-14	up	yes
Bmi1	0.596073	1.86229e-07	9.13734e-07	up	yes
Dnajc1	0.735134	2.29665e-13	2.03445e-12	up	yes
Plxdc2	1.03818	1.68649e-44	9.3239e-43	up	yes
Itga8	1.48923	5.21446e-24	1.00169e-22	up	yes
Pfkfb3	0.809774	2.00281e-23	3.72042e-22	up	yes
Pdss1	-0.617284	1.09706e-05	4.33504e-05	down	yes
Apbb1ip	0.725207	3.45901e-15	3.57765e-14	up	yes
Fam129b	0.648955	1.78026e-31	5.32531e-30	up	yes
Stxbp1	0.628188	4.16326e-14	3.94173e-13	up	yes
Coq4	-0.643903	4.69559e-05	0.000168519	down	yes
Tsc1	0.603185	1.41828e-12	1.18196e-11	up	yes
Ak1	0.662163	6.56004e-23	1.18081e-21	up	yes
Dnm1	0.612296	1.16921e-07	5.85898e-07	up	yes
Col5a1	1.03756	2.97965e-80	6.2191e-78	up	yes
Fubp3	-0.626021	4.42104e-22	7.50688e-21	down	yes
Crat	0.831341	1.16701e-15	1.25818e-14	up	yes
Zeb2	0.854224	6.00729e-19	8.43472e-18	up	yes
Gsn	0.932116	2.4948e-69	3.62057e-67	up	yes
Stom	0.810745	7.32194e-20	1.0769e-18	up	yes
Ttll11	0.938349	0.000798946	0.00234163	up	yes
Grb14	1.36985	1.57991e-42	8.29049e-41	up	yes
Lhx6	-0.923623	0.0167297	0.0373838	down	yes
Ifih1	0.69528	1.45766e-07	7.23996e-07	up	yes
Wdr5	-0.634733	1.84206e-28	4.58689e-27	down	yes
Nacc2	0.843193	4.89365e-15	4.99749e-14	up	yes
Sapcd2	-1.04872	1.9119e-16	2.18826e-15	down	yes
Uap1l1	1.13766	1.37723e-39	6.13511e-38	up	yes
Dpp7	0.824449	1.81846e-15	1.92806e-14	up	yes
Rbms1	0.709253	1.45315e-29	3.85074e-28	up	yes
Zmynd19	-0.864485	7.76499e-31	2.23632e-29	down	yes
Ly75	0.625024	8.4359e-10	5.37398e-09	up	yes
Nup35	-0.893248	3.15224e-22	5.40684e-21	down	yes
Itga4	0.663509	0.00192084	0.00523881	up	yes
Hat1	-0.739414	1.03443e-36	4.03689e-35	down	yes
Stk39	0.73475	5.20474e-13	4.4823e-12	up	yes
Cers6	1.09346	9.86379e-38	4.02703e-36	up	yes
Dhrs9	1.09361	1.17683e-06	5.29319e-06	up	yes
P2rx3	1.20992	0.00126348	0.00356586	up	yes
Slc43a3	0.624562	3.92517e-05	0.000142968	up	yes
Timm10	-0.660433	1.58647e-07	7.85244e-07	down	yes
Clp1	-1.03996	3.2638e-25	6.81983e-24	down	yes
Tfpi	0.59541	5.1303e-14	4.8083e-13	up	yes
Itgav	0.772621	9.0563e-28	2.17351e-26	up	yes
Hoxd8	1.13377	8.51764e-08	4.3468e-07	up	yes
Arl14ep	0.690241	5.72595e-22	9.63454e-21	up	yes
Nop10	-1.19078	2.84167e-31	8.37888e-30	down	yes
Pax6	-1.1091	1.11955e-07	5.62625e-07	down	yes
Pamr1	1.25518	0.0205125	0.0447441	up	yes
Ttc17	0.69475	1.31646e-13	1.19233e-12	up	yes
Ext2	0.633714	1.88191e-21	3.08003e-20	up	yes
Myef2	-0.676792	1.23711e-25	2.63539e-24	down	yes
Dut	-1.47858	1.23984e-69	1.81349e-67	down	yes
Fbn1	0.901667	6.37823e-27	1.46274e-25	up	yes
Meis2	0.723409	1.1794e-10	8.22704e-10	up	yes
Cd82	0.899252	2.33535e-07	1.13772e-06	up	yes
Tspan18	1.13637	1.76274e-06	7.80005e-06	up	yes
Creb3l1	0.732767	8.74545e-20	1.27817e-18	up	yes
Wdr76	-0.80311	4.19222e-17	5.06008e-16	down	yes
Map1a	0.613817	6.13485e-10	3.968e-09	up	yes
Mkks	-0.615853	2.58624e-08	1.40023e-07	down	yes
Jag1	0.682765	8.38448e-15	8.37366e-14	up	yes
Itpka	-1.75513	2.99067e-06	1.278e-05	down	yes
Tyro3	-0.761911	3.21897e-19	4.6103e-18	down	yes
Nusap1	-0.643833	1.10998e-24	2.23876e-23	down	yes
4930402H24Rik	0.835339	3.63972e-20	5.47017e-19	up	yes
Chac1	1.26169	2.54752e-47	1.62621e-45	up	yes
Gfra4	0.749573	0.0182335	0.0403311	up	yes
Knl1	-0.589548	7.08584e-14	6.56819e-13	down	yes
Adra1d	1.26736	1.92284e-06	8.45411e-06	up	yes
Rassf2	-0.643718	0.000528096	0.0016095	down	yes
Pcna	-1.09785	2.42681e-68	3.36421e-66	down	yes
Rasgrp1	-1.16962	1.44368e-05	5.6116e-05	down	yes
Fermt1	-0.759639	2.39295e-05	8.98918e-05	down	yes
Slc27a2	-1.09904	1.06395e-17	1.34815e-16	down	yes
Fahd2a	0.655262	0.00828659	0.019904	up	yes
Prom2	-0.860176	0.0154893	0.0348847	down	yes
Polr1b	-1.13306	3.15547e-60	3.27464e-58	down	yes
Il1a	1.21331	0.0181494	0.0401839	up	yes
Pdyn	-0.92397	0.00268997	0.00714966	down	yes
Tgm3	-1.2913	9.51322e-05	0.00032659	down	yes
Snrpb	-0.648755	1.48736e-17	1.85805e-16	down	yes
Cpxm1	0.750759	4.9699e-17	5.96774e-16	up	yes
Gins1	-1.23965	7.42487e-29	1.89197e-27	down	yes
Angpt4	1.30257	1.23263e-10	8.57575e-10	up	yes
Mylk2	1.20557	0.00144731	0.00404594	up	yes
Dnmt3b	-1.8432	1.50324e-238	9.30807e-235	down	yes
Aurka	-0.797073	3.56882e-35	1.29989e-33	down	yes
Pag1	0.963474	1.6955e-06	7.52224e-06	up	yes
Zdbf2	-0.662846	3.13445e-14	2.98899e-13	down	yes
Sall4	-0.822349	5.38318e-47	3.37831e-45	down	yes
Car3	-1.89939	0.00173348	0.00477973	down	yes
Dok5	1.044	1.67967e-06	7.45734e-06	up	yes
Car2	-1.22914	3.15491e-34	1.09339e-32	down	yes
Psma7	-0.605718	1.53594e-16	1.77657e-15	down	yes
Ahcy	-0.86868	3.45235e-38	1.45092e-36	down	yes
Procr	0.699854	2.46033e-09	1.49405e-08	up	yes
Mmp24	-1.738	0.000780926	0.00229388	down	yes
Aar2	-0.655145	4.84579e-13	4.18676e-12	down	yes
Wisp2	1.12904	1.39799e-15	1.49592e-14	up	yes
Slc2a10	0.937374	2.05395e-06	8.98379e-06	up	yes
Actl6a	-0.821213	3.49898e-38	1.4672e-36	down	yes
Mecom	0.616487	0.000778599	0.0022874	up	yes
Tnik	1.30684	3.13887e-10	2.08465e-09	up	yes
Pld1	1.06506	2.83168e-11	2.09651e-10	up	yes
Ect2	-0.621994	6.51952e-26	1.40822e-24	down	yes
Anxa5	0.812793	6.87141e-50	4.96667e-48	up	yes
Ccna2	-0.840761	2.10391e-45	1.23678e-43	down	yes
Slc7a11	0.965472	1.99102e-13	1.77558e-12	up	yes
Rab33b	0.605832	3.15882e-06	1.34676e-05	up	yes
Trpc4	3.35815	0.0136572	0.0311742	up	yes
Postn	0.973704	7.85686e-54	6.51558e-52	up	yes
Mbnl1	0.656102	2.1497e-13	1.91066e-12	up	yes
Smad9	0.979893	0.00719707	0.0175266	up	yes
Dclk1	0.65172	1.90016e-06	8.36628e-06	up	yes
Wwtr1	0.735434	4.55286e-26	9.88014e-25	up	yes
Ppid	-0.832538	5.11233e-42	2.60898e-40	down	yes
Pfn2	0.594852	2.03296e-13	1.81211e-12	up	yes
Tsc22d2	0.837515	1.12552e-37	4.56498e-36	up	yes
Kcnab1	1.61441	2.72758e-34	9.48831e-33	up	yes
Ptx3	1.86662	1.83367e-56	1.67794e-54	up	yes
Shox2	0.766559	3.38268e-05	0.000124208	up	yes
Wnt2b	0.769513	0.00324021	0.00849303	up	yes
Dclre1b	-0.692256	1.39893e-05	5.45134e-05	down	yes
Tbx15	0.798478	1.90766e-14	1.84952e-13	up	yes
1700013F07Rik	4.10278	0.00608345	0.0150314	up	yes
Gstm4	0.656781	2.37848e-06	1.03206e-05	up	yes
Ahcyl1	0.595135	1.64623e-25	3.48694e-24	up	yes
Slc6a17	0.689944	0.00128631	0.00362258	up	yes
Dram2	0.586748	3.25191e-08	1.74235e-07	up	yes
Dennd2d	1.12722	0.000788975	0.00231386	up	yes
Ddx20	-0.7047	1.38008e-21	2.28285e-20	down	yes
Lce1g	1.14461	0.000374977	0.00117147	up	yes
Pmvk	-0.828785	8.11908e-12	6.33431e-11	down	yes
Fam198b	1.33579	1.01031e-86	2.84357e-84	up	yes
Tmem144	1.11017	6.96752e-11	4.95705e-10	up	yes
Vcam1	1.18328	9.93774e-51	7.47382e-49	up	yes
Col11a1	1.43383	1.65001e-81	3.73788e-79	up	yes
Larp7	-0.695643	1.08567e-22	1.91619e-21	down	yes
Prss12	1.04741	0.000880671	0.00256175	up	yes
Lef1	-1.96444	6.67504e-32	2.02607e-30	down	yes
Trim2	-0.608424	1.78318e-11	1.34871e-10	down	yes
Mcub	1.07272	7.74217e-14	7.15871e-13	up	yes
Sfrp2	-1.02064	9.00364e-11	6.35213e-10	down	yes
Gucy1b3	0.96423	8.21216e-05	0.000284926	up	yes
Snx7	1.06177	3.79522e-38	1.58427e-36	up	yes
Gar1	-0.73819	2.03226e-22	3.52157e-21	down	yes
Ctso	0.680961	0.00011776	0.000399484	up	yes
Glrb	1.45855	8.57921e-13	7.25716e-12	up	yes
Alpk1	1.07213	0.000499611	0.0015267	up	yes
Kcnq5	1.02304	1.50134e-06	6.68798e-06	up	yes
Fubp1	-0.684769	2.8827e-40	1.33206e-38	down	yes
Dnajb4	1.19685	7.27327e-43	3.86024e-41	up	yes
Ifi44	1.38071	3.35632e-48	2.19532e-46	up	yes
Efna3	0.830762	2.50368e-05	9.37103e-05	up	yes
Adam15	0.740175	4.36867e-21	6.94798e-20	up	yes
Zbtb7b	0.818104	6.15788e-24	1.17563e-22	up	yes
Gba	0.788531	1.25603e-23	2.35915e-22	up	yes
Arhgef2	1.01524	4.54848e-74	8.12428e-72	up	yes
Lmna	0.738756	6.52369e-35	2.33046e-33	up	yes
Sema4a	-0.665776	0.00203752	0.00553187	down	yes
Gpatch4	-0.783983	5.48916e-20	8.13131e-19	down	yes
Naxe	0.635171	5.28756e-09	3.09165e-08	up	yes
Pear1	0.864779	4.38334e-22	7.44968e-21	up	yes
Ecm1	0.827659	2.84356e-46	1.7433e-44	up	yes
Ctsk	1.086	7.29328e-14	6.75038e-13	up	yes
F3	1.49985	1.18876e-104	6.49483e-102	up	yes
Rwdd3	1.0808	0.000316111	0.00100138	up	yes
Ppp3ca	0.870642	3.9467e-34	1.36018e-32	up	yes
Wls	0.990427	6.95513e-47	4.33552e-45	up	yes
Depdc1a	-0.587624	1.26331e-07	6.3186e-07	down	yes
Lrrc7	1.2537	0.0128922	0.0296137	up	yes
Rpf1	-0.654004	7.19959e-17	8.52387e-16	down	yes
Ddah1	0.685181	6.40188e-31	1.84948e-29	up	yes
Cyr61	1.48801	5.75872e-183	1.5282e-179	up	yes
Ccne2	-1.23015	5.19219e-20	7.70368e-19	down	yes
Gem	0.69628	0.00745167	0.0180849	up	yes
Decr1	0.62525	7.73235e-12	6.04275e-11	up	yes
Sdcbp	0.663683	1.99904e-21	3.26598e-20	up	yes
Pdlim5	1.10546	3.3763e-69	4.78765e-67	up	yes
Casp8ap2	-0.742027	3.84462e-21	6.1461e-20	down	yes
1700009N14Rik	1.82141	0.00443144	0.0112858	up	yes
3110043O21Rik	0.590453	4.48979e-09	2.65021e-08	up	yes
Smc2	-0.669952	3.33352e-21	5.36599e-20	down	yes
Exosc3	-0.675313	4.50735e-12	3.5858e-11	down	yes
Tmod1	1.96171	0.012641	0.0291104	up	yes
Col15a1	1.25627	3.07985e-16	3.47366e-15	up	yes
Brinp1	0.752884	7.33582e-06	2.96756e-05	up	yes
Fmn2	-0.760374	2.48294e-06	1.07563e-05	down	yes
Tnc	0.5982	1.82799e-15	1.93596e-14	up	yes
Svep1	1.01075	1.83848e-22	3.19772e-21	up	yes
Pappa	1.2316	1.2382e-14	1.22345e-13	up	yes
Snx30	0.784422	1.09991e-23	2.0743e-22	up	yes
Bspry	-0.72312	3.33994e-10	2.21344e-09	down	yes
Tmem261	-0.681029	1.56137e-09	9.68417e-09	down	yes
Ptprd	0.687084	2.13549e-05	8.06934e-05	up	yes
Dnaja1	-0.818735	1.29674e-50	9.59692e-49	down	yes
Nol6	-0.71507	3.12614e-34	1.08544e-32	down	yes
Fam219a	0.905964	2.09092e-07	1.0224e-06	up	yes
Ccdc107	0.806111	1.60446e-08	8.92616e-08	up	yes
Car9	0.854248	0.0157369	0.0353738	up	yes
Tpm2	0.980496	5.19551e-49	3.5878e-47	up	yes
Tln1	0.648591	3.43935e-18	4.55052e-17	up	yes
Creb3	0.612128	1.17231e-09	7.35951e-09	up	yes
Npr2	1.07652	4.95103e-32	1.52269e-30	up	yes
Reck	0.72397	8.63958e-12	6.71501e-11	up	yes
Psip1	-0.627596	6.9015e-26	1.48726e-24	down	yes
Sh3gl2	-0.608771	1.40837e-09	8.76447e-09	down	yes
Hacd4	1.24274	4.27755e-24	8.30301e-23	up	yes
Dab1	-0.773603	0.000200465	0.000656297	down	yes
Ak4	-1.06968	8.8801e-38	3.64143e-36	down	yes
Dnajc6	-0.829877	2.39738e-11	1.79128e-10	down	yes
Jak1	0.591372	3.28355e-19	4.69194e-18	up	yes
2610528J11Rik	-0.740883	0.00295759	0.00779072	down	yes
St3gal3	0.83511	4.02083e-16	4.5076e-15	up	yes
Artn	0.604916	0.0185737	0.0409689	up	yes
Slc6a9	1.4707	5.28388e-22	8.93114e-21	up	yes
Cdkn2c	0.723277	0.00162406	0.00449606	up	yes
Rnf11	0.779327	1.49286e-24	2.97867e-23	up	yes
Usp1	-0.728394	3.74289e-26	8.15099e-25	down	yes
Nfia	0.879779	2.45126e-07	1.18982e-06	up	yes
Hook1	-0.607201	2.76266e-15	2.87824e-14	down	yes
Fggy	0.739824	6.71078e-07	3.10716e-06	up	yes
Laptm5	0.846878	4.17256e-25	8.67966e-24	up	yes
Orc1	-0.745334	7.27318e-15	7.30701e-14	down	yes
Pramef12	-0.65824	1.03996e-06	4.70376e-06	down	yes
Gpx7	0.585722	1.67133e-07	8.24175e-07	up	yes
Podn	1.53392	2.35054e-15	2.4627e-14	up	yes
Magoh	-0.775432	2.52797e-18	3.38814e-17	down	yes
Cyb5rl	-0.819169	0.000498943	0.00152515	down	yes
Kcnq4	0.808264	0.00411923	0.0105674	up	yes
Ppcs	-0.759689	1.63329e-07	8.06273e-07	down	yes
Tfap2c	-1.30653	2.831e-55	2.49235e-53	down	yes
Rragc	0.711849	9.93619e-24	1.87767e-22	up	yes
Mycbp	-0.70524	1.20584e-07	6.03763e-07	down	yes
Mfsd2a	-0.82498	0.00650907	0.0159958	down	yes
Ephb2	0.695501	7.10214e-15	7.15065e-14	up	yes
Lypla2	-0.631666	3.1436e-13	2.7545e-12	down	yes
Kif2c	-0.843547	1.00715e-35	3.73431e-34	down	yes
Ptch2	-1.08437	7.30307e-20	1.07497e-18	down	yes
Toe1	-0.701381	2.85317e-06	1.22177e-05	down	yes
Nasp	-1.12237	1.21237e-98	4.7917e-96	down	yes
Tspan1	-3.40711	0.00180734	0.00496056	down	yes
Rad54l	-0.866875	5.63605e-24	1.08045e-22	down	yes
Tal1	-1.0651	0.00796972	0.0192267	down	yes
Pla2g2e	2.72824	0.000989055	0.00284812	up	yes
Hspg2	0.804214	1.35561e-06	6.05914e-06	up	yes
Alpl	-0.7253	4.8369e-25	1.00279e-23	down	yes
Fabp3	0.94146	1.17521e-34	4.15821e-33	up	yes
Tinagl1	1.1038	1.13608e-44	6.35657e-43	up	yes
Hpca	-0.937581	0.0171495	0.0381887	down	yes
Tmem54	-0.962051	2.12611e-05	8.03554e-05	down	yes
Azin2	0.840754	4.48225e-18	5.88842e-17	up	yes
Khdrbs1	-0.764271	1.77999e-42	9.28793e-41	down	yes
Hdac1	-0.609658	2.88885e-29	7.56887e-28	down	yes
Zbtb8a	-1.19099	3.3349e-27	7.77279e-26	down	yes
Sfpq	-1.39156	1.3226e-129	1.63791e-126	down	yes
Rhd	-0.608448	0.00883864	0.0211227	down	yes
AU040320	1.03276	5.40516e-22	9.12784e-21	up	yes
Trim63	0.953713	0.00274034	0.00727311	up	yes
Extl1	1.48976	5.0998e-09	2.98845e-08	up	yes
Nudc	-0.603645	3.01913e-22	5.1929e-21	down	yes
Sytl1	0.803837	2.35938e-09	1.43651e-08	up	yes
Meaf6	-0.611128	2.60699e-08	1.41064e-07	down	yes
Hgf	1.2251	3.05585e-11	2.25708e-10	up	yes
Sema3a	0.950117	2.50867e-23	4.65081e-22	up	yes
Rpa2	-1.16805	9.04604e-41	4.36466e-39	down	yes
Smpdl3b	-0.927922	1.95935e-11	1.47655e-10	down	yes
Rcc1	-0.838578	6.66662e-32	2.02607e-30	down	yes
Sf3a3	-0.703496	7.31114e-28	1.773e-26	down	yes
Plekhm2	0.714539	3.1806e-13	2.7843e-12	up	yes
Cdk14	0.661478	6.43229e-14	5.97431e-13	up	yes
Kcnab2	0.636403	0.00325881	0.00853094	up	yes
Xrcc2	-0.664746	3.1688e-09	1.89638e-08	down	yes
Nol9	-0.605687	5.51743e-23	9.98946e-22	down	yes
Smarcd3	0.630116	0.00495681	0.0124851	up	yes
Per3	0.642789	9.78529e-07	4.44429e-06	up	yes
Car6	1.41999	1.63659e-08	9.09129e-08	up	yes
Dffa	-0.672249	4.05916e-09	2.40135e-08	down	yes
Casz1	-1.22059	1.05684e-15	1.14272e-14	down	yes
H6pd	0.755476	7.19081e-15	7.23208e-14	up	yes
Angptl7	-1.13324	0.00690413	0.0168751	down	yes
Mthfr	0.836326	1.82388e-26	4.04784e-25	up	yes
Morn1	1.00436	0.00248837	0.00665957	up	yes
Mmp23	0.726989	3.13947e-08	1.68357e-07	up	yes
Mrpl20	-0.714274	2.61563e-21	4.24349e-20	down	yes
Mxra8	0.994849	8.65802e-45	4.91839e-43	up	yes
5730480H06Rik	-0.65441	8.91177e-06	3.56314e-05	down	yes
Sorcs2	0.690181	3.63633e-10	2.39874e-09	up	yes
Afap1	1.34177	2.38247e-58	2.28128e-56	up	yes
Nelfa	-0.648478	6.77047e-18	8.76434e-17	down	yes
Man2b2	1.10326	1.22767e-48	8.26278e-47	up	yes
Crmp1	-1.17843	6.22121e-49	4.2644e-47	down	yes
Fosl2	0.849874	1.12581e-24	2.26823e-23	up	yes
Ppm1g	-0.645013	4.91795e-30	1.34545e-28	down	yes
Krtcap3	-0.663546	0.00590724	0.0146447	down	yes
Sgcb	0.821507	7.49265e-11	5.31438e-10	up	yes
Cgref1	0.682296	9.61297e-08	4.88031e-07	up	yes
Mapre3	0.9635	6.9662e-18	8.99265e-17	up	yes
Dpysl5	-0.732857	9.79785e-12	7.58353e-11	down	yes
Cenpa	-0.833557	2.35938e-31	7.01245e-30	down	yes
Fam114a1	1.269	4.14713e-66	5.3129e-64	up	yes
Ugdh	0.595563	3.03473e-18	4.04108e-17	up	yes
Chrna9	-1.00051	9.5985e-05	0.000329361	down	yes
Nsun7	1.65999	0.00229088	0.00616834	up	yes
Apbb2	0.67316	2.1429e-15	2.25405e-14	up	yes
Gabra4	1.03572	0.000757723	0.00223314	up	yes
Gabrb1	1.82768	1.60683e-17	2.0046e-16	up	yes
Tec	0.601942	0.000448897	0.0013831	up	yes
Ppat	-1.11098	1.80419e-68	2.5199e-66	down	yes
Rest	-0.745061	2.50542e-37	1.00087e-35	down	yes
Polr2b	-0.649703	3.59037e-26	7.83721e-25	down	yes
Fam69a	-0.76564	0.000208625	0.000680974	down	yes
Aff1	0.719994	2.47809e-18	3.32368e-17	up	yes
Gpat3	0.890196	5.86909e-05	0.000208101	up	yes
Plac8	-0.751105	4.29711e-06	1.79944e-05	down	yes
Enoph1	-0.602412	7.51247e-12	5.87833e-11	down	yes
Hnrnpdl	-0.61329	1.00774e-18	1.39596e-17	down	yes
Cds1	0.667955	3.29468e-07	1.57615e-06	up	yes
Fgf5	-1.90795	1.49206e-05	5.78634e-05	down	yes
Antxr2	0.797203	4.34661e-17	5.23963e-16	up	yes
Asphd2	-0.664508	0.00485526	0.0122493	down	yes
Nos1	-0.917521	4.23758e-07	2.00707e-06	down	yes
Rfc5	-0.817296	1.31608e-36	5.10387e-35	down	yes
Dck	-0.689706	4.39757e-14	4.14455e-13	down	yes
Afm	1.36132	0.0150349	0.0339988	up	yes
Rassf6	1.22227	4.59734e-06	1.91868e-05	up	yes
Ereg	1.05357	5.08773e-26	1.10151e-24	up	yes
Cxcl3	0.687975	0.0175123	0.0388986	up	yes
Cxcl1	1.1583	1.40218e-13	1.2681e-12	up	yes
Shroom3	-0.734713	2.33823e-12	1.90421e-11	down	yes
Gtf2h3	-0.768629	1.04897e-24	2.12031e-23	down	yes
Eif2b1	-0.702385	8.37436e-19	1.17052e-17	down	yes
Cdkl2	-0.843055	3.35569e-11	2.46482e-10	down	yes
G3bp2	-1.30225	6.70889e-99	2.70922e-96	down	yes
Pitpnm2	0.632461	6.95363e-10	4.47266e-09	up	yes
Abcb9	0.99134	0.00377633	0.00976327	up	yes
Cct6a	-0.608982	3.22229e-20	4.8546e-19	down	yes
P2rx7	0.689621	0.000527355	0.00160751	up	yes
P2rx4	0.857886	4.68648e-15	4.79383e-14	up	yes
Kdm2b	-0.639989	5.89566e-16	6.49571e-15	down	yes
Dhx37	-0.650081	4.15983e-17	5.0308e-16	down	yes
Anxa3	1.27229	2.91484e-104	1.50406e-101	up	yes
Ddx51	-0.693194	1.24456e-13	1.13162e-12	down	yes
Chek2	-0.759687	3.18891e-22	5.46469e-21	down	yes
Pla2g1b	-1.35009	5.66352e-56	5.10707e-54	down	yes
Sirt4	0.763938	1.65534e-05	6.36506e-05	up	yes
Cabp1	0.71719	4.50423e-05	0.000162215	up	yes
Tes	0.626054	1.57267e-19	2.2859e-18	up	yes
Hnf1a	0.891302	0.00165996	0.00458792	up	yes
Oasl2	0.67128	3.35712e-11	2.4649e-10	up	yes
Foxp2	1.8823	4.21324e-13	3.65554e-12	up	yes
Tmem106b	0.849471	2.349e-25	4.91939e-24	up	yes
Ung	-1.21241	8.4318e-55	7.35348e-53	down	yes
Rbm19	-0.601774	3.52752e-10	2.33442e-09	down	yes
Dtx1	-0.706081	5.13328e-08	2.69443e-07	down	yes
Oas1b	0.923508	0.00178968	0.00491864	up	yes
Aimp2	-0.665153	2.13134e-08	1.16721e-07	down	yes
Arpc1b	0.586809	2.73264e-17	3.3506e-16	up	yes
Cdx2	-1.29014	0.0126433	0.0291104	down	yes
Flt1	1.00666	1.03945e-28	2.62705e-27	up	yes
Mtus2	0.609955	0.00198896	0.0054087	up	yes
Hsph1	-1.29631	5.24987e-115	3.86896e-112	down	yes
Medag	0.924733	4.94157e-05	0.000176936	up	yes
Col1a2	1.05687	1.29488e-98	5.0112e-96	up	yes
Tspan12	0.971084	4.32625e-06	1.81123e-05	up	yes
Eln	1.03416	1.15299e-08	6.48832e-08	up	yes
Pop7	-0.624161	3.33032e-05	0.000122454	down	yes
Pcolce	0.727554	1.82994e-37	7.37373e-36	up	yes
Mcm7	-0.888927	3.97558e-58	3.76788e-56	down	yes
Pon3	0.932568	7.89347e-07	3.62764e-06	up	yes
Cald1	1.07319	4.90297e-70	7.40469e-68	up	yes
Akr1b8	0.588185	6.78855e-10	4.37103e-09	up	yes
Calu	0.700864	6.43784e-35	2.30423e-33	up	yes
Irf5	0.784484	1.64868e-05	6.34206e-05	up	yes
Adcyap1r1	-1.05636	0.000764954	0.00225195	down	yes
Fkbp9	0.791083	3.59576e-56	3.27426e-54	up	yes
Herc6	0.997983	0.000608928	0.00183122	up	yes
Gpnmb	1.53477	3.80909e-70	5.7998e-68	up	yes
Zc3hav1	0.724199	1.63779e-23	3.05458e-22	up	yes
Trim24	-0.591898	5.28228e-20	7.83109e-19	down	yes
Zyx	1.00282	9.01906e-59	8.86445e-57	up	yes
Mad2l1	-0.921433	1.21978e-35	4.51368e-34	down	yes
Ssbp1	-0.633131	8.3057e-12	6.46904e-11	down	yes
Smarcad1	-0.745318	1.8037e-22	3.14017e-21	down	yes
Rab19	-2.16723	0.00227816	0.00613942	down	yes
Anxa4	0.911138	2.92231e-26	6.40907e-25	up	yes
Pradc1	-0.752619	0.00042462	0.00131528	down	yes
Zfp638	-0.773283	1.70307e-24	3.38355e-23	down	yes
Kbtbd8	-1.34258	5.87833e-34	1.99627e-32	down	yes
Frmd4b	-0.760806	5.59378e-08	2.92128e-07	down	yes
Ruvbl1	-0.898271	6.97041e-37	2.7317e-35	down	yes
Plxna1	0.745134	8.1371e-18	1.04245e-16	up	yes
Klf15	1.22732	1.28125e-07	6.40486e-07	up	yes
Slc41a3	1.10013	2.67467e-10	1.79302e-09	up	yes
Nup210	-0.663753	7.30861e-13	6.22774e-12	down	yes
Wnt7a	1.3835	4.24094e-07	2.00815e-06	up	yes
Tmem43	0.77152	1.28568e-32	4.08952e-31	up	yes
Bhlhe40	0.602313	1.6705e-16	1.92382e-15	up	yes
Usp18	0.78024	4.27263e-11	3.10032e-10	up	yes
Mfap5	1.07378	4.72505e-25	9.81796e-24	up	yes
Gdf3	-0.942416	1.28506e-32	4.08952e-31	down	yes
Plxnd1	0.756437	1.92991e-10	1.31511e-09	up	yes
Rasgef1a	1.00866	0.0156789	0.0352519	up	yes
Clec4e	1.92632	7.97022e-06	3.2116e-05	up	yes
Clec4d	0.67311	0.00145016	0.00405268	up	yes
Clec2d	0.865493	1.45179e-05	5.63959e-05	up	yes
Olr1	-1.23566	1.69288e-10	1.16255e-09	down	yes
Wnt5b	-0.77787	0.00983838	0.0232872	down	yes
Bcl2l14	-1.20503	0.000811261	0.00237509	down	yes
Fam234b	0.631728	7.70101e-08	3.95286e-07	up	yes
Emp1	0.705298	2.72442e-30	7.56484e-29	up	yes
Plbd1	0.980802	0.0207502	0.0452079	up	yes
Arhgdib	0.870072	3.05274e-16	3.44518e-15	up	yes
Recql	-0.831431	2.2697e-10	1.53595e-09	down	yes
Sspn	1.23597	5.81487e-19	8.17073e-18	up	yes
Bhlhe41	2.32887	4.22965e-49	2.93171e-47	up	yes
Srgap3	0.666558	1.89919e-08	1.04749e-07	up	yes
Rassf8	0.822199	1.05197e-20	1.63664e-19	up	yes
Lrmp	-0.956012	0.00112097	0.0032001	down	yes
Cpne9	-1.14033	0.000136311	0.000457639	down	yes
Camk1	0.957068	9.51289e-21	1.48622e-19	up	yes
Il17rc	0.642496	3.26684e-05	0.000120311	up	yes
St8sia1	-1.12173	0.0216823	0.0470361	down	yes
Itpr2	1.41538	1.7623e-21	2.90217e-20	up	yes
Vgll4	0.768051	2.37609e-13	2.10182e-12	up	yes
Cand2	-0.585511	4.78766e-10	3.12603e-09	down	yes
Efcab12	-1.4079	0.0197932	0.0433405	down	yes
Mrpl51	-0.829716	5.54444e-22	9.34606e-21	down	yes
Ltbr	0.914096	2.43666e-26	5.3757e-25	up	yes
Scnn1a	1.16374	4.4764e-05	0.000161244	up	yes
Tnfrsf1a	0.617362	3.42391e-18	4.53333e-17	up	yes
Prmt8	-1.48455	2.70932e-06	1.16528e-05	down	yes
Tspan11	-1.02599	0.00810148	0.0195091	down	yes
Tspan9	0.862925	1.25124e-42	6.58444e-41	up	yes
Fkbp4	-0.889636	4.45863e-47	2.80757e-45	down	yes
Dmpk	1.11811	7.96616e-28	1.92431e-26	up	yes
Nova2	-0.797065	0.0010455	0.00299664	down	yes
Ttyh1	-0.889844	1.59831e-05	6.17002e-05	down	yes
Zfp273	-0.973491	1.34884e-05	5.26608e-05	down	yes
Psd3	0.748841	5.55753e-07	2.59649e-06	up	yes
Siglecg	2.31033	1.31815e-64	1.58999e-62	up	yes
Zfp719	-0.624808	3.41035e-07	1.62981e-06	down	yes
Faap24	-0.973851	2.25178e-12	1.83622e-11	down	yes
Rhpn2	-1.17782	1.3993e-14	1.37497e-13	down	yes
Cers3	1.41702	0.017167	0.0382184	up	yes
Trpm1	1.7349	0.00499058	0.0125651	up	yes
Crtc3	0.730854	8.18756e-10	5.22833e-09	up	yes
Blm	-0.659607	2.66506e-17	3.27422e-16	down	yes
Idh2	0.699787	6.42671e-25	1.32353e-23	up	yes
Mesp2	1.07556	0.000632814	0.00189538	up	yes
Mef2a	0.859292	2.44305e-22	4.22158e-21	up	yes
Nox4	0.639186	8.64547e-05	0.000298732	up	yes
Tyrobp	0.648035	0.00391449	0.0100882	up	yes
Dpf1	-1.01798	2.7253e-08	1.46995e-07	down	yes
2200002D01Rik	0.765101	4.67287e-05	0.000167833	up	yes
Lrfn1	-1.02377	2.98613e-12	2.41176e-11	down	yes
Mfge8	0.702858	2.08747e-30	5.82235e-29	up	yes
Hapln3	0.965765	0.0127227	0.0292714	up	yes
Acan	-0.676987	0.000296757	0.000945389	down	yes
Mrps11	-0.607296	0.000259765	0.000834553	down	yes
Sytl2	1.361	1.90839e-16	2.18559e-15	up	yes
Me3	2.13711	1.02897e-10	7.2265e-10	up	yes
Prss23os	2.75265	0.000539603	0.00164268	up	yes
Fah	0.638616	8.52566e-11	6.02468e-10	up	yes
Rab30	0.774312	6.72721e-08	3.478e-07	up	yes
Anapc15	-0.64771	0.00722885	0.0175948	down	yes
Coq7	-0.644866	1.70774e-08	9.45542e-08	down	yes
Nucb2	0.73628	1.09828e-09	6.9111e-09	up	yes
Mylpf	-1.04037	4.57941e-31	1.34175e-29	down	yes
Qprt	-0.896834	2.64075e-05	9.84043e-05	down	yes
Kif22	-0.945258	2.48122e-40	1.1494e-38	down	yes
Nupr1	1.68794	3.96957e-81	8.88419e-79	up	yes
Lipt2	-0.873499	0.000149857	0.000500404	down	yes
Pold3	-0.831281	1.06462e-30	3.03784e-29	down	yes
Pgm2l1	-0.787514	6.88694e-10	4.43131e-09	down	yes
Syt3	-1.24846	3.17156e-05	0.000116987	down	yes
Kdm8	-0.869895	7.85303e-05	0.000273384	down	yes
Zkscan2	0.678884	0.00511518	0.0128596	up	yes
Disp1	0.85527	4.70383e-15	4.80894e-14	up	yes
Slc5a11	-1.06822	1.80691e-07	8.87733e-07	down	yes
Parva	0.945138	1.23346e-61	1.32443e-59	up	yes
Dkk3	0.723611	1.43844e-18	1.97345e-17	up	yes
Tgfb1i1	1.10068	6.71304e-41	3.28162e-39	up	yes
Cox6a2	3.02056	7.64094e-05	0.0002664	up	yes
Adm	1.72174	1.53204e-61	1.63559e-59	up	yes
Fus	-0.715791	1.01166e-44	5.69473e-43	down	yes
Stx4a	0.614034	2.83695e-10	1.89225e-09	up	yes
Nucb1	0.728129	5.07908e-32	1.55691e-30	up	yes
Hsd17b14	-1.12039	3.34057e-24	6.51833e-23	down	yes
Bcat2	-0.727636	3.38105e-20	5.08554e-19	down	yes
Fgf21	1.61426	0.00300741	0.00791634	up	yes
Cpxm2	1.33466	7.24585e-05	0.000253673	up	yes
Plk1	-1.19031	4.0237e-57	3.73721e-55	down	yes
Ubfd1	-0.834295	1.91701e-36	7.38806e-35	down	yes
Tpp1	0.840435	2.50918e-44	1.37494e-42	up	yes
Tmem159	0.769654	5.85369e-08	3.0493e-07	up	yes
Trim30a	0.585038	0.000327312	0.00103404	up	yes
Lhpp	-1.18964	5.96257e-14	5.5547e-13	down	yes
Knop1	-0.792146	2.48596e-32	7.77427e-31	down	yes
Stim1	0.738414	6.6385e-16	7.26248e-15	up	yes
Mki67	-0.888854	4.67607e-32	1.4453e-30	down	yes
Tmem9b	0.624443	1.51278e-08	8.42873e-08	up	yes
Trim66	2.54731	1.20346e-33	4.028e-32	up	yes
Tub	-0.99098	1.8271e-08	1.00893e-07	down	yes
Rbm10	-0.66397	3.91372e-19	5.55395e-18	down	yes
Usp11	1.01434	1.13494e-39	5.06796e-38	up	yes
Fgf15	-1.86515	2.54563e-11	1.89659e-10	down	yes
Zfp300	-1.59986	0.00634488	0.0156192	down	yes
Elf4	0.659369	3.41277e-09	2.03583e-08	up	yes
Stk26	-0.889669	2.06727e-13	1.83916e-12	down	yes
Gpc4	0.83527	1.08718e-49	7.76751e-48	up	yes
3830403N18Rik	1.84989	0.0138608	0.0315731	up	yes
Arhgef6	1.00076	4.0189e-05	0.000146182	up	yes
Mcf2	-0.821381	5.91497e-09	3.43471e-08	down	yes
Prickle3	0.728153	0.000750036	0.00221397	up	yes
Pim2	-2.51647	9.32001e-178	2.16411e-174	down	yes
Eras	-1.54219	3.55113e-23	6.4927e-22	down	yes
Dynlt3	1.07044	4.97264e-41	2.45018e-39	up	yes
Aff2	0.952076	0.00026256	0.000843098	up	yes
Rab39b	1.05151	1.44569e-05	5.61824e-05	up	yes
Msn	0.92456	5.4979e-66	6.99513e-64	up	yes
Heph	1.15143	1.52266e-13	1.37505e-12	up	yes
Ophn1	0.620134	0.00192049	0.00523881	up	yes
Stard8	0.661448	0.000277496	0.000888141	up	yes
Efnb1	0.709591	2.8747e-17	3.51782e-16	up	yes
Pbdc1	-0.736783	6.5236e-17	7.7681e-16	down	yes
Magee1	0.63624	6.87267e-09	3.96973e-08	up	yes
Sh3bgrl	0.789412	1.73998e-30	4.86776e-29	up	yes
Tnmd	1.16044	1.13459e-11	8.74527e-11	up	yes
Srpx2	0.644375	1.22011e-05	4.79983e-05	up	yes
Sytl4	1.09091	0.000768333	0.00225975	up	yes
Cstf2	-0.599857	2.5755e-18	3.44935e-17	down	yes
Col4a6	1.20343	7.73592e-08	3.96968e-07	up	yes
Col4a5	1.41281	5.08216e-65	6.17034e-63	up	yes
Cdkl5	-0.69412	0.000281201	0.000898915	down	yes
Adgrg2	0.771967	0.00147147	0.00410852	up	yes
Nlgn3	-2.09638	0.0028352	0.00749491	down	yes
Taf1	-0.595891	2.54842e-14	2.45409e-13	down	yes
4930519F16Rik	-1.01334	0.00383686	0.00990874	down	yes
Cdx4	-1.7266	0.000198056	0.000649098	down	yes
Flna	0.734257	4.00201e-23	7.28836e-22	up	yes
Mtm1	0.724106	3.92505e-06	1.65108e-05	up	yes
Gabre	0.937168	0.00400735	0.0103046	up	yes
Nsdhl	-0.738935	2.25417e-14	2.17977e-13	down	yes
Car5b	0.596347	0.00329572	0.00861665	up	yes
Bgn	1.1029	3.76619e-111	2.41244e-108	up	yes
Hcfc1	-0.598643	1.69123e-11	1.2823e-10	down	yes
Renbp	1.06713	2.3073e-27	5.43225e-26	up	yes
Naa10	-0.69695	1.23695e-05	4.85991e-05	down	yes
Arhgap4	-0.846964	0.000560678	0.00169932	down	yes
Fam3a	0.672979	7.93915e-08	4.06723e-07	up	yes
Dkc1	-0.65843	7.72605e-24	1.46448e-22	down	yes
Zcchc18	-0.680774	0.00434298	0.0110802	down	yes
Tsc22d3	1.18656	5.31919e-16	5.89906e-15	up	yes
Morc4	1.09002	8.79285e-27	1.99922e-25	up	yes
Rnf128	1.05	1.87218e-28	4.65565e-27	up	yes
Lamp1	0.683864	4.00671e-34	1.37576e-32	up	yes
Gas6	0.942559	8.09931e-46	4.86902e-44	up	yes
Rasa3	0.717524	1.2588e-16	1.46329e-15	up	yes
Angpt2	0.705434	0.00135679	0.00381182	up	yes
Slc25a15	-0.685384	6.22618e-15	6.30974e-14	down	yes
Adgra2	1.15346	2.94321e-69	4.20563e-67	up	yes
Col4a1	1.19913	5.81172e-108	3.48253e-105	up	yes
Col4a2	1.22985	1.20396e-107	6.98899e-105	up	yes
Rab20	0.803091	0.00933103	0.0221966	up	yes
Leprotl1	0.600186	6.38533e-13	5.46356e-12	up	yes
Aga	1.12506	8.34761e-42	4.21373e-40	up	yes
Dusp4	0.727187	1.09103e-19	1.59081e-18	up	yes
Saraf	0.754538	1.07982e-26	2.44618e-25	up	yes
Smim19	0.919192	2.00732e-09	1.23022e-08	up	yes
Ap3m2	0.653293	2.48145e-07	1.20354e-06	up	yes
Gins4	-0.589467	3.63306e-10	2.39744e-09	down	yes
Adam9	1.0538	3.89879e-59	3.87294e-57	up	yes
Slit2	0.72103	1.43803e-15	1.53787e-14	up	yes
Wwc2	0.679408	1.09951e-27	2.62527e-26	up	yes
Plpp5	0.934409	7.57482e-19	1.06036e-17	up	yes
Gsr	-0.881995	1.50696e-38	6.42048e-37	down	yes
Asah1	0.822741	2.11003e-52	1.66791e-50	up	yes
Pdgfrl	1.22848	8.59999e-25	1.74976e-23	up	yes
Slc7a2	0.959699	8.12943e-12	6.33973e-11	up	yes
Msmo1	-0.646378	1.98587e-20	3.03369e-19	down	yes
Sorbs2	1.14712	4.83871e-14	4.54648e-13	up	yes
Irf2	0.915062	5.32328e-09	3.11058e-08	up	yes
Cenpu	-0.726212	7.08367e-07	3.27085e-06	down	yes
Pdlim3	-1.00872	0.00628043	0.015479	down	yes
Cbln1	-1.06389	0.0073664	0.0178991	down	yes
Heatr3	-0.757343	1.97897e-23	3.67981e-22	down	yes
Sall1	-1.33282	6.16311e-74	1.09034e-71	down	yes
Rbl2	0.761348	1.60587e-07	7.93403e-07	up	yes
Gins3	-0.640483	8.78904e-06	3.51865e-05	down	yes
Lsm6	-1.09936	2.03584e-35	7.45913e-34	down	yes
Pou4f2	-1.75002	3.33274e-05	0.000122495	down	yes
Gpt2	0.688758	1.54985e-19	2.2545e-18	up	yes
Mmp2	0.994276	2.687e-51	2.0711e-49	up	yes
Amfr	0.865574	2.87823e-36	1.09114e-34	up	yes
Mt3	-1.85552	0.000559836	0.00169761	down	yes
Mt1	-1.04915	1.70802e-57	1.59438e-55	down	yes
Nudt7	0.615411	0.00473148	0.0119826	up	yes
Herpud1	1.16932	2.52454e-42	1.30994e-40	up	yes
Tpm4	1.03877	2.6831e-74	4.83897e-72	up	yes
Slc27a1	0.613951	7.48178e-10	4.79743e-09	up	yes
Emc8	-1.00211	1.02283e-32	3.28721e-31	down	yes
Crispld2	1.63212	1.71305e-75	3.31475e-73	up	yes
Usp10	-0.674072	1.99807e-27	4.72215e-26	down	yes
Taf1c	-0.664418	1.9177e-07	9.39678e-07	down	yes
Ifi30	0.744578	1.355e-17	1.69841e-16	up	yes
Cdh13	0.802922	1.56286e-05	6.04046e-05	up	yes
Comp	-1.50993	0.0159192	0.0357533	down	yes
Bean1	0.987596	0.0068934	0.0168556	up	yes
Cmtm3	0.703764	5.55287e-16	6.14721e-15	up	yes
Ces2g	0.953653	0.00790245	0.0190784	up	yes
Has3	-1.31362	0.0026519	0.00705855	down	yes
Nip7	-0.883531	2.50248e-30	6.95899e-29	down	yes
Cyb5b	-0.629521	1.24941e-26	2.80642e-25	down	yes
Maml2	1.1468	8.22937e-12	6.41228e-11	up	yes
Ankrd49	-0.805479	6.70715e-15	6.77131e-14	down	yes
Adat1	-0.915461	1.45922e-14	1.43194e-13	down	yes
Gabarapl2	-0.811513	1.11898e-18	1.542e-17	down	yes
Tmem231	-0.621474	2.29054e-09	1.39642e-08	down	yes
Bmper	0.974337	3.56768e-18	4.71361e-17	up	yes
Acta1	1.37312	1.41307e-36	5.4572e-35	up	yes
Urb2	-1.00626	2.85983e-45	1.67057e-43	down	yes
2310022B05Rik	0.83752	4.37845e-36	1.64978e-34	up	yes
Pdgfd	0.971724	2.30282e-14	2.2245e-13	up	yes
Thy1	0.941214	4.1397e-53	3.34344e-51	up	yes
Nectin1	0.694044	3.49788e-15	3.61182e-14	up	yes
Pou2f3	-0.958694	0.0105846	0.0248445	down	yes
Ets1	0.775167	5.52769e-20	8.18187e-19	up	yes
St3gal4	0.648916	3.85317e-06	1.62342e-05	up	yes
Ppp2r1b	-0.738077	1.44233e-27	3.41744e-26	down	yes
Cryab	1.1557	1.6278e-48	1.0877e-46	up	yes
Dixdc1	0.842264	3.84695e-08	2.04408e-07	up	yes
Cadm1	-0.728443	5.1228e-15	5.22863e-14	down	yes
Tagln	1.5951	1.35039e-05	5.27104e-05	up	yes
Dscaml1	0.809189	0.0067615	0.0165592	up	yes
Nlrx1	0.869742	4.75794e-05	0.000170657	up	yes
Chek1	-0.631649	2.69574e-16	3.05156e-15	down	yes
Fez1	0.745427	5.70717e-14	5.32211e-13	up	yes
Mcam	0.709918	5.62317e-32	1.71803e-30	up	yes
Olfm2	1.28139	8.7737e-10	5.57769e-09	up	yes
Tmod2	-0.600069	2.94618e-05	0.000109151	down	yes
Gnb5	0.777598	6.97936e-08	3.59835e-07	up	yes
Ldlr	-0.87735	4.50611e-36	1.69444e-34	down	yes
Rab27a	-1.20984	1.16168e-15	1.25324e-14	down	yes
Rsl24d1	-0.816736	1.59777e-22	2.79212e-21	down	yes
Mns1	-1.36811	6.84734e-27	1.56453e-25	down	yes
Fam81a	-0.765665	0.000103817	0.000354897	down	yes
Anxa2	0.936513	3.8425e-65	4.72703e-63	up	yes
Rora	0.976713	1.28356e-11	9.85672e-11	up	yes
Itga11	1.44903	1.14944e-29	3.09001e-28	up	yes
Cln6	0.690622	3.46181e-11	2.53775e-10	up	yes
Anp32a	-0.675377	2.95685e-22	5.09049e-21	down	yes
Glce	0.935955	6.07471e-36	2.2705e-34	up	yes
Htr3a	-2.84983	0.000131838	0.000443906	down	yes
Nnmt	0.692387	0.00147788	0.00412455	up	yes
Dnaja4	0.953122	1.10923e-08	6.25726e-08	up	yes
Ptpn9	0.861523	6.22575e-30	1.69574e-28	up	yes
Nrg4	-0.725954	0.0116738	0.0271473	down	yes
Rcn2	0.631869	9.69568e-17	1.13489e-15	up	yes
Pstpip1	0.801736	5.25726e-07	2.46302e-06	up	yes
Cox7a2	-0.800057	1.0745e-19	1.56794e-18	down	yes
Col12a1	1.11426	1.37081e-10	9.48743e-10	up	yes
Loxl1	0.679554	6.85281e-25	1.40505e-23	up	yes
Ooep	-1.08173	2.87033e-21	4.63243e-20	down	yes
Tmed3	0.928919	3.04627e-18	4.05354e-17	up	yes
Ctsh	0.75824	1.5332e-06	6.82826e-06	up	yes
Adamts7	0.772309	6.79981e-09	3.92888e-08	up	yes
Tpm1	1.03323	5.66934e-93	1.8806e-90	up	yes
Zic1	0.746693	6.59978e-05	0.000232378	up	yes
Plscr2	0.9866	0.000147722	0.00049363	up	yes
Aph1b	0.855488	7.33383e-06	2.9674e-05	up	yes
Igdcc3	-0.664426	0.00105958	0.00303511	down	yes
Tipin	-0.943273	7.79609e-43	4.12593e-41	down	yes
Ube2cbp	-0.745081	0.000784146	0.00230224	down	yes
Rwdd2a	-0.804151	0.00117844	0.00334875	down	yes
Me1	0.900538	5.13383e-43	2.7404e-41	up	yes
Tbx18	0.776921	1.41054e-05	5.49313e-05	up	yes
Syncrip	-0.594602	2.94994e-20	4.45513e-19	down	yes
Cmtm7	0.748944	3.57354e-10	2.36067e-09	up	yes
Eomes	-1.41243	2.16859e-12	1.77227e-11	down	yes
Slc25a36	0.826229	4.04906e-31	1.18824e-29	up	yes
Nmnat3	1.03934	9.36468e-05	0.000321847	up	yes
Dbr1	-0.690598	6.04996e-12	4.76608e-11	down	yes
Mras	0.950003	8.00184e-19	1.11929e-17	up	yes
Cdc25a	-0.928773	2.52366e-38	1.06544e-36	down	yes
Cspg5	1.08262	0.00128748	0.00362532	up	yes
Ptgs2	0.963416	1.16183e-40	5.53391e-39	up	yes
Nradd	0.714599	4.07463e-14	3.86175e-13	up	yes
Tdgf1	-1.14207	1.57054e-104	8.33553e-102	down	yes
Fbxl2	0.799822	8.20484e-05	0.000284725	up	yes
Mobp	-1.09618	7.86933e-06	3.17301e-05	down	yes
Amotl2	1.17772	2.46426e-88	7.26605e-86	up	yes
Abhd5	0.720643	9.39916e-11	6.6161e-10	up	yes
Slco2a1	1.2663	4.48461e-39	1.95554e-37	up	yes
Nudt16	0.949566	2.82636e-06	1.21197e-05	up	yes
Mst1r	1.05114	0.0055079	0.0137521	up	yes
Uba7	0.830598	0.000134654	0.000452485	up	yes
Klhdc8b	0.696735	9.44586e-05	0.000324457	up	yes
Nt5m	0.771809	0.000100929	0.000345342	up	yes
Thsd7a	0.837064	5.46388e-09	3.18672e-08	up	yes
Flcn	0.678799	4.17544e-17	5.0431e-16	up	yes
Gpr19	0.632364	1.06079e-05	4.20063e-05	up	yes
Crebl2	0.678243	7.50488e-05	0.000262001	up	yes
2019-03-03	0.975131	3.22609e-05	0.000118857	up	yes
1700025G04Rik	0.854249	1.79614e-16	2.06085e-15	up	yes
Pon2	0.782738	7.43997e-13	6.33096e-12	up	yes
Cd59a	0.915538	6.61559e-05	0.000232881	up	yes
Kank1	0.595246	1.09047e-09	6.86432e-09	up	yes
2810474O19Rik	-0.605998	9.83403e-18	1.2495e-16	down	yes
Syde1	1.07598	1.61185e-41	8.04883e-40	up	yes
Trib3	1.91644	6.50154e-172	1.34192e-168	up	yes
Mansc1	0.826175	0.0137212	0.0312973	up	yes
Bmp8a	1.13162	8.55165e-05	0.00029571	up	yes
Snx33	0.902249	2.30289e-13	2.03901e-12	up	yes
Ablim3	0.957964	0.0160652	0.0360464	up	yes
D430042O09Rik	0.654761	3.35245e-07	1.60276e-06	up	yes
Ilvbl	0.87342	4.95953e-13	4.28305e-12	up	yes
Trpa1	-2.18781	2.25745e-08	1.22938e-07	down	yes
[truncated: 26,535 more rows]

## Sheet: 50%OI vs Control
GeneName	log2(FC)	P value	padj	Up/Down	Significant
Cdc45	-1.10045	1.1096e-16	9.64589e-16	down	yes
H19	1.1514	9.28169e-49	4.01764e-47	up	yes
Cav2	1.50038	1.71038e-42	5.65807e-41	up	yes
Klf6	0.885511	6.53235e-19	6.55335e-18	up	yes
Tbx2	1.19817	8.84743e-08	3.77265e-07	up	yes
Tbx4	1.2453	1.89451e-09	9.41269e-09	up	yes
Ngfr	-1.11125	1.46534e-10	8.0557e-10	down	yes
Wnt9a	1.474	6.18356e-34	1.37972e-32	up	yes
Gna12	0.607959	3.97013e-09	1.92227e-08	up	yes
Slc22a18	1.06912	0.000122804	0.000369738	up	yes
Sdhd	-0.863309	2.30374e-24	3.14593e-23	down	yes
Ccnd2	1.23091	1.1264e-25	1.63995e-24	up	yes
Btbd17	-3.89954	0.000188326	0.000550111	down	yes
Drp2	0.812689	0.0148018	0.0316617	up	yes
Gmpr	0.630126	8.45961e-05	0.000261132	up	yes
Mid2	1.62821	1.2688e-16	1.0957e-15	up	yes
Scpep1	1.04407	1.93207e-46	7.55023e-45	up	yes
Itgb2	1.08397	2.66861e-08	1.19368e-07	up	yes
Cdh1	-1.00894	2.29883e-31	4.51706e-30	down	yes
Ckmt1	-0.638426	0.00306163	0.00745683	down	yes
Bcl6b	-2.16836	2.76817e-30	5.1812e-29	down	yes
Comt	1.29211	6.51582e-35	1.51531e-33	up	yes
Rem1	0.947173	0.0113456	0.0248457	up	yes
Rnf17	-1.47121	3.60077e-52	1.80099e-50	down	yes
Tbrg4	-0.892403	3.19365e-24	4.33007e-23	down	yes
Fap	0.667711	0.00533224	0.0124477	up	yes
Egfl6	-1.41642	0.000940217	0.0024895	down	yes
Lck	-1.16007	9.15901e-14	6.45391e-13	down	yes
Pparg	3.28313	7.27772e-14	5.15781e-13	up	yes
2019-09-01	-1.10194	4.50653e-12	2.80745e-11	down	yes
Acvrl1	0.897663	6.43658e-15	4.93652e-14	up	yes
Tom1l2	1.15786	1.56127e-13	1.08013e-12	up	yes
Gpa33	-0.707932	1.31728e-07	5.52356e-07	down	yes
Zfp385a	0.638143	4.3277e-10	2.28714e-09	up	yes
Itga5	1.45883	5.13878e-94	1.16779e-91	up	yes
Wdr77	-1.35365	1.037e-37	2.79274e-36	down	yes
Hnrnpd	-1.21853	5.56326e-51	2.59045e-49	down	yes
Dynlt1c	0.889739	0.000135771	0.000406379	up	yes
Gm2a	0.838385	8.43292e-15	6.41817e-14	up	yes
Sema4f	1.16622	6.99021e-08	3.00461e-07	up	yes
Hoxb6	1.18535	3.08993e-05	0.000101034	up	yes
Loxl3	1.14284	3.16362e-52	1.59378e-50	up	yes
Kat2b	-1.15907	1.28438e-26	1.97591e-25	down	yes
Rab5b	0.636058	1.89333e-11	1.12263e-10	up	yes
Dnmt3l	-1.42609	3.06638e-36	7.63201e-35	down	yes
Aire	-0.88508	2.24254e-06	8.29085e-06	down	yes
Icosl	-1.39404	7.10248e-15	5.43328e-14	down	yes
Rpa1	-1.2173	3.08043e-51	1.44725e-49	down	yes
Serpinf1	1.87472	6.96691e-115	3.46803e-112	up	yes
Tcf7	-1.27381	1.21225e-33	2.67066e-32	down	yes
Ddx3x	-0.672763	1.20997e-11	7.26921e-11	down	yes
Mmp11	0.750287	3.86994e-18	3.68102e-17	up	yes
Vpreb3	-1.12958	0.0160828	0.0341537	down	yes
Hip1r	-0.587412	1.01088e-07	4.28344e-07	down	yes
Nsun5	-0.783032	8.16683e-09	3.84905e-08	down	yes
Top1mt	0.630887	9.64582e-05	0.000295567	up	yes
Hoxa10	0.905273	7.23018e-05	0.000225143	up	yes
Hoxa4	1.48631	0.0220619	0.0454701	up	yes
Gm38393	-1.69871	1.5608e-19	1.63404e-18	down	yes
Mmp14	1.33502	6.77403e-35	1.56838e-33	up	yes
Slc7a7	-0.886855	2.20281e-21	2.58441e-20	down	yes
Ccl3	0.878548	0.00131444	0.0034028	up	yes
Ilf2	-1.03897	2.04166e-35	4.85057e-34	down	yes
S100a6	1.75844	5.80958e-33	1.23813e-31	up	yes
N4bp3	-1.76595	1.48521e-39	4.36728e-38	down	yes
Nhp2	-1.27837	3.57892e-24	4.84301e-23	down	yes
Vps9d1	0.61004	1.65566e-05	5.58666e-05	up	yes
Kctd10	1.08328	1.19884e-15	9.71098e-15	up	yes
Col6a1	0.951807	3.30129e-32	6.80001e-31	up	yes
Lgals9	0.939253	1.45057e-20	1.614e-19	up	yes
Timp1	1.20388	4.79153e-35	1.11804e-33	up	yes
Cnnm3	-0.753959	6.33725e-10	3.29585e-09	down	yes
Pcnt	-1.22287	3.16062e-24	4.29363e-23	down	yes
Agpat3	0.634089	3.74388e-12	2.34984e-11	up	yes
Sema6b	-1.21206	0.00372851	0.00894252	down	yes
Uhrf1	-1.72231	1.33926e-96	3.32224e-94	down	yes
Lsr	-0.884332	3.00241e-09	1.46765e-08	down	yes
Hpn	-0.809345	0.000176082	0.000516535	down	yes
Ckb	-0.743252	5.32579e-11	3.043e-10	down	yes
Sp1	-0.720676	1.34739e-09	6.80927e-09	down	yes
Itgb7	-1.35428	1.9612e-12	1.25391e-11	down	yes
Rrp15	-1.13803	8.74412e-30	1.59942e-28	down	yes
Rnd2	-0.689775	2.99e-05	9.7981e-05	down	yes
Srr	1.31313	4.2364e-14	3.0552e-13	up	yes
Sync	1.91817	1.36834e-12	8.8487e-12	up	yes
Acp5	-1.03951	0.0003982	0.00111002	down	yes
Cnn1	1.78937	2.28352e-65	2.01441e-63	up	yes
Zmat2	-0.662853	2.42239e-11	1.42062e-10	down	yes
Ube2c	-1.11776	2.27387e-20	2.49292e-19	down	yes
Cct3	-0.99257	1.90622e-33	4.17312e-32	down	yes
Glmp	0.716273	3.47814e-15	2.72452e-14	up	yes
Tmem79	-1.05451	3.14963e-06	1.1472e-05	down	yes
Tbx21	-2.94195	0.0127304	0.0276351	down	yes
Cyp51	-1.20904	1.1116e-37	2.98717e-36	down	yes
Tubb6	0.935747	7.1255e-22	8.56657e-21	up	yes
Def8	-0.906105	1.3028e-24	1.80024e-23	down	yes
Meox1	1.07535	1.75062e-06	6.5486e-06	up	yes
Pax9	1.95404	3.28347e-05	0.000107111	up	yes
Irx2	1.4208	2.98871e-16	2.52464e-15	up	yes
Col1a1	1.6254	4.64592e-111	2.02359e-108	up	yes
Sgca	1.48584	0.0121652	0.026499	up	yes
Nrip2	1.80814	0.000206426	0.000600091	up	yes
Gtf2h4	-0.709897	4.39565e-10	2.31895e-09	down	yes
Fkbp10	1.39437	5.09778e-67	4.82259e-65	up	yes
Nom1	-0.651942	4.65432e-11	2.66889e-10	down	yes
Ergic1	0.797667	6.37653e-27	9.94139e-26	up	yes
Tnk1	-1.49198	9.17782e-14	6.46498e-13	down	yes
Acap1	-0.935776	0.00470973	0.0111148	down	yes
Tcea3	-1.70756	1.57259e-35	3.75321e-34	down	yes
Csn3	-1.21163	1.95846e-07	8.09199e-07	down	yes
Akr1b3	-1.15619	1.33716e-30	2.54377e-29	down	yes
Hoxc13	1.63048	5.59324e-10	2.92199e-09	up	yes
Hoxc11	1.67631	0.00147111	0.00377844	up	yes
Hoxc8	1.67724	1.86175e-23	2.4312e-22	up	yes
Hoxc6	1.28056	1.48641e-19	1.55927e-18	up	yes
Marveld3	-0.773637	0.00566076	0.0131514	down	yes
Ddx18	-1.22766	5.8636e-60	4.22725e-58	down	yes
Eef1e1	-0.613403	1.22653e-06	4.66154e-06	down	yes
Akt1	1.04877	6.14026e-35	1.42956e-33	up	yes
Tcirg1	0.945538	3.761e-19	3.83193e-18	up	yes
Naglu	1.96967	9.33509e-54	5.01719e-52	up	yes
Smo	0.722091	2.79572e-15	2.20566e-14	up	yes
Tspan33	-0.864883	0.00422402	0.0100457	down	yes
Crnkl1	-0.766875	3.16915e-18	3.02546e-17	down	yes
Rin2	0.805922	1.27309e-08	5.8717e-08	up	yes
Pwp1	-0.778725	5.74744e-21	6.55905e-20	down	yes
Hoxd13	0.987924	1.57895e-05	5.34162e-05	up	yes
Hoxd12	1.66314	0.00726224	0.0164891	up	yes
Folr1	-0.827968	2.31432e-08	1.04099e-07	down	yes
Nup214	-0.690275	3.09665e-10	1.65665e-09	down	yes
Aif1l	1.65794	1.03455e-61	8.04062e-60	up	yes
Ltbp1	1.10278	2.1953e-30	4.12004e-29	up	yes
Ugp2	0.72486	8.9716e-15	6.8108e-14	up	yes
Kcnh6	-1.63721	0.00734536	0.0166615	down	yes
Nacc1	-0.837105	1.50557e-24	2.07085e-23	down	yes
Nfix	1.63933	1.90831e-61	1.4668e-59	up	yes
Gria3	1.40352	1.7534e-21	2.06759e-20	up	yes
Pdzd4	-2.38762	5.14804e-129	4.67957e-126	down	yes
Pnck	1.62898	5.26942e-06	1.87871e-05	up	yes
Ssr4	0.62104	8.29542e-05	0.000256405	up	yes
Ltbp2	1.44245	4.59658e-33	9.85649e-32	up	yes
Trappc6a	1.14812	1.3199e-08	6.07557e-08	up	yes
Rab34	0.956508	2.50039e-21	2.92861e-20	up	yes
Ccne1	-1.75207	1.35023e-78	1.80957e-76	down	yes
Hsf2bp	-1.63376	6.23807e-21	7.10345e-20	down	yes
Acp2	0.587492	1.01634e-06	3.90598e-06	up	yes
Slc39a13	1.42422	6.38383e-44	2.23938e-42	up	yes
Celf2	1.21585	4.20746e-20	4.54132e-19	up	yes
Spi1	0.80071	0.00279985	0.00686324	up	yes
Sf3a1	-1.12003	2.67928e-49	1.18929e-47	down	yes
Stat6	0.744149	2.92049e-14	2.13566e-13	up	yes
Clgn	-1.90298	1.27667e-13	8.912e-13	down	yes
Paxip1	-1.17587	2.01108e-33	4.39348e-32	down	yes
Rmnd5a	-0.760842	2.24729e-14	1.66315e-13	down	yes
Mov10	-0.872434	2.31703e-25	3.32479e-24	down	yes
Rhoc	1.34324	3.84492e-47	1.55185e-45	up	yes
Tead3	1.20882	2.10147e-33	4.58138e-32	up	yes
Ppard	0.728974	1.87788e-14	1.39718e-13	up	yes
Peg3	-1.05242	3.05046e-13	2.07065e-12	down	yes
Zim1	0.946767	1.58398e-05	5.35602e-05	up	yes
Lmf1	0.593247	3.98481e-06	1.43738e-05	up	yes
Angptl4	-1.72396	4.5225e-21	5.18661e-20	down	yes
Dbf4	-0.917717	1.74441e-30	3.29751e-29	down	yes
Daxx	-0.697867	7.44888e-14	5.27554e-13	down	yes
Rec8	-1.16337	5.43786e-14	3.89214e-13	down	yes
Ncan	-1.75449	5.9507e-15	4.57394e-14	down	yes
Tmem161a	0.776032	4.09036e-11	2.35455e-10	up	yes
Slc25a42	1.31612	5.9112e-16	4.88287e-15	up	yes
Snx9	0.775978	4.94194e-23	6.33095e-22	up	yes
Bmp8b	0.694399	2.79144e-05	9.1921e-05	up	yes
Ocel1	0.919036	5.02817e-05	0.000160079	up	yes
Dyrk1b	0.991851	6.11194e-11	3.48181e-10	up	yes
Hltf	-1.12207	9.38563e-28	1.53301e-26	down	yes
Snrpd1	-1.23269	2.19279e-26	3.3269e-25	down	yes
Slc9a3r2	0.674079	3.01693e-06	1.10078e-05	up	yes
Golga2	0.718955	3.17601e-10	1.69736e-09	up	yes
Axl	1.77228	5.77192e-76	7.22597e-74	up	yes
Tgfb1	1.3694	2.03823e-55	1.15797e-53	up	yes
Zfp40	-0.763815	0.000372476	0.00104248	down	yes
Alkbh7	-0.670915	0.00615937	0.0142103	down	yes
Med6	-0.594475	7.62648e-06	2.67753e-05	down	yes
Prkd1	1.08639	1.83333e-08	8.33429e-08	up	yes
Cse1l	-1.22271	4.13181e-58	2.6417e-56	down	yes
Fkbp7	1.2331	1.14054e-14	8.62394e-14	up	yes
Gnmt	-1.02508	0.0226129	0.0464581	down	yes
Grin2d	1.15575	1.5387e-05	5.2105e-05	up	yes
Kdelr1	0.786428	1.48371e-21	1.75651e-20	up	yes
Ggct	-1.44303	1.23515e-22	1.54261e-21	down	yes
Epdr1	1.45493	8.73836e-41	2.71928e-39	up	yes
Flii	0.827225	2.1819e-18	2.11483e-17	up	yes
Top3a	-0.797315	3.09106e-10	1.65408e-09	down	yes
Atg4d	-0.792766	4.56348e-08	1.991e-07	down	yes
Chaf1a	-1.20466	3.3663e-32	6.92027e-31	down	yes
Mcm2	-1.57342	2.08748e-95	4.8492e-93	down	yes
Tpra1	0.929367	2.73305e-13	1.86245e-12	up	yes
Nab1	0.775039	6.35041e-11	3.60782e-10	up	yes
Adgre5	0.793433	6.47381e-09	3.0831e-08	up	yes
Il17ra	0.986161	1.89405e-16	1.61496e-15	up	yes
Kcnn1	0.608967	0.0141403	0.0303616	up	yes
Arrdc2	-1.23214	1.36939e-08	6.29782e-08	down	yes
Tomm40	-0.61717	3.88199e-06	1.40174e-05	down	yes
Apoe	-0.625515	5.87541e-08	2.54058e-07	down	yes
Prkar2b	1.70357	3.19183e-78	4.17072e-76	up	yes
Klf4	-0.757503	4.05987e-19	4.1304e-18	down	yes
Hmgn2	-1.57708	2.4037e-51	1.14474e-49	down	yes
Elf3	-1.75835	4.19335e-30	7.786e-29	down	yes
Efna2	-0.949129	8.20723e-07	3.18405e-06	down	yes
Cdk12	-0.958334	1.94737e-13	1.33663e-12	down	yes
Lipe	-0.697877	0.0184712	0.0387494	down	yes
Cnot11	-0.660253	4.62649e-10	2.43459e-09	down	yes
Foxj2	1.01813	4.12473e-13	2.77107e-12	up	yes
Sri	1.10615	1.29828e-16	1.12069e-15	up	yes
Bcl2l12	-0.670925	0.00147197	0.00378017	down	yes
Zfp959	-0.952324	1.43564e-06	5.41786e-06	down	yes
Ccdc94	-0.65488	0.00275129	0.00675753	down	yes
Grk5	0.658108	5.9718e-05	0.000188258	up	yes
Sult2b1	-1.34325	0.00208119	0.00521158	down	yes
Dlgap1	-0.950078	0.021033	0.0435383	down	yes
Hck	0.955734	9.31207e-08	3.95948e-07	up	yes
Ap1m2	-1.22069	4.48671e-18	4.25413e-17	down	yes
Atp8b3	-0.910802	0.00409674	0.00976521	down	yes
Btbd2	-0.620363	1.80021e-09	8.96332e-09	down	yes
Cacnb3	0.767616	8.08768e-15	6.1599e-14	up	yes
Pld3	1.12609	1.5094e-39	4.43217e-38	up	yes
Grik5	1.05807	9.79182e-20	1.0376e-18	up	yes
Cd79a	-1.18023	0.0214223	0.044274	down	yes
Rabac1	0.974685	7.02735e-12	4.2997e-11	up	yes
Elavl3	-3.51847	2.18406e-39	6.35962e-38	down	yes
Rab3b	-1.08283	0.000916202	0.00243115	down	yes
St8sia6	-1.31742	0.000990043	0.00261019	down	yes
Fcgrt	1.11951	5.33404e-15	4.11357e-14	up	yes
Dll3	-2.67625	3.53353e-17	3.16519e-16	down	yes
Bicd1	-0.585461	0.00129789	0.0033637	down	yes
Ncstn	0.673207	8.14219e-18	7.6165e-17	up	yes
Phyhip	-1.07131	0.000143132	0.000426277	down	yes
Dusp3	1.10566	1.06024e-16	9.22836e-16	up	yes
Prodh	-1.40627	1.30382e-20	1.45459e-19	down	yes
Ddr1	0.629892	9.9594e-13	6.50691e-12	up	yes
Ier3	1.2579	3.67064e-30	6.82153e-29	up	yes
Fosb	1.95077	1.23273e-40	3.77898e-39	up	yes
Ercc1	1.1819	7.71028e-36	1.87223e-34	up	yes
Rnf215	0.851123	4.925e-10	2.58451e-09	up	yes
Sec14l2	-0.825603	0.000957861	0.00253109	down	yes
Rps6ka1	-1.42964	6.68052e-56	3.86897e-54	down	yes
Snrnp200	-0.627047	4.83299e-08	2.10683e-07	down	yes
Insig2	0.881343	4.49718e-17	3.99586e-16	up	yes
Brd8	-0.718185	5.29321e-14	3.7938e-13	down	yes
Kif20a	-1.09171	1.60976e-41	5.16978e-40	down	yes
Gcdh	-0.680155	1.11849e-09	5.68959e-09	down	yes
Mast2	0.740667	9.07563e-18	8.46316e-17	up	yes
Syce2	-1.58749	4.15045e-27	6.53415e-26	down	yes
Nqo1	1.37252	1.23522e-55	7.05596e-54	up	yes
Ppfia3	-0.914382	0.000115404	0.000349067	down	yes
Ruvbl2	-0.787794	2.04409e-15	1.62617e-14	down	yes
Il7r	1.82561	1.16338e-05	4.00245e-05	up	yes
Tfam	-1.11049	5.37976e-32	1.09199e-30	down	yes
Efnb3	-1.40668	7.63022e-07	2.97233e-06	down	yes
Mmd	1.154	2.28214e-24	3.11848e-23	up	yes
Hlf	-2.50197	0.00186755	0.00471045	down	yes
Fam162a	1.2712	1.12615e-16	9.76944e-16	up	yes
Ssbp2	1.02793	2.46783e-10	1.33286e-09	up	yes
Fancl	-1.21807	2.69433e-18	2.58514e-17	down	yes
Brinp2	-1.76754	0.0045811	0.0108272	down	yes
Gstm5	1.2457	1.16219e-11	6.99221e-11	up	yes
Gstm3	-1.98504	1.94162e-05	6.50119e-05	down	yes
Stat5a	1.15989	6.61411e-10	3.43044e-09	up	yes
Cavin1	1.58271	1.07963e-112	5.01595e-110	up	yes
Akt2	0.617457	2.0934e-10	1.1365e-09	up	yes
Map3k20	1.17207	3.28351e-30	6.11295e-29	up	yes
Col5a3	1.45406	2.90971e-32	6.02309e-31	up	yes
Dnmt1	-1.09351	6.65394e-48	2.77672e-46	down	yes
Ppan	-0.990262	3.54655e-22	4.34629e-21	down	yes
Angptl2	1.09347	3.01199e-30	5.62247e-29	up	yes
Etv1	-1.85064	4.58348e-32	9.32168e-31	down	yes
Psap	1.17418	9.19856e-59	6.20369e-57	up	yes
Ikbkg	0.853395	3.31335e-15	2.60031e-14	up	yes
Atn1	1.1326	2.5598e-07	1.04486e-06	up	yes
Ptpn6	-0.9715	1.30267e-08	6.00154e-08	down	yes
Eno2	2.23142	4.75505e-109	1.87573e-106	up	yes
Emg1	-1.12304	4.0753e-26	6.08153e-25	down	yes
Clcn3	-0.672333	9.15357e-09	4.29282e-08	down	yes
Hif3a	-1.02121	1.66814e-07	6.93828e-07	down	yes
Gpx6	-4.1108	6.07159e-05	0.000191115	down	yes
Pde1c	1.23038	0.0227657	0.0467179	up	yes
Utp20	-0.645708	1.66828e-07	6.93828e-07	down	yes
Spic	-3.03444	0.00134293	0.00347096	down	yes
9330159F19Rik	-2.12297	0.00277887	0.00681821	down	yes
Il11	0.743763	6.30677e-05	0.000198041	up	yes
Large1	0.990993	5.42284e-14	3.88272e-13	up	yes
Ddx56	-0.887338	1.30165e-24	1.79985e-23	down	yes
Tmed4	0.774821	6.36009e-12	3.90401e-11	up	yes
Col26a1	1.47234	0.00309093	0.00752206	up	yes
Ppp1cc	-0.761219	1.51914e-20	1.68581e-19	down	yes
Gab2	1.62376	1.45094e-21	1.72063e-20	up	yes
Mettl17	-1.02746	4.29283e-12	2.67911e-11	down	yes
Arhgef40	1.11491	1.86642e-37	4.94565e-36	up	yes
Pnpla6	-0.872356	2.30506e-14	1.7047e-13	down	yes
Sgce	1.25487	1.48801e-22	1.84848e-21	up	yes
Wwox	0.728487	7.09046e-06	2.49815e-05	up	yes
Slbp	-1.37191	8.76153e-36	2.12011e-34	down	yes
Aqp1	1.00356	1.48309e-07	6.20264e-07	up	yes
Arid3b	-1.34781	2.39476e-38	6.68456e-37	down	yes
Cnn2	1.63383	3.77884e-82	5.56368e-80	up	yes
Polr2e	-0.873795	1.05112e-11	6.33856e-11	down	yes
Myo9b	0.752179	4.08068e-13	2.74236e-12	up	yes
Ly9	2.05327	1.78183e-05	5.99113e-05	up	yes
Mtfp1	-2.27868	6.49699e-20	6.95508e-19	down	yes
Rab11a	0.700734	7.13688e-13	4.71291e-12	up	yes
Pgf	1.33376	3.93008e-09	1.90376e-08	up	yes
Ulk2	1.06911	1.51532e-17	1.39073e-16	up	yes
Chmp2b	0.803483	3.7452e-19	3.81769e-18	up	yes
Plod3	1.35851	2.75609e-69	2.85256e-67	up	yes
Ap1s1	0.766422	3.84848e-16	3.23133e-15	up	yes
Srpk1	-0.780584	4.39483e-23	5.65432e-22	down	yes
Lbr	-1.52717	1.83475e-69	1.91796e-67	down	yes
Crabp2	1.62629	6.79911e-24	9.07141e-23	up	yes
Nes	1.32825	1.36331e-51	6.58261e-50	up	yes
Bcan	-1.16748	0.0192973	0.0403045	down	yes
Thop1	-1.22896	1.04845e-36	2.67762e-35	down	yes
Zp3	-1.33387	0.00221253	0.00551535	down	yes
Rasa4	1.3722	1.00836e-29	1.8396e-28	up	yes
Hnrnpa2b1	-0.825982	8.04414e-23	1.0168e-21	down	yes
Ccdc130	0.659818	0.000117916	0.00035615	up	yes
Mri1	-0.601982	2.27812e-05	7.56731e-05	down	yes
Sgsh	1.50349	3.9856e-14	2.88329e-13	up	yes
Cstb	0.995547	1.52356e-18	1.49125e-17	up	yes
Cd44	1.14366	2.38323e-37	6.26744e-36	up	yes
Wdr1	0.922296	1.73786e-32	3.62971e-31	up	yes
Slc2a9	0.800814	4.41792e-05	0.00014134	up	yes
Wisp1	1.40868	1.69496e-26	2.58472e-25	up	yes
Ndrg1	1.44595	7.04289e-25	9.88889e-24	up	yes
Senp3	-0.990679	2.56636e-38	7.13495e-37	down	yes
Spc25	-0.598209	1.29617e-09	6.55674e-09	down	yes
Dnah2	-0.941821	0.00985473	0.0218626	down	yes
Prlr	-3.21773	2.32922e-06	8.60218e-06	down	yes
Cadm3	0.968727	0.00378463	0.00906465	up	yes
Casp14	1.79225	0.000246012	0.000708356	up	yes
Slc1a6	2.47966	2.35751e-60	1.72942e-58	up	yes
Slc1a3	-1.32518	2.5931e-21	3.03041e-20	down	yes
Msh6	-1.60188	3.4021e-98	9.00351e-96	down	yes
Mlxipl	-0.883827	0.00440974	0.01046	down	yes
Tbl2	-0.726939	1.16731e-10	6.47691e-10	down	yes
Nid1	1.3104	1.09517e-23	1.45007e-22	up	yes
Mcm5	-1.78574	2.22309e-107	8.29967e-105	down	yes
Hmox1	1.43708	1.78814e-71	1.97802e-69	up	yes
Mprip	0.907745	2.19382e-31	4.3148e-30	up	yes
Il27ra	0.869342	0.00276592	0.00679121	up	yes
Asf1b	-0.727274	3.87619e-08	1.70701e-07	down	yes
Ddx39	-1.23656	1.60238e-29	2.88056e-28	down	yes
Usp40	0.597485	6.1634e-07	2.42306e-06	up	yes
Celf1	-0.867435	4.65632e-15	3.61089e-14	down	yes
Igf1r	1.12575	1.00369e-19	1.06248e-18	up	yes
Insr	0.73167	4.66537e-06	1.67162e-05	up	yes
Trim28	-1.54388	1.04394e-85	1.70562e-83	down	yes
Mef2c	0.82587	0.000525099	0.00143713	up	yes
Mrvi1	1.39638	8.03235e-11	4.51796e-10	up	yes
Kit	-2.27015	1.54711e-92	3.20252e-90	down	yes
Apoa2	-2.73183	4.1727e-15	3.25153e-14	down	yes
Pan2	-0.891593	3.21878e-16	2.71241e-15	down	yes
Ampd3	1.87968	9.82618e-63	7.87111e-61	up	yes
Bcas2	-0.753548	1.2218e-13	8.54032e-13	down	yes
Ctcf	-1.25986	6.79613e-53	3.57901e-51	down	yes
Tfap4	-1.51805	1.8964e-21	2.23495e-20	down	yes
Ranbp1	-0.965881	6.08302e-24	8.12637e-23	down	yes
Mmp8	1.85251	0.0176394	0.0371386	up	yes
Slc30a4	0.742022	4.26947e-08	1.86975e-07	up	yes
Sqor	1.70739	1.97031e-39	5.74521e-38	up	yes
Gpr108	0.936366	1.2487e-16	1.07923e-15	up	yes
Gata6	1.18613	4.29476e-10	2.27145e-09	up	yes
Rsl1d1	-0.841839	7.4096e-25	1.03829e-23	down	yes
Reep5	1.20191	1.40348e-38	3.95987e-37	up	yes
Ergic3	0.659005	8.87504e-15	6.74239e-14	up	yes
Trh	-3.67964	6.99545e-212	4.87513e-208	down	yes
Smpd4	-1.2246	2.7638e-45	1.02634e-43	down	yes
Pex1	-1.05314	4.33206e-07	1.73109e-06	down	yes
Shpk	1.38537	5.60363e-09	2.68458e-08	up	yes
Tuft1	1.36966	1.27099e-29	2.30065e-28	up	yes
Rcn1	0.961742	7.58448e-37	1.95269e-35	up	yes
Dnase1	-1.66505	6.01635e-05	0.000189539	down	yes
Ankrd13d	0.780332	3.30142e-06	1.19998e-05	up	yes
Prg4	1.15985	7.21132e-07	2.81895e-06	up	yes
Calcoco2	-3.99527	1.63327e-102	5.0216e-100	down	yes
Atp5g1	-0.71546	6.28837e-07	2.47079e-06	down	yes
Prss16	-0.856928	0.00419899	0.00998955	down	yes
Rhox6	-2.30731	5.00503e-08	2.17819e-07	down	yes
Htra1	2.08436	1.32735e-157	3.08342e-154	up	yes
Fam131c	-1.83212	3.58199e-09	1.74119e-08	down	yes
Hspb7	2.0675	7.4487e-19	7.42987e-18	up	yes
Epor	-1.66022	4.30998e-05	0.000138034	down	yes
Ccdc159	0.791225	0.00308718	0.00751469	up	yes
Tep1	0.911742	7.12012e-11	4.02761e-10	up	yes
Osgep	-0.833387	6.61413e-17	5.81015e-16	down	yes
Tmbim1	1.11452	1.38094e-35	3.30335e-34	up	yes
Arpc2	0.714466	4.77589e-22	5.80858e-21	up	yes
Kmt2b	-0.779092	4.47124e-10	2.35763e-09	down	yes
Zbtb32	-1.20588	3.29289e-09	1.60439e-08	down	yes
Etv2	-3.0046	1.48822e-09	7.49017e-09	down	yes
Upk1a	-1.24498	0.00144651	0.00372074	down	yes
Tmem147	0.643007	6.73193e-05	0.000210506	up	yes
Ggt1	-1.50246	1.32172e-05	4.5167e-05	down	yes
Crip2	0.928325	4.58203e-18	4.34254e-17	up	yes
Pgrmc1	0.745982	4.81885e-14	3.46093e-13	up	yes
Gcat	-1.32391	8.54637e-22	1.02395e-20	down	yes
Elovl1	1.13534	1.6537e-29	2.97027e-28	up	yes
Hyi	1.44562	2.66389e-16	2.25756e-15	up	yes
Cdc20	-1.07624	1.81807e-30	3.42569e-29	down	yes
Adamts4	0.853816	4.01045e-08	1.76296e-07	up	yes
Nectin4	0.882494	0.000563381	0.00153627	up	yes
Pfdn2	-0.604466	4.91656e-06	1.75831e-05	down	yes
Neurl1a	0.665009	7.88492e-08	3.37531e-07	up	yes
Srm	-1.13812	8.47218e-21	9.57966e-20	down	yes
Rbm14	-1.35757	1.76847e-33	3.87562e-32	down	yes
Actn3	-2.71386	5.16414e-67	4.86336e-65	down	yes
Bbs1	-0.699604	0.000728862	0.00196269	down	yes
Ndor1	-0.686659	2.71944e-11	1.58725e-10	down	yes
Nsmf	1.27474	5.96507e-25	8.42077e-24	up	yes
Pdk1	-1.27007	7.71847e-54	4.18057e-52	down	yes
Ptbp1	-0.717126	4.00618e-23	5.15746e-22	down	yes
Mvd	-1.47298	2.55694e-42	8.39214e-41	down	yes
Cyba	1.52851	1.24594e-20	1.39373e-19	up	yes
Atp7b	-1.09642	0.000579883	0.0015788	down	yes
Rundc3a	-0.934755	7.64544e-07	2.9777e-06	down	yes
Cdt1	-1.3656	9.38485e-41	2.91112e-39	down	yes
Runx1t1	0.828173	3.69473e-06	1.33713e-05	up	yes
Hfe	1.1371	0.00124469	0.00323384	up	yes
Slc5a6	-0.674415	0.000105106	0.000320048	down	yes
Nphs1	-1.28891	1.74168e-19	1.81885e-18	down	yes
Pola1	-1.46409	9.43483e-57	5.7175e-55	down	yes
Gmnn	-1.63184	1.56323e-37	4.17933e-36	down	yes
Acot13	0.785453	7.72209e-06	2.70837e-05	up	yes
Zfp184	-1.07281	1.91677e-09	9.51873e-09	down	yes
Cyp27b1	-1.68727	0.000790954	0.00212033	down	yes
B4galnt1	1.1724	2.24642e-19	2.32966e-18	up	yes
Mettl1	-0.647766	7.15916e-06	2.51981e-05	down	yes
Saal1	-0.928248	1.45261e-14	1.08891e-13	down	yes
Sod2	-1.12668	4.07038e-32	8.31048e-31	down	yes
Tmco6	-0.685765	2.80577e-06	1.02732e-05	down	yes
Stambp	1.05352	4.70809e-14	3.38255e-13	up	yes
Hap1	-1.0721	4.28611e-19	4.34788e-18	down	yes
P3h4	1.54484	1.4622e-56	8.66014e-55	up	yes
Chrd	1.34894	9.83632e-09	4.60063e-08	up	yes
Syngr3	-0.881999	0.000141283	0.000421369	down	yes
Neu1	0.767441	1.57141e-11	9.38401e-11	up	yes
Clic1	0.991035	4.33988e-30	8.05093e-29	up	yes
Lsm2	-0.955769	2.36647e-17	2.15019e-16	down	yes
Pole	-1.29404	1.46615e-21	1.7367e-20	down	yes
Mrpl49	-0.664081	1.06517e-09	5.4316e-09	down	yes
Dennd2c	-0.991514	3.05315e-13	2.0718e-12	down	yes
2310003L06Rik	-5.01535	0.00152936	0.00391457	down	yes
Lrrc8a	0.947724	1.34743e-08	6.20092e-08	up	yes
Tinf2	-0.7514	5.43823e-10	2.8467e-09	down	yes
Dus3l	-0.954497	1.15964e-24	1.6088e-23	down	yes
Rad51c	-1.35388	1.05049e-17	9.75249e-17	down	yes
Cav1	1.79965	3.47693e-121	2.13801e-118	up	yes
Bcl2l1	1.17475	1.92193e-35	4.5713e-34	up	yes
0610009B22Rik	-0.668828	2.37213e-05	7.86085e-05	down	yes
Cpt1c	0.749672	2.06421e-15	1.64031e-14	up	yes
Twist2	0.721435	0.0140651	0.030222	up	yes
Zmiz1	0.718184	1.37345e-11	8.23007e-11	up	yes
Ankrd26	-0.621637	0.000192574	0.000561683	down	yes
Hnrnpa0	-0.587487	2.793e-05	9.19579e-05	down	yes
Prrg2	0.676957	3.70579e-05	0.000119878	up	yes
Hnrnph1	-0.814285	6.05848e-17	5.33325e-16	down	yes
Ift43	1.06303	1.9462e-10	1.05961e-09	up	yes
Id3	1.23172	1.52096e-18	1.4894e-17	up	yes
Arid1a	-0.783689	2.0254e-11	1.19686e-10	down	yes
Crlf1	2.01318	5.5436e-52	2.74644e-50	up	yes
Ctsd	1.16623	5.71728e-48	2.39062e-46	up	yes
Hmgcll1	0.734082	0.000106112	0.000322875	up	yes
Phox2a	-0.807146	0.0132512	0.0286261	down	yes
Abhd8	0.750232	1.62296e-06	6.09615e-06	up	yes
Ift22	0.839874	0.000115345	0.000348939	up	yes
Fzd3	-0.678577	2.27707e-05	7.56503e-05	down	yes
Fgfrl1	1.11038	3.68219e-18	3.50722e-17	up	yes
Fhl2	1.69024	1.63534e-58	1.07516e-56	up	yes
Clstn3	-2.09934	1.75322e-41	5.61327e-40	down	yes
Fbxw9	0.809927	6.68288e-14	4.75073e-13	up	yes
Fnbp4	-0.88648	6.23726e-22	7.529e-21	down	yes
Relt	0.592958	8.23466e-05	0.000254753	up	yes
Snrpb2	-0.662665	6.47319e-08	2.78754e-07	down	yes
Ubc	0.705857	1.16933e-07	4.92687e-07	up	yes
Prpf31	-0.874362	2.77401e-13	1.88913e-12	down	yes
Sertad1	0.95995	1.21223e-10	6.71011e-10	up	yes
Carhsp1	0.723782	1.8344e-22	2.26666e-21	up	yes
Elk3	1.06935	1.23203e-31	2.45316e-30	up	yes
Herpud2	0.832452	1.28109e-20	1.43075e-19	up	yes
Nutf2	-0.68845	1.20192e-08	5.56063e-08	down	yes
Fut1	0.834061	0.0129138	0.0279782	up	yes
Elavl2	-1.80772	1.16079e-37	3.11536e-36	down	yes
Pou2f2	-1.5036	9.24393e-09	4.33228e-08	down	yes
Mgst1	1.17208	1.79162e-17	1.63569e-16	up	yes
Nfib	0.763083	6.4104e-10	3.32892e-09	up	yes
Rab25	-1.88313	1.1823e-18	1.16706e-17	down	yes
Ubqln4	-1.06477	2.26882e-36	5.70808e-35	down	yes
Rps18	-1.06529	2.13592e-12	1.36104e-11	down	yes
Gabpa	-0.776129	8.14383e-14	5.75991e-13	down	yes
Tmem184b	1.02196	7.77471e-34	1.72371e-32	up	yes
Cabp7	-2.48738	6.11703e-09	2.92183e-08	down	yes
Ewsr1	-0.77537	1.21944e-22	1.52572e-21	down	yes
Derl3	-1.88977	1.72556e-10	9.43419e-10	down	yes
Tbx1	1.3305	0.0105491	0.0232739	up	yes
Dqx1	1.06544	0.00757866	0.0171461	up	yes
Ascl2	-1.01776	0.00356182	0.00857913	down	yes
Pttg1ip	0.701255	1.84169e-18	1.7959e-17	up	yes
Met	1.24156	3.9982e-13	2.68952e-12	up	yes
Otog	2.36063	0.00133666	0.00345604	up	yes
Rnmt	-0.929141	8.28876e-28	1.3581e-26	down	yes
Srp14	0.671172	1.40346e-07	5.8743e-07	up	yes
Fpgs	-0.862987	2.23216e-12	1.41934e-11	down	yes
Cbx5	-1.12937	2.80899e-17	2.54012e-16	down	yes
Apobec3	-1.19965	3.25571e-37	8.51903e-36	down	yes
Taf7l	1.41929	1.40088e-09	7.06931e-09	up	yes
Sardh	1.70594	1.48097e-31	2.93207e-30	up	yes
Tex15	-0.665511	1.76565e-06	6.6001e-06	down	yes
G0s2	1.94746	0.00343338	0.00829655	up	yes
Mcu	0.903016	6.21953e-19	6.26056e-18	up	yes
Oit3	1.40231	0.0137532	0.0295913	up	yes
Tex11	-0.815621	0.00116996	0.00305106	down	yes
Fxyd5	1.273	6.55028e-25	9.21579e-24	up	yes
Pou6f1	1.10249	9.76955e-12	5.90153e-11	up	yes
Nuak2	0.836418	2.25983e-13	1.54299e-12	up	yes
Nxf2	2.157	0.00186333	0.00470151	up	yes
Taz	0.799406	1.39936e-08	6.42857e-08	up	yes
Tmem115	0.654463	2.19698e-09	1.08407e-08	up	yes
Ifrd2	-0.780397	7.59385e-12	4.63276e-11	down	yes
Hyal1	0.632474	0.000811703	0.00217178	up	yes
Slc38a3	-1.29206	2.22342e-08	1.00205e-07	down	yes
Rassf1	0.703773	2.27851e-08	1.02577e-07	up	yes
Pifo	-3.88576	0.0134922	0.0290987	down	yes
Spire2	-0.786722	7.95668e-05	0.00024681	down	yes
Tmem86a	0.975951	3.05429e-13	2.0719e-12	up	yes
Optc	1.47926	0.000933899	0.00247403	up	yes
Rdm1	-1.24253	4.6697e-18	4.42162e-17	down	yes
Eya4	1.52572	5.498e-18	5.18479e-17	up	yes
Ebf3	1.40067	1.35243e-08	6.22252e-08	up	yes
Mettl16	-1.03138	2.68254e-32	5.58048e-31	down	yes
Dazl	-1.18704	3.20574e-08	1.42359e-07	down	yes
Apol7a	1.41202	0.0176979	0.0372469	up	yes
Rbm25	-0.611877	3.64762e-11	2.10898e-10	down	yes
Plcd1	0.878316	5.86012e-13	3.88945e-12	up	yes
Phlda2	-3.01894	5.73723e-85	9.01867e-83	down	yes
Kdelr3	1.21343	2.61551e-35	6.17882e-34	up	yes
Mcoln2	1.52848	0.0153962	0.0327956	up	yes
Slc5a1	-1.48952	0.000356833	0.00100165	down	yes
Akt1s1	0.672937	9.07928e-08	3.86678e-07	up	yes
Adssl1	1.65974	6.87211e-18	6.45732e-17	up	yes
Odc1	-1.29701	8.44468e-40	2.49721e-38	down	yes
Thg1l	-1.06466	2.0078e-10	1.09173e-09	down	yes
Adam19	0.601243	2.30287e-05	7.64224e-05	up	yes
Zfp296	-1.8359	4.86463e-28	8.10396e-27	down	yes
Plin5	-1.45111	0.00458882	0.010843	down	yes
Dhdh	-0.931944	8.21748e-09	3.87205e-08	down	yes
Slc25a41	-1.70395	0.0215006	0.0443964	down	yes
Sptbn4	-0.705905	2.22809e-07	9.14642e-07	down	yes
Evi5l	1.3182	3.00774e-19	3.084e-18	up	yes
Bnip2	0.782919	5.79711e-20	6.23137e-19	up	yes
Scarf2	1.58758	1.02717e-47	4.25249e-46	up	yes
Crybg2	-0.67833	0.00489206	0.0114997	down	yes
Wnt8a	-3.62975	9.20872e-26	1.34728e-24	down	yes
Nanog	-1.74087	1.27961e-69	1.34437e-67	down	yes
Steap4	-2.15252	0.0185289	0.038851	down	yes
Mplkip	-0.867638	2.39739e-07	9.80674e-07	down	yes
Kif11	-1.45361	9.93789e-60	7.13991e-58	down	yes
Rpa3	-1.31584	3.71581e-11	2.14663e-10	down	yes
Mlkl	0.975819	1.91253e-10	1.04183e-09	up	yes
Tnpo3	-0.625516	1.63295e-09	8.17923e-09	down	yes
Podnl1	1.66466	1.46996e-07	6.14895e-07	up	yes
Amotl1	1.1637	4.578e-12	2.85027e-11	up	yes
Etv5	-1.27803	2.8692e-67	2.7391e-65	down	yes
Atp6v0d1	0.698883	5.40379e-15	4.16582e-14	up	yes
Iglon5	0.903234	6.27616e-12	3.85636e-11	up	yes
Igf2bp1	-1.50421	1.58194e-91	3.06237e-89	down	yes
Zfp651	1.15546	2.13237e-22	2.63018e-21	up	yes
Tmem175	0.815572	2.84342e-07	1.15297e-06	up	yes
Bcas1	-2.97916	3.06908e-08	1.36435e-07	down	yes
Snx31	-1.49953	0.0160905	0.0341667	down	yes
Atraid	0.973047	3.19435e-11	1.85615e-10	up	yes
Cad	-0.929612	2.60643e-16	2.21065e-15	down	yes
Pea15a	1.1997	3.88519e-52	1.93399e-50	up	yes
Ly6g6e	-1.54657	0.00432305	0.0102683	down	yes
St3gal1	1.21436	6.56527e-19	6.58322e-18	up	yes
Clip3	0.849842	1.74971e-24	2.3972e-23	up	yes
Rnf168	-0.86193	2.37025e-15	1.87779e-14	down	yes
Tvp23b	0.715276	1.7796e-10	9.72201e-10	up	yes
Cacybp	-1.07127	2.3889e-23	3.10602e-22	down	yes
Pigl	-0.590898	8.38225e-07	3.24773e-06	down	yes
Bicc1	1.38476	2.33968e-14	1.72969e-13	up	yes
Tmem87b	0.671233	6.14934e-08	2.65519e-07	up	yes
Piezo1	0.985931	0.00342975	0.00828872	up	yes
Rnf166	1.04292	7.17228e-18	6.73331e-17	up	yes
Ankrd52	0.66801	0.000141853	0.000422888	up	yes
Mrps25	-0.605538	4.84784e-05	0.000154456	down	yes
Camta1	-0.617945	3.74233e-06	1.35365e-05	down	yes
Csf1	2.11018	5.44761e-172	1.42366e-168	up	yes
Kif1a	1.2841	1.32668e-19	1.39522e-18	up	yes
Alx3	1.62064	0.0001899	0.000554502	up	yes
Chfr	-0.643701	2.03821e-10	1.10769e-09	down	yes
Hoxa2	1.20408	0.0116413	0.0254348	up	yes
Fam120b	0.748236	2.38445e-11	1.39994e-10	up	yes
Tbp	-0.727663	2.53717e-11	1.48668e-10	down	yes
Dll1	-1.3261	2.45384e-05	8.11876e-05	down	yes
Nol3	1.11704	3.03069e-05	9.92368e-05	up	yes
Tppp3	1.19578	3.62592e-10	1.92795e-09	up	yes
Msh3	-1.22351	1.47905e-26	2.2687e-25	down	yes
E2f4	-0.84196	3.12198e-22	3.83723e-21	down	yes
Surf4	0.779421	3.34709e-25	4.77011e-24	up	yes
Naf1	-1.1477	3.12282e-39	9.04276e-38	down	yes
Yes1	-0.999134	4.7631e-17	4.22137e-16	down	yes
Ppp1cb	-0.618892	1.06676e-12	6.95871e-12	down	yes
Galns	1.48907	1.04981e-23	1.39355e-22	up	yes
Npdc1	1.06153	4.65011e-23	5.96441e-22	up	yes
Slc25a13	-1.14322	1.4399e-22	1.7919e-21	down	yes
Unkl	-0.652627	0.000362256	0.00101619	down	yes
Lrrk1	1.4341	1.58371e-23	2.0759e-22	up	yes
Actn1	1.36337	1.62734e-92	3.33557e-90	up	yes
Sirt2	1.28705	9.55872e-33	2.01659e-31	up	yes
Hnrnpl	-0.822427	3.00235e-21	3.495e-20	down	yes
Nolc1	-1.50665	6.36734e-96	1.49575e-93	down	yes
Hmgb3	-1.06828	9.12127e-21	1.02969e-19	down	yes
Map2	1.01545	8.78263e-14	6.20123e-13	up	yes
Abca1	0.865365	1.30952e-05	4.47866e-05	up	yes
Sash1	0.943237	6.77748e-11	3.84106e-10	up	yes
Gadd45b	0.649332	0.000224074	0.000648583	up	yes
Xk	-1.04133	2.29788e-05	7.62687e-05	down	yes
Mov10l1	-0.788869	0.00937195	0.0208779	down	yes
Notch4	-1.45464	1.66465e-15	1.33395e-14	down	yes
Ppt2	0.637175	0.00281173	0.00689072	up	yes
Cacfd1	0.64418	2.81031e-09	1.37664e-08	up	yes
Hivep2	0.9567	2.47125e-09	1.21597e-08	up	yes
Nat9	1.21711	1.40935e-13	9.78586e-13	up	yes
Lpl	0.806067	3.36321e-06	1.22095e-05	up	yes
Atp6v0e	0.601671	9.1515e-07	3.53139e-06	up	yes
Zfp318	-0.675021	6.67754e-07	2.6178e-06	down	yes
Ttbk1	-1.37862	8.20717e-06	2.87079e-05	down	yes
Gata3	1.79439	8.2342e-12	5.00589e-11	up	yes
Steap1	1.13221	3.44635e-17	3.0924e-16	up	yes
Steap2	0.875816	5.24335e-15	4.0496e-14	up	yes
Hspa8	-1.45046	2.54937e-58	1.65014e-56	down	yes
Setdb1	-1.33952	6.87183e-42	2.23089e-40	down	yes
Arnt2	0.966466	1.12426e-09	5.71619e-09	up	yes
Prune1	-0.652753	2.7298e-10	1.46979e-09	down	yes
Cers2	0.787753	1.90822e-23	2.49033e-22	up	yes
Plekho1	1.60276	1.62636e-30	3.07992e-29	up	yes
Prpf3	-0.93775	1.9561e-25	2.81849e-24	down	yes
Anp32e	-1.29242	9.83288e-61	7.31587e-59	down	yes
Aph1a	0.594758	8.64835e-09	4.06591e-08	up	yes
Tab2	0.705782	1.31942e-15	1.06342e-14	up	yes
Qdpr	-1.08139	3.68284e-15	2.87947e-14	down	yes
Sqstm1	1.61343	4.13912e-79	5.61926e-77	up	yes
Rxrg	-3.11374	0.00024574	0.000707767	down	yes
Adamtsl4	1.32239	3.78425e-23	4.87776e-22	up	yes
Fcrls	-1.63457	3.20329e-05	0.000104561	down	yes
Fam184b	-2.69073	5.72979e-05	0.000181312	down	yes
Ncapg	-1.23267	8.85158e-36	2.13942e-34	down	yes
Lcorl	0.68127	2.58034e-07	1.05283e-06	up	yes
Wnt11	1.71389	2.02473e-17	1.84208e-16	up	yes
Chdh	-2.56992	0.00379114	0.0090792	down	yes
Lrrc27	1.32077	1.58599e-09	7.96692e-09	up	yes
Stk32c	1.17655	0.00535992	0.0125011	up	yes
Skiv2l2	-1.02307	4.57233e-26	6.81353e-25	down	yes
Fli1	0.806943	0.00837645	0.0188187	up	yes
Stard13	1.07667	6.24015e-17	5.48855e-16	up	yes
Diexf	-0.995925	2.1923e-20	2.40853e-19	down	yes
Syt14	-0.766085	0.000167356	0.000492735	down	yes
H2-M3	0.857822	0.000501457	0.00137765	up	yes
Atp5e	-0.700066	0.000295693	0.000840637	down	yes
Nelfcd	-0.800812	3.06072e-17	2.75228e-16	down	yes
Ctsz	0.923251	1.19705e-18	1.18051e-17	up	yes
Sertad4	0.736739	1.13656e-09	5.77309e-09	up	yes
Slc25a5	-1.16692	9.07465e-39	2.58127e-37	down	yes
Ppdpf	-0.881625	7.10662e-09	3.37371e-08	down	yes
Kcnq2	-2.27967	1.84024e-07	7.62613e-07	down	yes
Col20a1	1.57068	2.15992e-05	7.1941e-05	up	yes
Pls3	1.13759	3.00362e-51	1.41434e-49	up	yes
Wt1	-0.859513	1.2897e-05	4.41483e-05	down	yes
Ppfibp1	1.02029	4.55349e-14	3.2771e-13	up	yes
Plgrkt	0.928479	7.04494e-10	3.64215e-09	up	yes
Cd274	1.50312	4.8799e-08	2.12595e-07	up	yes
Lnx2	-0.640707	1.27021e-07	5.33094e-07	down	yes
Dyrk3	-1.19872	3.58168e-24	4.84361e-23	down	yes
Mapkapk2	1.00539	6.03093e-27	9.4096e-26	up	yes
Lamp2	1.2831	4.87636e-61	3.68051e-59	up	yes
Foxred2	-0.622433	3.40145e-05	0.000110718	down	yes
Nup50	-0.588704	4.01752e-14	2.90336e-13	down	yes
Phf21b	-1.6936	1.21332e-12	7.88036e-12	down	yes
Nlrp14	-2.74151	0.0130679	0.0282885	down	yes
Cmah	1.40984	1.47529e-06	5.56246e-06	up	yes
Sulf1	0.625952	1.1557e-07	4.8734e-07	up	yes
Srsf6	-0.908152	1.12943e-26	1.74266e-25	down	yes
Etaa1	-1.58037	1.17538e-40	3.6191e-39	down	yes
Matn4	1.0068	0.000214074	0.00062136	up	yes
Slpi	1.77175	0.0225455	0.0463407	up	yes
Cyth1	0.790353	4.48574e-07	1.78976e-06	up	yes
Rnd3	0.922378	1.82352e-27	2.92592e-26	up	yes
Brca1	-1.69242	6.7228e-35	1.55824e-33	down	yes
Cntnap1	1.7782	1.73288e-07	7.19551e-07	up	yes
Med24	-0.6381	7.52205e-12	4.59164e-11	down	yes
Mpp2	1.10077	1.38883e-12	8.97289e-12	up	yes
Aldoc	-1.65957	1.35719e-14	1.02068e-13	down	yes
Arl5b	-0.608238	3.04696e-05	9.97381e-05	down	yes
Zfp207	-0.906039	3.04325e-32	6.2933e-31	down	yes
Pipox	-3.01529	4.64763e-68	4.54056e-66	down	yes
Timp2	1.38007	1.99184e-47	8.18143e-46	up	yes
Igfbp4	1.18028	1.04772e-35	2.52359e-34	up	yes
Cdc6	-2.00138	5.22774e-82	7.64311e-80	down	yes
Suz12	-0.988947	1.42939e-27	2.30767e-26	down	yes
Atad5	-1.54733	1.92968e-27	3.08911e-26	down	yes
Crlf3	-1.09178	7.04175e-33	1.49464e-31	down	yes
Tnfaip1	0.698167	2.88611e-17	2.60198e-16	up	yes
Rab11fip4	-2.09539	1.2198e-68	1.2144e-66	down	yes
Serinc3	0.841884	5.91985e-23	7.53294e-22	up	yes
Birc5	-1.06979	1.77195e-30	3.34352e-29	down	yes
Wfdc2	-0.713774	3.87302e-06	1.39898e-05	down	yes
Ghdc	0.732457	1.00981e-09	5.1581e-09	up	yes
Ctsa	1.054	5.28965e-45	1.94702e-43	up	yes
Zswim1	-0.769465	8.83523e-13	5.79781e-12	down	yes
Slc12a4	0.992258	2.36759e-21	2.77462e-20	up	yes
Myo1c	1.43069	1.46319e-42	4.84801e-41	up	yes
Cox7c	-0.810385	1.06919e-09	5.45077e-09	down	yes
Pitpna	0.635681	3.34705e-14	2.43652e-13	up	yes
Jph2	2.51193	1.47572e-135	1.54264e-132	up	yes
Dhx58	0.69305	0.000491095	0.00135168	up	yes
Mybl2	-1.1728	3.64974e-52	1.82112e-50	down	yes
Sgk2	-2.9815	2.54464e-06	9.35876e-06	down	yes
Eya2	1.44014	0.000993422	0.00261811	up	yes
Ddx27	-0.619007	2.09932e-12	1.33854e-11	down	yes
Cyth3	0.761214	8.7508e-11	4.91545e-10	up	yes
Cyb5r3	0.775464	8.17164e-16	6.69453e-15	up	yes
Ints2	-0.923698	1.75781e-14	1.31111e-13	down	yes
Hist1h2bc	0.846702	2.13719e-05	7.12182e-05	up	yes
Mafk	1.26369	5.09543e-38	1.39073e-36	up	yes
Erbb3	-1.01276	1.73746e-16	1.48569e-15	down	yes
Mfng	-1.55752	3.34576e-11	1.94089e-10	down	yes
Vmp1	0.612134	6.45663e-09	3.07632e-08	up	yes
Uchl5	-0.805537	7.62372e-13	5.02488e-12	down	yes
Stk4	-0.611454	1.53391e-07	6.40619e-07	down	yes
Pmp22	1.623	8.06327e-65	6.9374e-63	up	yes
Zcchc10	-1.00149	2.53431e-17	2.2977e-16	down	yes
Tbx5	1.68108	2.7666e-05	9.11319e-05	up	yes
Tomm34	-1.0666	5.50898e-32	1.11605e-30	down	yes
Gpx3	0.956284	2.1997e-21	2.58221e-20	up	yes
Anxa6	0.908164	6.72233e-35	1.55824e-33	up	yes
Kpna2	-1.35242	5.00127e-70	5.36213e-68	down	yes
Smurf2	0.703568	1.00707e-13	7.07963e-13	up	yes
Vezf1	0.6635	2.11483e-07	8.7037e-07	up	yes
Cuedc1	1.42281	6.03382e-32	1.21648e-30	up	yes
Srsf1	-1.40849	6.60914e-80	9.21182e-78	down	yes
Shroom1	1.45878	1.12229e-06	4.28796e-06	up	yes
Kif3a	0.672314	1.08527e-09	5.53003e-09	up	yes
2019-09-08	1.16058	1.4937e-26	2.28782e-25	up	yes
Dhx40	-0.838978	5.70755e-21	6.51708e-20	down	yes
Akap1	-0.743976	1.141e-12	7.4268e-12	down	yes
Nol11	-0.867054	9.38409e-18	8.73911e-17	down	yes
C1qbp	-0.725965	7.47419e-09	3.53616e-08	down	yes
Chd3	0.805688	2.95033e-11	1.71817e-10	up	yes
Adora2b	0.629762	0.000468682	0.0012939	up	yes
Trpv2	1.10883	4.93163e-12	3.06224e-11	up	yes
Cenpv	-1.67025	1.88335e-34	4.29861e-33	down	yes
Pcgf2	-0.602032	2.19685e-11	1.29525e-10	down	yes
Trim37	-0.795558	4.29749e-16	3.59247e-15	down	yes
Ctdnep1	0.635508	2.77763e-09	1.36128e-08	up	yes
Gabarap	1.05006	3.42431e-33	7.40351e-32	up	yes
Cldn7	-0.72039	2.27217e-07	9.32003e-07	down	yes
Acadvl	1.01701	1.01044e-18	1.00215e-17	up	yes
G3bp1	-1.07127	1.07545e-52	5.60711e-51	down	yes
Glra2	-3.24076	0.0210868	0.0436368	down	yes
Sparc	1.39312	1.10114e-99	3.06954e-97	up	yes
Tada2a	-0.791391	2.34132e-18	2.26306e-17	down	yes
Ikzf1	-0.910202	0.0136949	0.0294811	down	yes
Pnpo	-0.698807	6.62889e-07	2.60009e-06	down	yes
Cbx1	-1.40039	1.49635e-61	1.1544e-59	down	yes
Copz2	1.6796	1.35889e-26	2.08593e-25	up	yes
Cpsf4l	-1.65926	5.081e-13	3.38955e-12	down	yes
Ndel1	0.930768	1.67896e-23	2.19938e-22	up	yes
Zbtb4	1.49997	1.05459e-28	1.82822e-27	up	yes
Mpdu1	-0.821495	1.18941e-10	6.58902e-10	down	yes
Cd68	0.961225	1.12918e-13	7.91412e-13	up	yes
Abca5	1.7399	5.55229e-21	6.34674e-20	up	yes
Lsp1	1.26648	1.30684e-21	1.55239e-20	up	yes
Myh11	1.70896	1.98544e-62	1.57233e-60	up	yes
Wwc1	-0.67571	7.73174e-12	4.71138e-11	down	yes
Sult4a1	-1.47198	9.77177e-40	2.88557e-38	down	yes
Irf1	-0.638553	2.70611e-05	8.91955e-05	down	yes
Slc22a5	0.622664	0.000975844	0.00257568	up	yes
P4ha2	1.48062	2.48294e-51	1.17979e-49	up	yes
Arrb1	-1.22515	1.69285e-12	1.08766e-11	down	yes
Tm4sf5	-2.44084	0.000162581	0.000479824	down	yes
Cxcl16	0.944279	3.87664e-08	1.70701e-07	up	yes
Pelp1	-1.22702	3.74842e-41	1.1856e-39	down	yes
Med11	-0.780919	0.000180634	0.00052922	down	yes
Alox15	-3.58043	0.000134462	0.000402635	down	yes
Hoxb1	-2.93623	0.0142187	0.0305174	down	yes
Sart3	-0.971351	4.03338e-25	5.73646e-24	down	yes
E2f2	-1.78438	1.01137e-14	7.66944e-14	down	yes
Plod1	1.02519	8.91386e-31	1.70661e-29	up	yes
Atp6ap1	1.24623	2.38359e-64	2.00942e-62	up	yes
Dnase1l1	1.37567	1.71985e-10	9.40542e-10	up	yes
Scrn1	0.879475	1.86408e-09	9.27029e-09	up	yes
Isyna1	-1.39541	7.42263e-34	1.6474e-32	down	yes
Rab5c	0.641153	3.94571e-11	2.27567e-10	up	yes
H13	0.820714	4.21817e-20	4.55053e-19	up	yes
Scn1b	1.30797	1.92893e-22	2.38205e-21	up	yes
Chtf18	-1.17193	9.1265e-33	1.92735e-31	down	yes
Lhx9	1.34925	2.65038e-09	1.30074e-08	up	yes
Rps6kl1	-1.0242	1.28487e-05	4.40158e-05	down	yes
Dpep1	1.2426	0.00259714	0.00640733	up	yes
Tmem129	0.999819	2.04974e-12	1.30891e-11	up	yes
Nop9	-0.732814	3.87822e-17	3.46356e-16	down	yes
Hsd17b1	0.957666	0.012811	0.0277755	up	yes
Atp6v0a1	0.77368	1.51495e-15	1.21679e-14	up	yes
Psmc3ip	-1.26109	3.35791e-10	1.78954e-09	down	yes
Grb7	-2.14635	2.86949e-72	3.26046e-70	down	yes
Sec14l4	-1.57534	1.05468e-07	4.46e-07	down	yes
Cops3	-0.648434	4.60885e-13	3.08442e-12	down	yes
Ddx39b	-0.808676	9.95292e-20	1.05413e-18	down	yes
Gipc1	0.74018	6.98756e-14	4.95721e-13	up	yes
Tlcd1	-1.04442	2.75823e-07	1.12082e-06	down	yes
Plscr3	1.24964	3.52686e-38	9.68935e-37	up	yes
Arhgef25	0.660196	1.86828e-15	1.49198e-14	up	yes
Xab2	-0.719855	3.96829e-13	2.67112e-12	down	yes
Gyg	1.52328	9.28344e-54	5.00229e-52	up	yes
Rcn3	1.33828	2.47398e-22	3.04974e-21	up	yes
Slc6a8	0.883332	5.25819e-24	7.04247e-23	up	yes
Pdk4	0.671914	3.66248e-05	0.000118587	up	yes
Mydgf	0.689752	9.09074e-06	3.16503e-05	up	yes
Cyb561	-0.593981	0.000140087	0.000418069	down	yes
Gle1	-0.657193	3.00362e-12	1.89489e-11	down	yes
L3hypdh	0.956283	1.37942e-06	5.21701e-06	up	yes
Syne4	-1.02532	3.03222e-08	1.34968e-07	down	yes
Polr2i	-0.649286	5.84685e-05	0.000184653	down	yes
Vip	1.46185	3.88889e-08	1.71169e-07	up	yes
Fbxo5	-1.73517	5.16347e-57	3.14731e-55	down	yes
Rgs17	0.926038	0.000470728	0.00129921	up	yes
Frk	0.853849	0.000182658	0.000534702	up	yes
Hey2	1.13544	0.000273172	0.000781371	up	yes
Stxbp5	0.758413	2.02226e-09	1.00212e-08	up	yes
Trmt11	-0.882388	1.77601e-10	9.70493e-10	down	yes
Lrp11	-0.671692	1.49188e-12	9.6268e-12	down	yes
Sec63	0.780921	7.15014e-15	5.46774e-14	up	yes
Aig1	1.2537	4.08904e-28	6.86662e-27	up	yes
Fuca2	1.15542	3.80047e-24	5.13082e-23	up	yes
Cep57l1	-0.740207	1.82112e-08	8.28112e-08	down	yes
Ltv1	-0.712034	9.18746e-13	6.02327e-12	down	yes
Plagl1	1.14725	1.59722e-28	2.74841e-27	up	yes
Mical1	0.748028	9.31976e-12	5.6396e-11	up	yes
Wasf1	-1.15034	1.25199e-25	1.819e-24	down	yes
Rab32	1.22287	1.50032e-17	1.37878e-16	up	yes
Fyn	1.36704	1.03629e-57	6.50623e-56	up	yes
Tube1	-0.607325	0.000223428	0.000646893	down	yes
Lama4	1.31137	4.63484e-21	5.31254e-20	up	yes
Tnfaip3	0.978031	1.77947e-08	8.09828e-08	up	yes
Perp	0.685662	1.30326e-12	8.43829e-12	up	yes
Arfgef3	-0.590309	0.0100779	0.0223317	down	yes
Hebp2	1.03172	1.39779e-13	9.70884e-13	up	yes
Asf1a	-0.903632	1.12107e-09	5.70135e-09	down	yes
Qrsl1	-0.594121	8.28339e-05	0.000256071	down	yes
Rtn4ip1	-0.854029	1.10869e-11	6.67995e-11	down	yes
Smpdl3a	1.13103	2.53497e-12	1.60748e-11	up	yes
Reep3	0.725642	1.93665e-11	1.14701e-10	up	yes
Pkib	-1.55132	0.0111491	0.0244539	down	yes
Serinc1	0.770216	6.32098e-22	7.62566e-21	up	yes
Hsf2	-0.743724	5.85714e-13	3.88945e-12	down	yes
Rspo3	1.47114	7.48348e-11	4.21945e-10	up	yes
Nts	-2.00118	0.0163086	0.0345769	down	yes
Dcbld1	-0.620782	2.05621e-07	8.47913e-07	down	yes
Slc6a15	-1.97593	4.7526e-37	1.23894e-35	down	yes
Lama2	2.14107	8.54321e-12	5.1847e-11	up	yes
Rfx6	-1.66182	0.0239799	0.0489358	down	yes
P4ha1	1.60967	1.19671e-102	3.73426e-100	up	yes
Lims1	0.771546	1.01003e-13	7.09806e-13	up	yes
Cdk1	-0.907214	3.01075e-19	3.08407e-18	down	yes
Rhobtb1	1.57005	1.37439e-16	1.18346e-15	up	yes
Actr6	-1.13662	1.18247e-16	1.02453e-15	down	yes
Tmpo	-1.10091	1.36711e-44	4.94501e-43	down	yes
Kitl	0.932991	3.02634e-10	1.6211e-09	up	yes
Sgk1	-0.736699	9.40993e-21	1.06056e-19	down	yes
Ikbip	1.00734	2.89315e-27	4.58931e-26	up	yes
Myb	-4.67849	1.3198e-43	4.54582e-42	down	yes
Ahi1	0.680513	1.7251e-06	6.45776e-06	up	yes
Enpp3	-2.77608	2.55512e-124	1.90786e-121	down	yes
Mtfr2	-1.27481	1.36052e-18	1.33856e-17	down	yes
Map7	-1.41214	6.18426e-41	1.93554e-39	down	yes
Ctgf	1.8529	5.71495e-126	4.42528e-123	up	yes
Stx7	1.02788	7.90756e-24	1.05302e-22	up	yes
Ifngr1	1.19159	1.26501e-22	1.57896e-21	up	yes
Hal	-2.16389	1.07061e-18	1.06031e-17	down	yes
Ntn4	1.7323	8.9004e-14	6.28014e-13	up	yes
Usp44	-1.93842	1.23377e-36	3.1342e-35	down	yes
Tmcc3	0.881082	2.14594e-08	9.70899e-08	up	yes
Socs2	-1.34205	2.30987e-46	8.95963e-45	down	yes
Nuak1	1.35081	2.90015e-26	4.36212e-25	up	yes
Rfx4	-1.66975	0.00681509	0.0155787	down	yes
Cry1	-0.787018	3.85773e-14	2.79755e-13	down	yes
Btbd11	-1.02348	2.32032e-15	1.83893e-14	down	yes
Timp3	1.64755	5.39657e-25	7.62854e-24	up	yes
Dram1	1.22015	5.14722e-13	3.43154e-12	up	yes
Sirt1	-1.79507	1.41503e-71	1.57362e-69	down	yes
Herc4	-1.12805	1.84477e-38	5.18395e-37	down	yes
Hnrnph3	-0.632618	3.85157e-09	1.86832e-08	down	yes
Pbld2	1.41719	0.0158883	0.0337714	up	yes
Ddx21	-1.32434	4.7263e-50	2.1622e-48	down	yes
Aifm2	0.664673	3.68945e-07	1.4828e-06	up	yes
Ppa1	-1.37581	2.63724e-34	5.9543e-33	down	yes
Eif4ebp2	-1.0965	1.13637e-26	1.75077e-25	down	yes
Pald1	-1.37043	2.13628e-37	5.63929e-36	down	yes
Sgpl1	0.761288	1.67262e-11	9.95714e-11	up	yes
Unc5b	1.47702	1.33172e-29	2.40851e-28	up	yes
Slc29a3	0.737696	8.43791e-09	3.97323e-08	up	yes
Vsir	0.962373	2.2099e-06	8.17743e-06	up	yes
Slc16a7	1.19219	0.00307912	0.00749682	up	yes
Lrig3	0.656432	6.12252e-11	3.48688e-10	up	yes
Ddit4	1.2946	9.21842e-26	1.34776e-24	up	yes
Micu1	1.20049	5.33527e-36	1.30309e-34	up	yes
Cand1	-0.644398	4.78162e-10	2.51369e-09	down	yes
Pno1	-0.647896	1.859e-08	8.44549e-08	down	yes
Srgap1	1.17118	7.45572e-18	6.99313e-17	up	yes
Egfr	1.5525	4.92102e-38	1.34489e-36	up	yes
Avpr1a	1.41349	0.000269318	0.000771003	up	yes
Vps54	-1.10428	5.60715e-31	1.08045e-29	down	yes
Rab21	0.623521	4.8122e-12	2.99164e-11	up	yes
Apc2	1.07563	2.78255e-09	1.36336e-08	up	yes
Thap2	0.739583	7.1792e-06	2.52644e-05	up	yes
Slc1a4	1.17585	2.46715e-43	8.41448e-42	up	yes
Gamt	1.2697	1.92981e-07	7.97519e-07	up	yes
Ptprb	1.85295	6.57787e-16	5.41006e-15	up	yes
Kcnmb1	1.25489	0.0111003	0.0243544	up	yes
Mum1	-1.14773	1.0862e-32	2.28004e-31	down	yes
Meis1	1.32756	1.78074e-19	1.85778e-18	up	yes
Yeats4	-0.62677	9.94234e-08	4.21461e-07	down	yes
Cobl	-1.5027	1.96393e-49	8.81113e-48	down	yes
Rab36	1.3238	0.00039992	0.00111437	up	yes
Snrpd3	-0.744744	9.30554e-09	4.35919e-08	down	yes
Nav3	1.04567	0.00049519	0.00136205	up	yes
Ddc	-1.25718	2.87849e-09	1.40872e-08	down	yes
Mdm2	0.744336	6.96364e-20	7.44319e-19	up	yes
E2f7	-1.02929	6.24296e-11	3.55257e-10	down	yes
Csrp2	-1.0017	2.02367e-13	1.38626e-12	down	yes
Osbpl8	0.603956	0.000154421	0.000457355	up	yes
Phlda1	1.4311	1.47314e-15	1.18457e-14	up	yes
Sf3a2	-0.713154	2.59716e-12	1.64592e-11	down	yes
Mdm1	-1.03713	1.9279e-10	1.04993e-09	down	yes
Tmbim4	0.91238	4.05046e-11	2.33222e-10	up	yes
Slc5a4b	-2.76983	9.41232e-08	3.99804e-07	down	yes
Irak3	-0.963815	2.9112e-11	1.69728e-10	down	yes
Helb	-1.68282	2.42766e-61	1.85237e-59	down	yes
Prmt2	1.0031	8.95903e-19	8.91087e-18	up	yes
Dip2a	1.31161	2.58689e-26	3.90217e-25	up	yes
Fzr1	-0.595471	1.044e-08	4.86014e-08	down	yes
Col6a2	1.14212	4.29262e-38	1.17468e-36	up	yes
Hcfc2	1.22763	1.14473e-16	9.9265e-16	up	yes
Nfyb	-0.775126	2.43524e-17	2.21075e-16	down	yes
Glt8d2	1.08721	0.0128794	0.0279123	up	yes
D10Wsu102e	-1.04496	5.75469e-28	9.526e-27	down	yes
Aldh1l2	2.21129	1.11926e-29	2.03482e-28	up	yes
Wdr82	-0.828477	4.40831e-22	5.37089e-21	down	yes
Pofut2	0.996447	9.00064e-26	1.31776e-24	up	yes
Sumo3	-0.821816	4.64393e-23	5.96013e-22	down	yes
Stk10	0.793064	3.89892e-09	1.88998e-08	up	yes
Papolg	-0.689438	1.41422e-08	6.49397e-08	down	yes
Pus10	-0.909316	9.65322e-13	6.31476e-12	down	yes
1810043G02Rik	0.819108	2.04263e-06	7.58262e-06	up	yes
Xpo1	-0.976332	2.35423e-27	3.74866e-26	down	yes
Nsg2	-1.4254	0.00148008	0.0037996	down	yes
Cpeb4	0.82591	1.24584e-06	4.73233e-06	up	yes
Stc2	1.10126	6.3198e-19	6.35842e-18	up	yes
Tpgs1	0.599186	0.000266318	0.000763147	up	yes
Chac2	0.752008	4.24964e-05	0.000136164	up	yes
Erlec1	0.620581	2.04045e-08	9.24169e-08	up	yes
Shc2	0.815675	3.20528e-11	1.86146e-10	up	yes
Sptbn1	0.993805	1.42838e-15	1.14947e-14	up	yes
Fstl3	1.51758	2.02888e-18	1.97017e-17	up	yes
Ccng1	0.931698	5.39907e-36	1.31713e-34	up	yes
Hmmr	-0.874075	2.35563e-18	2.27479e-17	down	yes
Mgat1	1.06738	1.57646e-34	3.60208e-33	up	yes
Sgcd	1.6787	3.81889e-10	2.02849e-09	up	yes
Flt4	0.808177	2.43026e-09	1.19608e-08	up	yes
Hnrnpab	-0.792178	8.97717e-09	4.21197e-08	down	yes
Hspa4	-0.900873	2.3686e-37	6.23682e-36	down	yes
Gfpt2	-0.838263	2.90926e-20	3.17287e-19	down	yes
Rnf130	0.663202	3.65362e-08	1.61255e-07	up	yes
Jade2	-1.42909	1.20942e-27	1.96011e-26	down	yes
Pdlim4	1.33928	8.68507e-15	6.60046e-14	up	yes
Cdkn2aipnl	-1.19933	1.50565e-28	2.59511e-27	down	yes
Kremen1	0.830592	3.94854e-16	3.31269e-15	up	yes
Nefh	-2.94809	3.44679e-87	6.05563e-85	down	yes
Upp1	-2.65821	2.61981e-96	6.36887e-94	down	yes
Nipal4	1.60488	6.92603e-20	7.40678e-19	up	yes
Ascc2	0.854531	8.76222e-23	1.10423e-21	up	yes
Hus1	-1.28344	9.32852e-26	1.3629e-24	down	yes
Hormad2	-1.2814	0.00278049	0.00682057	down	yes
Zfp607a	-0.89934	0.00516471	0.012089	down	yes
Btg2	0.713489	6.81958e-19	6.8284e-18	up	yes
Pes1	-0.864278	3.61792e-22	4.43116e-21	down	yes
Tcn2	1.36641	1.50613e-41	4.85187e-40	up	yes
4921536K21Rik	0.881739	0.0235208	0.0480928	up	yes
Smtn	0.827943	1.00078e-16	8.72168e-16	up	yes
2310033P09Rik	-0.686116	0.000308059	0.000873655	down	yes
Patz1	-0.867138	2.00203e-19	2.08449e-18	down	yes
Rtn4	0.589118	1.58452e-17	1.45105e-16	up	yes
Pnpt1	-0.631411	1.76456e-13	1.21514e-12	down	yes
Efemp1	1.73875	9.08163e-59	6.14465e-57	up	yes
Pold2	-1.05874	2.05791e-20	2.26804e-19	down	yes
Aebp1	1.70859	5.96255e-67	5.56514e-65	up	yes
Ccdc117	-0.926842	2.99545e-17	2.69939e-16	down	yes
Supt4a	-0.705823	1.71878e-07	7.13978e-07	down	yes
2019-09-04	1.72613	2.36536e-09	1.16469e-08	up	yes
Tubd1	-0.590926	0.00153205	0.00392099	down	yes
Galnt10	0.639886	2.41992e-09	1.19127e-08	up	yes
Znhit3	-1.28783	8.87563e-19	8.83212e-18	down	yes
Prpsap2	-0.929401	1.2271e-17	1.13367e-16	down	yes
Acaca	-1.23244	2.3956e-18	2.31019e-17	down	yes
Shmt1	-1.95994	4.48709e-85	7.16119e-83	down	yes
Bzw2	-1.16399	3.3046e-39	9.55591e-38	down	yes
Elac2	-1.08376	8.24634e-28	1.35221e-26	down	yes
Twistnb	-0.894123	1.4016e-19	1.47178e-18	down	yes
Efcab10	-2.94203	0.0132476	0.0286213	down	yes
Nampt	-0.9433	8.29332e-29	1.44611e-27	down	yes
Tspan13	-1.5742	7.03667e-23	8.92151e-22	down	yes
Rock2	1.1389	5.88327e-20	6.32074e-19	up	yes
Matn3	-0.624966	0.0096807	0.021513	down	yes
Laptm4a	0.8836	1.57577e-17	1.44368e-16	up	yes
Snx13	0.663145	4.8015e-07	1.91064e-06	up	yes
Sdc1	0.73879	2.43651e-18	2.34747e-17	up	yes
Arsg	1.42459	1.3151e-08	6.05477e-08	up	yes
Fam84a	-1.0034	0.0108235	0.0238171	down	yes
Apob	-1.22554	0.00523082	0.0122286	down	yes
Prkar1a	0.703933	1.64347e-22	2.03797e-21	up	yes
Fam20a	1.34964	3.45224e-23	4.46081e-22	up	yes
Abca8b	1.23288	2.93416e-06	1.07208e-05	up	yes
Rdh14	0.971229	7.12258e-09	3.38052e-08	up	yes
Klhl29	1.18831	4.58747e-06	1.64512e-05	up	yes
Adi1	-0.596831	6.7525e-08	2.90542e-07	down	yes
Rnaseh1	-0.825702	1.60468e-08	7.33472e-08	down	yes
Ubxn2a	-0.601195	1.44307e-07	6.03767e-07	down	yes
Rnf144a	-0.659557	0.000123014	0.000370317	down	yes
Id2	0.884932	1.18322e-11	7.11261e-11	up	yes
Rrm2	-1.49393	5.60713e-92	1.11646e-89	down	yes
Cenpo	-0.996243	7.61624e-12	4.64235e-11	down	yes
Grhl1	-1.36667	6.86271e-12	4.20142e-11	down	yes
Dnajc27	-1.10182	1.8043e-17	1.64655e-16	down	yes
Cbll1	-0.892643	4.67172e-13	3.1235e-12	down	yes
Dnmt3a	-1.91425	4.17256e-65	3.65003e-63	down	yes
Kif3c	0.901164	4.99674e-12	3.10083e-11	up	yes
Sh3yl1	0.635399	0.000136052	0.000407164	up	yes
Pxdn	0.894873	1.68961e-10	9.24727e-10	up	yes
Ddx52	-0.635537	8.06355e-12	4.90785e-11	down	yes
Mmp28	1.08547	0.000167464	0.000492915	up	yes
Nle1	-1.03792	2.31709e-19	2.39819e-18	down	yes
Mrc2	1.51518	1.0721e-36	2.73013e-35	up	yes
Lig3	-0.960252	1.40701e-10	7.74724e-10	down	yes
Tmem132e	0.841066	0.00734455	0.0166615	up	yes
Ftsj3	-1.15369	3.25285e-51	1.52483e-49	down	yes
Psmc5	-0.61939	5.07316e-07	2.01185e-06	down	yes
Nf1	0.873606	1.70969e-11	1.01749e-10	up	yes
Pecam1	-0.743813	1.29527e-09	6.55376e-09	down	yes
Psmd12	-0.707646	4.62895e-13	3.09688e-12	down	yes
Helz	-0.841235	2.0886e-11	1.23247e-10	down	yes
Cacng4	-2.20709	2.71944e-05	8.96206e-05	down	yes
Cep112	0.909015	0.00025912	0.000743641	up	yes
Slc9a3r1	-1.01176	1.3781e-14	1.03529e-13	down	yes
Sumo2	-0.944948	1.48769e-18	1.46161e-17	down	yes
Nup85	-1.25187	5.43244e-48	2.27607e-46	down	yes
Gga3	-0.585638	3.30237e-07	1.3321e-06	down	yes
Mif4gd	-0.743899	8.49624e-08	3.62808e-07	down	yes
Slc25a19	-0.732893	4.8873e-06	1.74814e-05	down	yes
Itgb4	0.689287	2.26242e-05	7.51755e-05	up	yes
Trim47	1.48679	1.08463e-25	1.58133e-24	up	yes
Aspa	-1.57017	0.00239424	0.00593858	down	yes
Fbf1	0.675204	8.04089e-13	5.2915e-12	up	yes
Acox1	0.869664	8.66666e-15	6.58887e-14	up	yes
Ten1	0.604823	0.010223	0.0226242	up	yes
Llgl2	-0.903878	3.52987e-23	4.5583e-22	down	yes
Exoc7	0.65285	2.27903e-10	1.23376e-09	up	yes
Tekt1	-2.2248	0.0018484	0.00466552	down	yes
Wscd1	-1.24186	1.84845e-10	1.0085e-09	down	yes
1810032O08Rik	-0.89283	3.3227e-06	1.20729e-05	down	yes
Mxra7	0.920804	2.39648e-16	2.03506e-15	up	yes
Mfsd11	0.875664	6.45485e-12	3.95984e-11	up	yes
Kif1c	1.11364	2.54751e-36	6.37854e-35	up	yes
Pld2	1.16435	1.11625e-19	1.17925e-18	up	yes
Coro6	1.18722	1.60244e-07	6.68174e-07	up	yes
Blmh	-0.947149	6.79693e-27	1.05889e-25	down	yes
Cpd	0.972216	4.47079e-13	2.99586e-12	up	yes
Rflnb	1.59977	3.22036e-43	1.09477e-41	up	yes
Ywhae	-0.593802	1.4506e-19	1.52247e-18	down	yes
Prpf8	-0.624815	1.44544e-08	6.63297e-08	down	yes
Spag9	0.747027	7.06296e-08	3.03276e-07	up	yes
Luc7l3	-0.747698	2.59926e-16	2.20547e-15	down	yes
Abcc3	0.64687	0.0107045	0.02359	up	yes
Cacna1g	1.11444	9.36485e-14	6.5945e-13	up	yes
Hoxb9	1.56321	1.82354e-27	2.92592e-26	up	yes
Fbxl20	0.82921	4.15284e-14	2.99701e-13	up	yes
Asgr1	2.24438	0.0200377	0.0417342	up	yes
Dlg4	1.70968	3.43214e-80	4.88134e-78	up	yes
Dvl2	-0.732063	8.25128e-16	6.75448e-15	down	yes
Nr1d1	1.36378	3.86118e-33	8.31366e-32	up	yes
Gucy2e	2.1183	0.0244858	0.0498709	up	yes
Per1	0.593838	3.94466e-08	1.73587e-07	up	yes
Vamp2	0.786438	1.09474e-10	6.08717e-10	up	yes
Tmem107	-0.586929	0.00961046	0.0213683	down	yes
Aurkb	-1.06049	3.91181e-27	6.17706e-26	down	yes
Pfas	-1.49979	1.351e-60	9.98069e-59	down	yes
Myh10	0.749522	6.25392e-11	3.55784e-10	up	yes
Pik3r5	0.964233	2.22405e-05	7.39594e-05	up	yes
Ntn1	-1.05287	9.52504e-23	1.19892e-21	down	yes
Stx8	0.642261	1.35245e-05	4.61416e-05	up	yes
Usp43	-0.790845	0.000192302	0.000561047	down	yes
Myh3	-2.46043	1.22163e-07	5.13588e-07	down	yes
Krt19	1.70783	4.79349e-49	2.10541e-47	up	yes
Top2a	-1.3144	2.63055e-52	1.33164e-50	down	yes
Acly	-0.948621	7.4483e-27	1.15864e-25	down	yes
Kat2a	-0.681801	1.24534e-15	1.00719e-14	down	yes
Stat5b	0.839018	3.77665e-11	2.18057e-10	up	yes
Ubtf	-1.01746	2.86144e-36	7.13041e-35	down	yes
Ccdc43	-0.802812	6.89972e-17	6.05339e-16	down	yes
Adam11	-1.08884	0.00144111	0.00370776	down	yes
Eftud2	-0.955227	3.72887e-28	6.282e-27	down	yes
Dcakd	-1.21761	5.11716e-29	9.02061e-28	down	yes
Plcd3	0.76659	7.73187e-09	3.65064e-08	up	yes
Map3k14	0.719173	0.000161126	0.000475799	up	yes
Fkbp3	-0.831912	1.50294e-18	1.47313e-17	down	yes
Coch	1.17552	6.11915e-16	5.04866e-15	up	yes
Ston2	-1.00593	2.06397e-11	1.21897e-10	down	yes
Sel1l	0.908553	2.83067e-14	2.07652e-13	up	yes
Dnaaf2	-1.30422	0.00183064	0.00462567	down	yes
Pole2	-1.26908	1.64317e-19	1.71768e-18	down	yes
Sec23a	0.819451	5.28786e-17	4.66863e-16	up	yes
L2hgdh	-1.07999	5.41964e-25	7.65598e-24	down	yes
Cdkl1	1.44215	0.000328435	0.000927039	up	yes
Pnn	-0.761599	1.42714e-18	1.40344e-17	down	yes
Ptpn21	0.96997	3.81783e-15	2.9839e-14	up	yes
Npas3	1.18433	0.000658801	0.00178137	up	yes
Polr2h	-0.949083	3.75838e-13	2.53391e-12	down	yes
1110008L16Rik	-1.21386	8.54183e-22	1.02395e-20	down	yes
Gstz1	0.842836	2.92117e-11	1.70214e-10	up	yes
Ahsa1	-0.942254	1.33182e-19	1.39992e-18	down	yes
Snw1	-0.646453	4.82582e-11	2.76345e-10	down	yes
Nova1	-1.27307	2.11318e-07	8.69861e-07	down	yes
Mthfd1	-1.66771	1.18253e-111	5.37461e-109	down	yes
Tex21	-2.0312	7.07854e-14	5.02005e-13	down	yes
Sptb	-1.03666	0.000231096	0.000667799	down	yes
Atl1	1.32271	7.18131e-11	4.06003e-10	up	yes
Pygl	1.67459	1.2826e-23	1.68862e-22	up	yes
Rtn1	-1.13602	2.27564e-07	9.33011e-07	down	yes
Vrk1	-1.18685	3.66984e-29	6.49663e-28	down	yes
Eif2s1	-0.603011	2.48862e-14	1.83526e-13	down	yes
Vti1b	0.88019	2.88658e-15	2.27649e-14	up	yes
Galnt16	0.891883	5.54746e-06	1.97381e-05	up	yes
Erh	-0.954913	4.36114e-12	2.72012e-11	down	yes
Susd6	0.792118	3.3443e-14	2.43537e-13	up	yes
Gtpbp4	-0.696505	5.12293e-22	6.21619e-21	down	yes
Zmynd11	0.666143	1.04565e-10	5.82969e-10	up	yes
Esyt2	1.11238	1.44126e-25	2.08818e-24	up	yes
Cdca7l	-1.61691	2.81334e-29	5.01009e-28	down	yes
Nrde2	-1.0801	9.86319e-18	9.16895e-17	down	yes
Rps6ka5	-1.03125	3.97915e-08	1.75031e-07	down	yes
Ccdc88c	-1.20006	5.65727e-33	1.20814e-31	down	yes
9030617O03Rik	1.58302	1.33306e-43	4.58393e-42	up	yes
Fbln5	1.62467	5.0882e-92	1.02287e-89	up	yes
Tc2n	-1.04563	0.00873272	0.0195539	down	yes
Lgmn	0.801423	5.3166e-20	5.72075e-19	up	yes
Chga	-1.94425	1.01844e-21	1.21741e-20	down	yes
Pfkp	0.713581	4.6251e-16	3.854e-15	up	yes
Otub2	1.01904	2.80526e-14	2.06004e-13	up	yes
Ifi27l2b	1.21659	3.3476e-07	1.3493e-06	up	yes
Ppp4r4	-1.19272	9.16407e-07	3.53558e-06	down	yes
Net1	-1.03942	1.84209e-25	2.65787e-24	down	yes
Tshz3	0.809381	4.24167e-06	1.52687e-05	up	yes
Acot2	2.46846	2.87017e-75	3.46859e-73	up	yes
Acot3	-4.1489	0.00734938	0.0166683	down	yes
Npc2	0.783837	1.3306e-26	2.04551e-25	up	yes
Ylpm1	-0.957497	1.32918e-11	7.96935e-11	down	yes
Fos	1.42031	4.8426e-40	1.45885e-38	up	yes
Tgfb3	2.32223	1.23203e-140	1.35568e-137	up	yes
Esrrb	-1.76657	2.73536e-121	1.73297e-118	down	yes
Vash1	-1.05301	0.000204162	0.000593906	down	yes
Cyp46a1	1.24387	0.00664518	0.0152236	up	yes
Hhipl1	1.63613	5.25372e-17	4.64241e-16	up	yes
Slc25a29	1.03739	0.00189912	0.00478488	up	yes
Meg3	1.78698	9.19223e-35	2.12121e-33	up	yes
Hsp90aa1	-0.823218	4.15779e-36	1.02387e-34	down	yes
Fdft1	-1.3122	4.08954e-35	9.57447e-34	down	yes
Tnfaip2	1.50513	8.12497e-56	4.67958e-54	up	yes
Klc1	1.16638	7.19834e-38	1.95449e-36	up	yes
Kif26a	-1.05921	4.67661e-10	2.45972e-09	down	yes
Gpr132	1.29317	0.00691079	0.0157734	up	yes
Hecw1	1.34829	5.42544e-05	0.000171941	up	yes
Gpr137b	0.847036	5.75562e-12	3.55173e-11	up	yes
Mtr	-0.710712	7.48786e-10	3.85683e-09	down	yes
Ryr2	-2.38964	5.3271e-11	3.043e-10	down	yes
Amph	-1.70526	1.99081e-14	1.47805e-13	down	yes
Aoah	-1.4268	1.08604e-14	8.2208e-14	down	yes
Trim27	-0.804116	1.26843e-16	1.0957e-15	down	yes
Gcnt2	-0.601768	3.74737e-05	0.00012111	down	yes
Elovl2	-1.52136	4.49106e-12	2.79865e-11	down	yes
Nedd9	1.83397	2.88268e-51	1.36045e-49	up	yes
Hivep1	1.0389	3.48253e-17	3.12218e-16	up	yes
Edn1	1.83935	5.46235e-16	4.51924e-15	up	yes
Cap2	1.33648	3.25927e-21	3.77725e-20	up	yes
Nup153	-0.887953	2.79381e-17	2.52748e-16	down	yes
Dek	-1.49962	1.94081e-81	2.81781e-79	down	yes
Barx1	1.51239	6.02062e-05	0.000189625	up	yes
Ogn	1.53182	3.19099e-47	1.29291e-45	up	yes
Cenpp	-1.4686	1.60733e-14	1.20033e-13	down	yes
Nol8	-0.971691	1.60816e-26	2.45953e-25	down	yes
Serpinb9b	1.29819	1.2945e-23	1.70322e-22	up	yes
Ripk1	0.640941	1.11687e-06	4.26959e-06	up	yes
Pxdc1	0.903964	3.20107e-11	1.85954e-10	up	yes
Prpf4b	-0.929544	5.34301e-14	3.82818e-13	down	yes
Eci2	0.704712	2.17674e-08	9.82708e-08	up	yes
Rpp40	-0.954525	8.44459e-11	4.746e-10	down	yes
Sema4d	-1.42511	8.26082e-29	1.44164e-27	down	yes
Gadd45g	1.33967	9.068e-16	7.39987e-15	up	yes
Syk	-0.602417	3.23677e-07	1.30715e-06	down	yes
Ptch1	-1.94107	9.91782e-39	2.81346e-37	down	yes
Msx2	0.95725	4.97063e-05	0.000158295	up	yes
Ercc6l2	-0.751671	7.62942e-09	3.60634e-08	down	yes
Habp4	0.889946	8.35814e-12	5.0768e-11	up	yes
Ctsl	1.3734	1.18154e-60	8.75977e-59	up	yes
Aaed1	0.645642	0.000310086	0.000878808	up	yes
Mxd3	-1.32168	1.06895e-08	4.97186e-08	down	yes
Nsd1	-0.63062	2.91673e-08	1.30105e-07	down	yes
Pdlim7	1.21235	7.71423e-39	2.20631e-37	up	yes
Txndc15	0.654666	1.83144e-07	7.59117e-07	up	yes
Ddx46	-0.860727	1.17728e-25	1.71283e-24	down	yes
Pitx1	1.97792	4.90161e-18	4.63492e-17	up	yes
Cxcl14	1.03768	9.60732e-17	8.38315e-16	up	yes
Zfp729a	-0.796084	5.73583e-07	2.26305e-06	down	yes
Fastkd3	-0.94891	2.13511e-15	1.69536e-14	down	yes
Adcy2	1.04412	4.24324e-09	2.05165e-08	up	yes
Cetn3	-0.648073	2.40449e-08	1.07993e-07	down	yes
Trip13	-1.36686	4.3566e-36	1.07031e-34	down	yes
Cep72	-0.631139	2.24495e-05	7.46187e-05	down	yes
Ahrr	1.11494	3.62238e-05	0.000117398	up	yes
Cast	0.949282	9.82947e-28	1.60425e-26	up	yes
Pcsk1	-2.11241	1.0207e-05	3.5319e-05	down	yes
Rhobtb3	0.819038	3.45024e-12	2.16749e-11	up	yes
Srd5a1	-1.08908	2.88098e-06	1.05376e-05	down	yes
Nsun2	-0.85464	3.89227e-32	7.96241e-31	down	yes
Irx4	-1.60272	0.0192572	0.0402289	down	yes
Ndufs6	-0.660724	2.33318e-05	7.73607e-05	down	yes
Mrpl36	-0.867945	1.02208e-08	4.76767e-08	down	yes
Lpcat1	-1.35559	5.72918e-23	7.29476e-22	down	yes
Clptm1l	0.830337	5.68497e-23	7.24288e-22	up	yes
Tert	-0.600613	3.85788e-05	0.000124317	down	yes
Vcan	0.592319	1.24878e-05	4.28427e-05	up	yes
Atg10	1.06671	4.77509e-05	0.000152231	up	yes
Marveld2	-0.773633	1.44043e-05	4.90076e-05	down	yes
Ocln	-1.12063	1.02395e-10	5.71331e-10	down	yes
Gtf2h2	-1.02619	6.15432e-19	6.1979e-18	down	yes
Smn1	-0.662611	9.49369e-09	4.44435e-08	down	yes
Arhgef28	1.50717	3.59951e-34	8.09192e-33	up	yes
Gfm2	-0.671215	2.03146e-13	1.39115e-12	down	yes
Polk	0.832728	5.90132e-12	3.63414e-11	up	yes
Hmgcr	-1.27335	1.82109e-23	2.38108e-22	down	yes
Iqgap2	-0.902677	1.19182e-12	7.74554e-12	down	yes
F2rl1	-0.893353	2.76635e-25	3.96681e-24	down	yes
Aggf1	-0.834923	7.15593e-19	7.14124e-18	down	yes
Pde8b	0.90258	0.000208459	0.000605734	up	yes
Dimt1	-0.711686	3.00195e-08	1.3365e-07	down	yes
Ercc8	-0.898396	2.39859e-10	1.2968e-09	down	yes
Depdc1b	-1.69192	5.59364e-22	6.77556e-21	down	yes
Rab3c	2.58125	0.0123671	0.0269137	up	yes
Plk2	1.44072	5.80804e-84	8.92858e-82	up	yes
Zfyve16	0.679012	2.32116e-08	1.04385e-07	up	yes
Dhfr	-1.55992	3.94437e-41	1.2457e-39	down	yes
Erbin	0.901203	7.47479e-13	4.92983e-12	up	yes
Trappc13	-0.606956	1.44788e-11	8.66864e-11	down	yes
Ppwd1	-0.763889	1.2798e-09	6.48333e-09	down	yes
Cenpk	-0.986534	5.06833e-07	2.01069e-06	down	yes
Parp8	1.42357	1.79382e-35	4.27145e-34	up	yes
Emb	-1.38708	3.37566e-67	3.20795e-65	down	yes
Ptprg	0.669552	1.09446e-06	4.1885e-06	up	yes
Map3k1	-0.625675	0.000114712	0.000347124	down	yes
Il6st	0.596543	4.17399e-06	1.50354e-05	up	yes
Ddx4	-1.14295	3.73711e-19	3.8113e-18	down	yes
Gpx8	1.2062	4.90225e-22	5.9588e-21	up	yes
Kat6b	-0.839293	8.22365e-16	6.7345e-15	down	yes
Dlg5	0.759686	1.19585e-09	6.06101e-09	up	yes
Fam213a	0.85303	9.38199e-07	3.61632e-06	up	yes
Ldb3	1.00578	3.78124e-08	1.66711e-07	up	yes
Cdhr1	0.962999	0.000484635	0.00133548	up	yes
Ecd	-0.61126	2.65587e-12	1.6821e-11	down	yes
Zswim8	1.16086	7.8441e-39	2.23733e-37	up	yes
Camk2g	1.09265	7.19687e-35	1.66444e-33	up	yes
Plau	0.747267	2.91458e-14	2.13343e-13	up	yes
Vcl	1.16402	4.0901e-05	0.000131254	up	yes
Txndc16	1.45026	4.80558e-30	8.89118e-29	up	yes
Ero1l	1.61757	1.40112e-51	6.7496e-50	up	yes
Bmp4	0.788556	1.18916e-07	5.00842e-07	up	yes
Samd4	1.31749	6.44009e-23	8.18e-22	up	yes
Mapk1ip1l	-0.658969	2.81589e-08	1.25714e-07	down	yes
Peli2	-0.617027	0.000125084	0.000376224	down	yes
Otx2	-4.26104	1.11082e-16	9.64916e-16	down	yes
Anxa11	-1.14897	1.95587e-17	1.78331e-16	down	yes
Ppif	-1.19994	9.38996e-21	1.05888e-19	down	yes
Rnase4	0.82956	1.31132e-15	1.0573e-14	up	yes
Arf4	0.703321	4.48681e-17	3.98834e-16	up	yes
Sh3bp5	1.61223	6.91316e-50	3.14203e-48	up	yes
Arhgef3	-0.840314	4.51421e-08	1.97156e-07	down	yes
Oxnad1	-0.631183	6.46765e-09	3.08086e-08	down	yes
Glt8d1	0.879639	9.24824e-11	5.18511e-10	up	yes
Spcs1	0.766378	4.83311e-16	4.01773e-15	up	yes
Ebpl	0.746576	7.60271e-06	2.66963e-05	up	yes
Kpna3	-0.766611	2.48963e-12	1.57969e-11	down	yes
Rnaseh2b	-1.2806	1.458e-20	1.6214e-19	down	yes
Mapk8	-0.684339	4.54061e-11	2.60727e-10	down	yes
Pspc1	-1.45381	1.23591e-46	4.86613e-45	down	yes
Ctsb	0.976213	8.01789e-47	3.19295e-45	up	yes
Prkcd	0.99973	1.94174e-28	3.32754e-27	up	yes
Anxa8	1.39689	1.5472e-41	4.97652e-40	up	yes
Eef1akmt1	-1.33742	2.86717e-17	2.58602e-16	down	yes
Xpo4	-1.52244	4.68071e-28	7.81625e-27	down	yes
Tdh	-2.26835	2.34334e-98	6.36263e-96	down	yes
Pinx1	-0.826188	1.60148e-11	9.5527e-11	down	yes
Lats2	1.97728	7.63836e-73	8.77446e-71	up	yes
Ska3	-1.22003	3.44771e-22	4.23012e-21	down	yes
Zdhhc20	0.702826	4.3142e-10	2.28058e-09	up	yes
Micu2	1.17243	3.17965e-24	4.31388e-23	up	yes
Fgf9	2.55241	0.00128329	0.00332874	up	yes
Ints9	-0.872663	1.34399e-16	1.15776e-15	down	yes
Amer2	1.0001	0.0127715	0.027713	up	yes
Mtmr6	0.667421	7.80441e-07	3.03453e-06	up	yes
Spata13	-0.992091	2.62139e-13	1.78752e-12	down	yes
Cacna2d3	2.66618	0.000857863	0.00228551	up	yes
Mipep	-0.595445	1.86974e-07	7.74072e-07	down	yes
Wnt5a	1.06157	6.70929e-21	7.62343e-20	up	yes
Esd	1.33626	2.95958e-31	5.76662e-30	up	yes
Nufip1	-0.80476	1.32615e-13	9.2358e-13	down	yes
Enox1	-1.66828	5.16259e-20	5.56076e-19	down	yes
Tnfsf11	-1.08859	1.49413e-07	6.24631e-07	down	yes
Naa16	-1.15701	8.53681e-27	1.32207e-25	down	yes
Elp3	-0.741645	6.35612e-21	7.23394e-20	down	yes
Pbk	-1.17482	4.02381e-22	4.91102e-21	down	yes
Esco2	-1.91595	5.92345e-69	6.04105e-67	down	yes
Ccdc25	-0.751375	4.47444e-15	3.475e-14	down	yes
Trim35	0.907681	4.01112e-21	4.62296e-20	up	yes
Dpysl2	0.63687	4.03202e-05	0.000129489	up	yes
Ebf2	1.78326	1.18136e-10	6.5514e-10	up	yes
Nefm	-1.05059	2.0488e-13	1.40256e-12	down	yes
Nefl	-2.0608	8.66624e-71	9.43673e-69	down	yes
Bora	-1.00237	6.18445e-22	7.46957e-21	down	yes
Tnfrsf10b	0.978886	1.31819e-31	2.62221e-30	up	yes
Bin3	0.835556	7.2452e-11	4.09393e-10	up	yes
Pdlim2	1.31705	1.14728e-24	1.59271e-23	up	yes
Sorbs3	1.43345	1.22544e-51	5.9306e-50	up	yes
Ppp3cc	1.41329	2.09042e-14	1.5498e-13	up	yes
Slc39a14	-0.649952	4.05033e-09	1.96019e-08	down	yes
Bmp1	1.16519	3.08213e-55	1.73688e-53	up	yes
Dmtn	-1.1089	7.08006e-21	8.03598e-20	down	yes
Xpo7	-0.887952	1.92249e-15	1.53278e-14	down	yes
Fgf17	-2.62861	1.46071e-53	7.7314e-52	down	yes
Dok2	-0.725066	2.26344e-10	1.22564e-09	down	yes
Gfra2	-1.24576	0.00703842	0.0160262	down	yes
Itm2b	1.04413	2.60432e-28	4.42672e-27	up	yes
Med4	-0.802862	2.23908e-10	1.21339e-09	down	yes
Uchl3	-1.12287	5.32265e-22	6.4548e-21	down	yes
Rbm26	-0.608684	6.36737e-09	3.03517e-08	down	yes
Ednrb	1.73063	0.000707958	0.00190836	up	yes
Scel	2.32302	3.93518e-05	0.000126613	up	yes
Cln5	0.72484	1.57474e-11	9.40122e-11	up	yes
Mbnl2	1.33324	7.84348e-27	1.2165e-25	up	yes
Nup155	-0.991897	1.66817e-19	1.74295e-18	down	yes
Gdnf	1.45348	8.41173e-08	3.59346e-07	up	yes
Osmr	1.04738	2.97625e-18	2.8465e-17	up	yes
Fyb	1.19791	0.000299728	0.000851646	up	yes
Dab2	0.851596	7.68523e-18	7.20517e-17	up	yes
Ttc33	-0.622493	0.000151569	0.000449738	down	yes
Gzme	-0.622652	0.0108445	0.0238584	down	yes
Mcpt8	-0.945585	5.95179e-06	2.11263e-05	down	yes
Mettl3	-0.786059	1.69939e-10	9.29837e-10	down	yes
Lrp10	1.05632	6.32867e-29	1.11188e-27	up	yes
Rem2	-0.750114	0.0185222	0.0388487	down	yes
Haus4	-1.38196	6.35275e-30	1.17123e-28	down	yes
Slc7a8	0.733326	6.45988e-05	0.000202393	up	yes
Fbxo4	1.5724	8.10474e-21	9.17411e-20	up	yes
Acin1	-0.996492	1.13902e-34	2.614e-33	down	yes
Oxct1	0.671981	1.11849e-13	7.84444e-13	up	yes
Drosha	-0.96031	6.47862e-28	1.06905e-26	down	yes
6030458C11Rik	-0.948961	2.61743e-18	2.51483e-17	down	yes
Pdzd2	0.708245	0.000570867	0.00155567	up	yes
Sub1	-1.07734	3.26576e-13	2.21176e-12	down	yes
Npr3	0.990528	1.43841e-10	7.9139e-10	up	yes
Jph4	-1.81908	5.94186e-26	8.78546e-25	down	yes
Dhrs4	-0.96231	9.38472e-13	6.14682e-12	down	yes
Carmil3	-1.04678	0.000501157	0.00137701	down	yes
Dcaf11	-0.633752	1.62431e-07	6.76753e-07	down	yes
Emc9	1.11231	4.40323e-06	1.58312e-05	up	yes
Adcy4	1.44669	2.60824e-06	9.58525e-06	up	yes
Ripk3	1.0623	1.44874e-22	1.80183e-21	up	yes
Sdr39u1	0.754658	5.23824e-08	2.27684e-07	up	yes
Cct5	-0.626554	2.06086e-20	2.27009e-19	down	yes
Ropn1l	1.13238	0.00213508	0.00533565	up	yes
Ankrd33b	0.849289	0.000474206	0.00130829	up	yes
Ctnnd2	1.48593	1.32708e-15	1.06918e-14	up	yes
Rai14	0.703302	5.90002e-15	4.54e-14	up	yes
Brix1	-0.688118	1.69148e-09	8.45014e-09	down	yes
Rad1	-0.996376	2.09517e-15	1.66427e-14	down	yes
Nadk2	-0.835255	1.38228e-15	1.11322e-14	down	yes
Sdc2	1.16383	8.01208e-43	2.68014e-41	up	yes
Trio	0.798794	2.42246e-10	1.30903e-09	up	yes
Myo10	-0.883538	2.55023e-18	2.45364e-17	down	yes
Rnf19a	0.817316	1.38959e-13	9.65827e-13	up	yes
Grhl2	-1.42923	1.24364e-18	1.22588e-17	down	yes
Rrm2b	0.697534	1.5467e-07	6.45573e-07	up	yes
Slc25a32	-0.819984	4.82217e-06	1.72662e-05	down	yes
Dcaf13	-0.640745	2.02118e-08	9.15639e-08	down	yes
Lrp12	0.874106	8.08079e-13	5.31608e-12	up	yes
Zfpm2	1.49902	3.41297e-21	3.94881e-20	up	yes
Rad21	-0.855363	3.98807e-26	5.95987e-25	down	yes
Cdh10	0.875854	3.00935e-05	9.85533e-05	up	yes
Shcbp1	-1.26999	1.44763e-32	3.03261e-31	down	yes
Matn2	1.24785	2.13551e-18	2.07083e-17	up	yes
Pop1	-1.61826	7.0401e-73	8.1319e-71	down	yes
Myc	0.610682	4.39346e-10	2.31837e-09	up	yes
Sqle	-1.31953	2.07416e-52	1.06025e-50	down	yes
Mtss1	-0.837528	1.30237e-19	1.37103e-18	down	yes
Fbxo32	1.28937	1.324e-16	1.14195e-15	up	yes
Atad2	-1.10345	1.43787e-28	2.48443e-27	down	yes
Derl1	0.761502	7.90161e-20	8.41136e-19	up	yes
Asap1	1.02343	5.41085e-16	4.47841e-15	up	yes
Gtse1	-0.587934	5.55815e-13	3.69724e-12	down	yes
Tef	0.737468	4.58313e-11	2.63024e-10	up	yes
Rangap1	-0.741947	6.14188e-24	8.19977e-23	down	yes
L3mbtl2	-1.50905	1.42463e-61	1.10314e-59	down	yes
St13	-0.611988	1.1266e-19	1.18959e-18	down	yes
Adsl	-1.00637	2.83607e-30	5.30355e-29	down	yes
Deptor	-1.98612	1.42925e-36	3.61322e-35	down	yes
Dscc1	-1.83897	5.68226e-14	4.06012e-13	down	yes
Enpp2	-2.48156	3.91626e-18	3.72e-17	down	yes
Tomm22	-0.618651	1.16391e-08	5.39555e-08	down	yes
Dmc1	-1.27247	1.67606e-13	1.15762e-12	down	yes
Samm50	-0.615452	8.80161e-14	6.21254e-13	down	yes
C1qtnf6	0.723098	3.76529e-08	1.66078e-07	up	yes
Myh9	1.50263	3.87667e-56	2.26395e-54	up	yes
Adamts20	-1.60143	0.0160592	0.0341105	down	yes
Ndufa6	0.601861	0.000874149	0.00232606	up	yes
Naga	1.35737	2.70179e-32	5.61495e-31	up	yes
2019-09-03	-1.76545	5.06962e-25	7.18093e-24	down	yes
Slc38a2	-0.600608	2.67217e-12	1.6914e-11	down	yes
Srebf2	-0.891562	1.23362e-21	1.46875e-20	down	yes
Rpap3	-0.749501	2.53489e-14	1.86675e-13	down	yes
Rapgef3	1.57191	7.53453e-20	8.03286e-19	up	yes
Xrcc6	-1.0656	3.99442e-26	5.9651e-25	down	yes
Pmm1	-0.887015	5.12106e-15	3.95662e-14	down	yes
Hdac7	1.82961	1.16632e-75	1.42598e-73	up	yes
Vdr	0.963174	0.000244091	0.000703407	up	yes
Col2a1	1.44848	7.77039e-39	2.21934e-37	up	yes
Hoxc10	1.25143	8.11704e-12	4.93897e-11	up	yes
Hoxc5	1.70053	1.20446e-10	6.66889e-10	up	yes
Pde1b	-0.821797	1.45164e-09	7.31488e-09	down	yes
Ppp1r1a	-1.40935	2.00918e-17	1.82953e-16	down	yes
Litaf	0.755291	4.74323e-21	5.4338e-20	up	yes
Emp2	1.8444	6.04581e-76	7.52379e-74	up	yes
Bcl6	0.954759	6.07378e-10	3.16118e-09	up	yes
Il1rap	0.921471	5.79989e-09	2.77352e-08	up	yes
Nudt16l1	-0.704391	1.50511e-05	5.10584e-05	down	yes
Mgrn1	0.66029	1.45797e-13	1.01168e-12	up	yes
Srl	-1.49245	5.88288e-18	5.5408e-17	down	yes
Hes1	1.41196	6.03127e-25	8.50849e-24	up	yes
Glyr1	-0.592347	8.63462e-09	4.06037e-08	down	yes
Lsg1	-0.68103	2.04949e-15	1.62923e-14	down	yes
Apod	-1.55555	0.00567398	0.0131792	down	yes
Hgh1	-1.1241	1.32541e-16	1.1427e-15	down	yes
Bop1	-0.913017	1.24673e-21	1.48352e-20	down	yes
Mroh1	1.05081	6.32425e-19	6.35984e-18	up	yes
Grina	1.49257	3.10195e-58	1.99546e-56	up	yes
Plec	0.900675	5.15992e-23	6.59808e-22	up	yes
Gsdmd	1.13462	1.22587e-11	7.3605e-11	up	yes
Lynx1	1.18115	5.62633e-14	4.02153e-13	up	yes
Arc	-0.897233	5.57541e-06	1.98341e-05	down	yes
Mroh4	2.6888	0.00401261	0.00957229	up	yes
Mapk8ip2	-0.614533	0.00346172	0.00836213	down	yes
Arsa	1.32826	3.2193e-38	8.86771e-37	up	yes
Rabl2	-0.762933	0.000108501	0.000329714	down	yes
Yaf2	1.08169	2.59396e-19	2.67547e-18	up	yes
Alcam	1.05322	2.62102e-26	3.9508e-25	up	yes
Dubr	1.10844	1.84625e-12	1.18295e-11	up	yes
Morc1	-2.8176	1.11174e-40	3.42819e-39	down	yes
Tagln3	-1.63554	8.441e-06	2.94667e-05	down	yes
Cd200	1.82188	2.48356e-42	8.16411e-41	up	yes
Atg3	0.600002	3.08968e-06	1.12634e-05	up	yes
Ccdc80	1.76689	1.43844e-55	8.19438e-54	up	yes
Prkdc	-0.734704	6.49992e-07	2.55152e-06	down	yes
Mcm4	-1.64346	1.55193e-103	4.99174e-101	down	yes
Ube2v2	-0.734862	2.07156e-13	1.41722e-12	down	yes
Snai2	1.41825	2.36733e-42	7.7943e-41	up	yes
Mpv17l	-0.822085	1.68116e-06	6.30345e-06	down	yes
Rrn3	-0.925029	1.2621e-33	2.77755e-32	down	yes
Pla2g10	-2.8529	1.98272e-18	1.92823e-17	down	yes
Boc	1.59797	5.75356e-27	8.99698e-26	up	yes
Naa50	-0.622527	4.25684e-16	3.55991e-15	down	yes
Qtrt2	-1.13544	1.57418e-21	1.86045e-20	down	yes
Mrpl40	-0.867337	5.80177e-16	4.79817e-15	down	yes
Gbe1	1.37459	1.55852e-18	1.52404e-17	up	yes
Zbtb20	1.1932	1.24755e-07	5.23955e-07	up	yes
Usp7	-1.30942	2.3229e-38	6.50132e-37	down	yes
Dgcr8	-0.917759	9.23558e-18	8.60848e-17	down	yes
Riox2	-0.946947	4.14942e-18	3.9379e-17	down	yes
Gsc2	-3.07167	0.000147944	0.000439606	down	yes
Cldnd1	0.609108	7.29586e-10	3.76443e-09	up	yes
Cmss1	-0.888677	3.14993e-09	1.53689e-08	down	yes
Tbc1d23	0.590216	7.55135e-07	2.94435e-06	up	yes
Tomm70a	-0.689792	1.25663e-14	9.47774e-14	down	yes
Tmem45a	0.974105	3.74391e-13	2.52496e-12	up	yes
P2rx6	1.05039	0.00676901	0.0154836	up	yes
Lztr1	0.756603	5.29631e-16	4.38708e-15	up	yes
Aifm3	-1.77468	1.03039e-08	4.8032e-08	down	yes
Senp5	0.736781	6.08653e-06	2.15863e-05	up	yes
Ypel1	-1.27963	3.62539e-07	1.45902e-06	down	yes
Wdr53	-0.667239	0.00013619	0.000407458	down	yes
Fgd4	-0.80133	3.17671e-08	1.41129e-07	down	yes
Tnk2	0.746654	1.11843e-17	1.03694e-16	up	yes
Yars2	-1.01186	2.22968e-18	2.15914e-17	down	yes
B4galt4	0.697498	3.74799e-05	0.000121112	up	yes
Tfrc	-1.49448	3.48086e-59	2.40975e-57	down	yes
Arhgap31	1.20787	3.88884e-14	2.81914e-13	up	yes
Lrch3	0.655396	2.03606e-09	1.00824e-08	up	yes
Lmln	-0.586678	0.00294818	0.007203	down	yes
Umps	-1.25899	1.10266e-44	4.00926e-43	down	yes
Fstl1	1.10572	4.18151e-25	5.94309e-24	up	yes
Itgb5	0.70874	3.0644e-19	3.13748e-18	up	yes
Rabl3	-0.612528	2.65042e-06	9.73342e-06	down	yes
Gtf2e1	-0.728292	1.03444e-10	5.76875e-10	down	yes
Ccdc14	-0.926558	5.94474e-16	4.90863e-15	down	yes
Mylk	1.66494	8.3373e-34	1.84648e-32	up	yes
Adcy5	0.714221	0.0115946	0.0253407	up	yes
Ap2m1	0.613425	1.71478e-12	1.10052e-11	up	yes
Pdia5	1.37137	6.56213e-39	1.88196e-37	up	yes
Hspbap1	-1.51098	3.25821e-60	2.3818e-58	down	yes
Tra2b	-0.960907	4.5911e-28	7.68504e-27	down	yes
D16Ertd472e	-0.923477	2.52785e-06	9.30289e-06	down	yes
Usp25	0.746968	3.75251e-14	2.7222e-13	up	yes
Rfc4	-1.14742	6.5651e-21	7.46772e-20	down	yes
Robo1	0.723867	4.79111e-07	1.90687e-06	up	yes
Masp1	1.22572	6.36687e-10	3.30807e-09	up	yes
App	1.71152	5.94311e-129	5.17719e-126	up	yes
Adamts1	1.74591	1.2741e-43	4.41019e-42	up	yes
Adamts5	2.43315	9.04378e-55	5.06912e-53	up	yes
Ets2	0.801045	2.84775e-17	2.57294e-16	up	yes
Slc15a2	-1.66987	0.00185974	0.00469301	down	yes
Ildr1	-0.704245	0.00168775	0.00429163	down	yes
Cd86	0.98492	0.0136371	0.0293655	up	yes
Kpna1	-0.599401	5.32254e-09	2.55343e-08	down	yes
Pros1	0.813877	2.74982e-12	1.73897e-11	up	yes
Psmg1	-0.807026	2.70901e-09	1.32826e-08	down	yes
Chaf1b	-1.3936	1.51396e-26	2.31715e-25	down	yes
Runx1	1.25777	1.35412e-31	2.69112e-30	up	yes
Donson	-0.940842	7.43106e-09	3.52053e-08	down	yes
Gart	-1.28974	1.52243e-62	1.21486e-60	down	yes
Ifngr2	1.17749	3.28168e-36	8.14847e-35	up	yes
Il10rb	1.21083	9.74648e-11	5.4513e-10	up	yes
Ifnar2	1.03998	1.41914e-16	1.22149e-15	up	yes
Mis18a	-0.734947	7.30208e-07	2.85088e-06	down	yes
Adcy6	1.1597	3.43765e-12	2.16023e-11	up	yes
Enah	-0.799778	1.49993e-18	1.47087e-17	down	yes
Tuba1b	-0.854511	5.36871e-25	7.59429e-24	down	yes
Racgap1	-0.985219	3.51654e-36	8.70064e-35	down	yes
Asic1	-0.989948	3.68899e-07	1.4828e-06	down	yes
Smarcd1	-1.3472	5.41199e-54	2.95427e-52	down	yes
Larp4	-0.9778	3.26812e-19	3.34278e-18	down	yes
Slc4a8	-0.613005	0.000267768	0.000767194	down	yes
Scn8a	-0.743094	0.00087957	0.0023387	down	yes
Nr4a1	1.25209	5.42675e-37	1.40941e-35	up	yes
Krt7	0.952464	2.76678e-10	1.48779e-09	up	yes
Krt18	1.05439	3.14979e-28	5.32358e-27	up	yes
Soat2	1.96	6.83387e-14	4.85311e-13	up	yes
Igfbp6	1.84909	2.49406e-32	5.19355e-31	up	yes
Amhr2	-1.11014	0.000612587	0.00166351	down	yes
Prr13	1.30449	2.03501e-31	4.01378e-30	up	yes
Tarbp2	-0.585488	1.84498e-07	7.64426e-07	down	yes
Sncg	1.21678	1.09522e-07	4.62769e-07	up	yes
Rttn	-0.68604	1.80287e-06	6.73201e-06	down	yes
Cdkn1a	1.25434	9.95627e-57	6.01606e-55	up	yes
Cep89	-0.770801	4.33487e-09	2.09353e-08	down	yes
Abcc1	1.38615	2.27807e-34	5.16569e-33	up	yes
Fhl1	1.09584	5.74242e-43	1.93328e-41	up	yes
Msrb2	-1.07417	2.08271e-06	7.72454e-06	down	yes
Rfc2	-0.92642	8.45333e-16	6.90636e-15	down	yes
Prmt5	-1.1342	2.6784e-49	1.18929e-47	down	yes
Wrb	-0.842025	1.37789e-14	1.03529e-13	down	yes
Ivns1abp	-0.643052	4.83145e-10	2.53797e-09	down	yes
Rpp14	-0.777903	6.90309e-14	4.90061e-13	down	yes
Bsg	0.890512	1.76225e-17	1.60958e-16	up	yes
P3h3	1.68967	9.15936e-69	9.16242e-67	up	yes
Il15ra	1.3641	1.08182e-05	3.73661e-05	up	yes
Serinc2	1.02891	1.65011e-16	1.41273e-15	up	yes
Kcnk5	-2.24856	8.57934e-59	5.82365e-57	down	yes
Parp3	1.32918	4.67027e-28	7.80507e-27	up	yes
Acy1	-0.611479	3.16791e-07	1.28008e-06	down	yes
Twf2	-0.972549	1.31228e-10	7.25047e-10	down	yes
Zfp605	-0.592913	0.000410927	0.00114291	down	yes
Mx2	0.700268	0.000513919	0.00140876	up	yes
Clec4n	1.04077	2.61121e-11	1.52749e-10	up	yes
Tmem176a	1.07414	3.41707e-18	3.25767e-17	up	yes
Dlx2	1.77981	1.05089e-05	3.63335e-05	up	yes
Slc17a9	-0.805521	0.00107283	0.00281321	down	yes
Esx1	-1.06659	3.9916e-05	0.00012827	down	yes
Rab12	0.729785	1.06688e-10	5.94016e-10	up	yes
Celsr3	-1.10553	2.27431e-11	1.33827e-10	down	yes
Prph	0.82729	1.4338e-09	7.23197e-09	up	yes
Cdca3	-1.33663	5.25063e-28	8.72615e-27	down	yes
C1qtnf12	0.979655	3.03866e-11	1.76863e-10	up	yes
Rhebl1	-1.64656	2.48538e-19	2.56729e-18	down	yes
Sfi1	1.28766	5.10532e-16	4.23391e-15	up	yes
Synj2	1.24845	7.16608e-25	1.00551e-23	up	yes
Rsph3b	1.16211	2.39899e-08	1.07769e-07	up	yes
Park2	-1.24982	0.000215948	0.00062645	down	yes
Agpat4	0.918706	5.31473e-17	4.69038e-16	up	yes
Igf2r	0.779114	7.609e-08	3.25987e-07	up	yes
Acat2	-1.48804	2.14696e-29	3.83645e-28	down	yes
Chd1	-0.64329	1.86309e-11	1.10564e-10	down	yes
Pde10a	1.26738	7.48007e-11	4.21866e-10	up	yes
1700010I14Rik	1.25312	3.72942e-05	0.000120605	up	yes
Thbs2	0.655533	7.61024e-09	3.5989e-08	up	yes
Smoc2	1.57463	1.05987e-46	4.1888e-45	up	yes
Zscan10	-2.18883	1.19855e-91	2.34188e-89	down	yes
Mmp25	-1.41643	3.99098e-10	2.11668e-09	down	yes
Hcfc1r1	1.61153	3.33248e-38	9.1674e-37	up	yes
Tnfrsf12a	1.3581	4.92877e-25	6.98615e-24	up	yes
Pkmyt1	-0.782383	5.56245e-10	2.90808e-09	down	yes
Paqr4	0.769846	0.000113837	0.000344653	up	yes
Pla2g7	1.17543	7.69552e-15	5.86814e-14	up	yes
Tbc1d5	0.709822	5.23492e-07	2.07246e-06	up	yes
Cdc5l	-1.84127	5.59361e-132	5.31571e-129	down	yes
Spats1	-1.45821	0.00333233	0.00806822	down	yes
Aars2	-0.592449	1.31933e-07	5.53104e-07	down	yes
Sgo1	-0.918826	8.75196e-21	9.89066e-20	down	yes
Slc29a1	-1.37873	2.0403e-61	1.56251e-59	down	yes
Hsp90ab1	-0.82365	2.2021e-34	5.00427e-33	down	yes
Vegfa	1.60148	5.16158e-93	1.09003e-90	up	yes
Gtpbp2	1.41737	4.99144e-44	1.75684e-42	up	yes
Enpp5	1.34843	3.77559e-20	4.09421e-19	up	yes
Cyp39a1	-0.645353	0.00820013	0.0184503	down	yes
Calcr	-3.92356	1.52117e-06	5.72719e-06	down	yes
Rsph9	1.31989	0.00159101	0.00406046	up	yes
Ptk7	0.814872	4.32024e-25	6.1361e-24	up	yes
Ubr2	0.760672	4.53865e-11	2.60686e-10	up	yes
Guca1b	-0.990313	0.0244411	0.0497945	down	yes
Taf8	-0.912926	9.05355e-16	7.39097e-15	down	yes
Pgc	-2.28082	0.000120245	0.000362398	down	yes
Bysl	-0.86227	8.06018e-20	8.57579e-19	down	yes
Tfeb	-0.896897	1.21581e-08	5.62241e-08	down	yes
Trem2	0.650971	0.00427868	0.0101676	up	yes
Ppil1	-1.73179	1.34199e-52	6.97934e-51	down	yes
Cpne5	-1.6241	3.67855e-07	1.47899e-06	down	yes
Mtch1	0.766199	2.44827e-15	1.93666e-14	up	yes
Abcg1	-1.30432	1.54796e-13	1.0713e-12	down	yes
Rsph1	-0.842809	0.000329532	0.000930011	down	yes
Slc37a1	-2.06859	1.29901e-20	1.45e-19	down	yes
Wdr4	-0.666958	6.32166e-09	3.01613e-08	down	yes
Cbs	-1.19472	2.0746e-20	2.28403e-19	down	yes
Epb41l3	1.55841	2.04555e-87	3.62427e-85	up	yes
Akap8	-1.10833	1.41018e-47	5.82662e-46	down	yes
Myl12a	0.905406	5.18229e-18	4.89148e-17	up	yes
Myom1	1.74246	1.24639e-14	9.41072e-14	up	yes
Emilin2	1.10674	2.91642e-14	2.13343e-13	up	yes
Cyp4f13	0.72534	6.97094e-05	0.000217557	up	yes
Ndc80	-0.599791	7.93883e-07	3.08565e-06	down	yes
Clip4	0.62839	0.000834844	0.00222771	up	yes
Lbh	1.51353	1.88123e-78	2.48929e-76	up	yes
Galnt14	1.423	1.28919e-05	4.41421e-05	up	yes
Xdh	0.831392	0.00566907	0.0131693	up	yes
Dpy30	-1.3148	5.39832e-28	8.95025e-27	down	yes
Birc6	-0.658535	3.93317e-06	1.41924e-05	down	yes
Crim1	2.10489	1.78742e-109	7.18646e-107	up	yes
Ttc27	-1.09657	1.62048e-31	3.20524e-30	down	yes
Cebpz	-1.01032	1.55781e-33	3.42112e-32	down	yes
Pja2	1.00361	1.74957e-19	1.82617e-18	up	yes
Qpct	1.34629	4.87073e-08	2.12239e-07	up	yes
Cyp1b1	1.51299	4.04059e-57	2.47732e-55	up	yes
Srsf7	-1.1778	1.37324e-39	4.04941e-38	down	yes
Cacna1h	1.36194	5.5239e-12	3.41277e-11	up	yes
Lrpprc	-0.687975	1.55623e-14	1.1645e-13	down	yes
Abca3	1.08628	3.368e-11	1.95271e-10	up	yes
Six2	1.83818	1.56779e-08	7.17081e-08	up	yes
Srbd1	-1.05378	3.0906e-26	4.64189e-25	down	yes
Epas1	-0.826768	4.20767e-12	2.6291e-11	down	yes
Mlst8	-0.707856	0.000980032	0.00258576	down	yes
Rhoq	1.07791	1.20425e-29	2.18363e-28	up	yes
Mcfd2	0.648301	6.98909e-13	4.6197e-12	up	yes
Msh2	-1.77386	1.0279e-110	4.38576e-108	down	yes
Mapk8ip3	1.14293	1.02937e-40	3.17888e-39	up	yes
Hn1l	-0.922198	6.46244e-34	1.43887e-32	down	yes
St6gal2	-3.47128	5.95466e-06	2.11329e-05	down	yes
Pot1b	-1.26698	1.30384e-18	1.2834e-17	down	yes
Tmem8	-1.34946	2.00074e-25	2.88082e-24	down	yes
Fam234a	0.760296	1.53985e-13	1.06637e-12	up	yes
Dusp1	1.00504	4.51667e-29	7.97552e-28	up	yes
Phf1	0.690893	1.75269e-05	5.89883e-05	up	yes
Rfx2	-1.88028	5.6596e-40	1.69521e-38	down	yes
1700061G19Rik	-0.861699	4.69994e-07	1.87272e-06	down	yes
Nudt3	0.637403	6.56873e-09	3.12759e-08	up	yes
Zfp523	0.894925	3.12839e-09	1.52673e-08	up	yes
Fkbp5	-1.32857	1.30187e-56	7.79889e-55	down	yes
Cul2	-0.633348	1.56508e-14	1.17028e-13	down	yes
Zeb1	1.03386	2.18343e-25	3.13523e-24	up	yes
Thada	-0.922769	1.58302e-14	1.18327e-13	down	yes
Polr2d	-0.789135	1.24135e-07	5.21561e-07	down	yes
Syt4	-0.873634	0.00889055	0.0198882	down	yes
Slc39a6	0.784833	1.16371e-13	8.14516e-13	up	yes
Thoc1	-0.631798	3.00137e-08	1.3365e-07	down	yes
Esco1	-0.650203	3.54329e-09	1.72358e-08	down	yes
Adamts10	0.984446	1.01585e-15	8.26393e-15	up	yes
Myo1f	-1.3509	4.1764e-17	3.7235e-16	down	yes
Cdh2	1.40259	1.59351e-48	6.79909e-47	up	yes
Pfdn6	-0.755734	3.30015e-07	1.33172e-06	down	yes
Wdr46	-0.786658	1.16005e-17	1.07362e-16	down	yes
Rnf138	-0.731334	2.71544e-16	2.30031e-15	down	yes
Col11a2	1.25885	1.41362e-05	4.81345e-05	up	yes
Dsc2	0.749125	0.000154079	0.000456472	up	yes
Psmb8	0.930514	0.0113553	0.0248617	up	yes
Tap2	1.12339	1.97672e-08	8.96469e-08	up	yes
Psd2	1.4758	0.000156235	0.000462204	up	yes
Tmem173	1.05402	1.12976e-15	9.16569e-15	up	yes
Dnajc18	0.79949	2.23844e-11	1.31828e-10	up	yes
Spata24	0.883416	2.96572e-05	9.72312e-05	up	yes
Slc23a1	-1.02771	2.45689e-06	9.0545e-06	down	yes
Sil1	1.12794	2.37484e-23	3.08966e-22	up	yes
Etf1	-0.83452	1.90804e-25	2.75114e-24	down	yes
Epb41l4a	-1.16372	2.70758e-28	4.59849e-27	down	yes
Stard4	-0.927829	3.23571e-14	2.35875e-13	down	yes
Tslp	0.972637	0.000863061	0.00229831	up	yes
Bin1	1.16774	3.82313e-35	8.97084e-34	up	yes
Map3k2	0.587568	0.00202207	0.00507385	up	yes
Proc	-2.74909	1.97996e-06	7.35779e-06	down	yes
Lims2	2.88409	4.92416e-30	9.10252e-29	up	yes
Ltb	-1.75458	9.60273e-07	3.69936e-06	down	yes
Wdr33	-0.740474	4.4507e-16	3.71757e-15	down	yes
Lta	1.85323	0.00260157	0.00641659	up	yes
Pou5f1	-1.95279	6.45835e-57	3.92514e-55	down	yes
Psors1c2	-1.27364	0.0208063	0.0431174	down	yes
Zfp521	1.16174	1.15416e-09	5.85822e-09	up	yes
Lama3	-0.818193	2.03412e-05	6.7935e-05	down	yes
Dhx16	-0.744152	3.79168e-17	3.39062e-16	down	yes
Ttc39c	1.1062	2.26091e-11	1.33077e-10	up	yes
Spry4	-1.2915	3.69123e-34	8.28921e-33	down	yes
Nr3c1	0.87934	8.26057e-12	5.02046e-11	up	yes
Gm8615	1.35668	4.47362e-15	3.475e-14	up	yes
Diaph1	-0.988347	4.67478e-23	5.99237e-22	down	yes
H2-M5	-2.56451	1.42468e-29	2.56775e-28	down	yes
Dcp2	-1.21573	3.76825e-21	4.35024e-20	down	yes
Mal2	-1.21043	4.61823e-06	1.65558e-05	down	yes
Hbegf	1.03298	1.44059e-34	3.29885e-33	up	yes
Rbm27	-1.06111	1.29951e-30	2.47439e-29	down	yes
Tcerg1	-0.904725	8.72793e-25	1.21488e-23	down	yes
Dpysl3	0.89753	1.26521e-12	8.20206e-12	up	yes
Jakmip2	-1.23744	0.000636001	0.00172396	down	yes
Spink1	-3.98815	0.000105833	0.000322167	down	yes
Dtwd2	-1.51249	1.65935e-17	1.51825e-16	down	yes
Rab27b	1.07578	0.000119041	0.000359237	up	yes
Mbd2	1.09885	8.1837e-25	1.14217e-23	up	yes
Sec11c	0.684868	0.000341683	0.000961968	up	yes
Gnal	0.716497	0.00451605	0.0106867	up	yes
Impa2	-1.24381	5.69357e-21	6.50467e-20	down	yes
Lox	2.10005	5.09844e-96	1.21128e-93	up	yes
Prelid3a	-1.84119	2.87998e-22	3.54604e-21	down	yes
Snx24	0.870624	1.70594e-12	1.09573e-11	up	yes
Psmg2	-0.615878	1.4028e-06	5.30061e-06	down	yes
Ppic	1.26011	1.44723e-43	4.9602e-42	up	yes
Ptpn2	-0.767725	1.20298e-16	1.04187e-15	down	yes
Cep192	-0.868267	2.65905e-12	1.68361e-11	down	yes
Ldlrad4	1.14377	4.8146e-16	4.00394e-15	up	yes
Setbp1	0.815964	0.000491602	0.00135289	up	yes
Me2	-0.695287	4.67867e-15	3.62688e-14	down	yes
Sall3	-1.55672	3.00986e-16	2.54045e-15	down	yes
Nedd4l	0.683261	5.03623e-11	2.8792e-10	up	yes
Lmnb1	-1.5766	3.15761e-76	4.00098e-74	down	yes
Megf10	1.4205	1.37199e-08	6.30837e-08	up	yes
Prrc1	1.06286	1.4463e-27	2.33316e-26	up	yes
Fbn2	1.60463	6.37677e-19	6.40958e-18	up	yes
Slc27a6	2.58869	3.47666e-22	4.26314e-21	up	yes
Dctn4	0.674058	1.28957e-09	6.52811e-09	up	yes
Tcof1	-0.939544	4.21728e-31	8.1791e-30	down	yes
Cdx1	-1.3892	7.1903e-09	3.41188e-08	down	yes
Pdgfrb	1.56311	1.70897e-58	1.12005e-56	up	yes
Gnaq	0.686964	1.10519e-08	5.13243e-08	up	yes
Tle4	-1.71992	1.63365e-76	2.0826e-74	down	yes
Timm21	-0.615715	9.32092e-05	0.000286198	down	yes
Anxa1	1.48674	5.03196e-52	2.49889e-50	up	yes
Incenp	-1.1266	7.88344e-36	1.91206e-34	down	yes
Fth1	0.974636	8.05855e-26	1.18398e-24	up	yes
Fads3	2.03175	4.77739e-113	2.27002e-110	up	yes
Tmem216	-0.696305	0.000363085	0.00101838	down	yes
Ms4a7	0.592903	0.0229005	0.0469666	up	yes
Gna14	-1.56698	1.8773e-07	7.77049e-07	down	yes
Pcsk5	1.04492	1.3073e-05	4.47182e-05	up	yes
Ostf1	1.00805	2.06909e-16	1.76277e-15	up	yes
Carnmt1	-0.87626	1.29511e-15	1.04584e-14	down	yes
Prpf19	-0.597034	3.22458e-10	1.72244e-09	down	yes
Tmem132a	0.66399	3.03814e-11	1.76863e-10	up	yes
Pga5	-1.22389	0.0122823	0.026743	down	yes
Syt7	-0.896194	1.32847e-05	4.5368e-05	down	yes
Aldh1a7	2.3932	0.000655413	0.00177313	up	yes
Tmem2	-0.911524	6.72083e-10	3.48406e-09	down	yes
Naa40	-0.735657	1.74954e-13	1.20599e-12	down	yes
Cdc42bpg	0.624659	1.62447e-10	8.9048e-10	up	yes
Ehd1	0.669345	4.23848e-14	3.05565e-13	up	yes
Stambpl1	1.25862	3.55118e-26	5.31456e-25	up	yes
Ppp2r5b	0.740632	7.52835e-14	5.32821e-13	up	yes
Fas	1.51867	1.37908e-24	1.90188e-23	up	yes
Lipa	1.00422	1.68497e-22	2.08571e-21	up	yes
Ak3	1.06365	1.72095e-25	2.48823e-24	up	yes
Rcl1	-1.07079	3.24615e-28	5.47758e-27	down	yes
Snx15	0.66711	6.98525e-06	2.46357e-05	up	yes
Jak2	1.03489	4.71873e-13	3.15291e-12	up	yes
Cdca5	-1.73587	1.01093e-64	8.66213e-63	down	yes
Tnfrsf25	-1.76545	0.00644826	0.0148131	down	yes
Kif20b	-1.28461	7.97292e-44	2.7828e-42	down	yes
Tm7sf2	-0.587468	0.00524124	0.0122516	down	yes
Rpp30	-0.736132	1.56006e-06	5.86518e-06	down	yes
Ankrd1	1.7579	7.57234e-72	8.51156e-70	up	yes
Il33	-0.694909	0.00864402	0.019374	down	yes
Tjp2	-1.39092	6.75163e-64	5.55734e-62	down	yes
Gldc	-1.99056	4.53281e-121	2.70764e-118	down	yes
Pola2	-1.38898	2.53924e-52	1.28854e-50	down	yes
Coro1b	0.729751	2.47751e-14	1.82771e-13	up	yes
Dmrt1	-2.11078	1.53901e-46	6.02548e-45	down	yes
Tmem134	0.897262	2.69307e-13	1.8358e-12	up	yes
Cst6	1.1027	0.00697503	0.0158991	up	yes
Pitpnm1	1.06903	3.7807e-20	4.09762e-19	up	yes
Sf3b2	-0.586114	1.66462e-12	1.07051e-11	down	yes
Pold4	1.59058	6.18459e-28	1.02214e-26	up	yes
Acy3	1.03694	1.77931e-05	5.98359e-05	up	yes
Pip5k1b	-1.53811	8.86216e-08	3.7774e-07	down	yes
Yif1a	0.869363	7.11221e-12	4.35035e-11	up	yes
Rin1	1.56482	4.11793e-35	9.63015e-34	up	yes
Aldh3b1	0.97709	0.000105268	0.000320495	up	yes
Asah2	1.69757	2.16126e-26	3.28145e-25	up	yes
Slc29a2	-1.04475	1.13413e-13	7.94613e-13	down	yes
Pcx	0.886693	1.01687e-11	6.13555e-11	up	yes
Apba1	1.16819	2.1805e-05	7.26035e-05	up	yes
Papss2	1.94248	3.35506e-46	1.28941e-44	up	yes
Mrpl11	-1.15734	3.19318e-21	3.70887e-20	down	yes
Tesmin	-1.20158	0.00740645	0.0167874	down	yes
Ppp6r3	-0.803772	3.73356e-17	3.3415e-16	down	yes
Efemp2	1.61628	2.93746e-88	5.34031e-86	up	yes
Fosl1	1.58956	2.6843e-51	1.27258e-49	up	yes
Drap1	1.03696	4.66179e-13	3.11785e-12	up	yes
Smarca2	1.19971	8.90885e-21	1.00625e-19	up	yes
Ovol1	-2.5558	0.0084081	0.0188816	down	yes
Vldlr	1.9353	1.74022e-48	7.39487e-47	up	yes
Kat5	-0.649944	7.02017e-08	3.01687e-07	down	yes
Rela	0.762358	3.44305e-14	2.50466e-13	up	yes
Ehbp1l1	1.51758	3.36482e-64	2.80272e-62	up	yes
Ltbp3	1.68449	1.79053e-59	1.26468e-57	up	yes
Capn1	0.606062	2.49096e-10	1.34466e-09	up	yes
Sf1	-0.614032	1.0774e-16	9.36991e-16	down	yes
Rps6ka4	0.973177	2.67067e-19	2.75052e-18	up	yes
Prdx5	0.909392	4.86809e-11	2.78613e-10	up	yes
Esrra	0.702668	1.86309e-07	7.71623e-07	up	yes
Gpr137	1.07282	3.29382e-13	2.23005e-12	up	yes
Dnajc4	0.787116	2.13593e-06	7.91208e-06	up	yes
Stip1	-0.863187	1.77325e-26	2.70016e-25	down	yes
Rcor2	-2.01413	4.50873e-86	7.48127e-84	down	yes
Smc3	-1.23532	5.65582e-45	2.07814e-43	down	yes
Hhex	-0.780934	0.00102327	0.00269	down	yes
Cep55	-0.608938	1.86869e-09	9.29103e-09	down	yes
Plce1	-0.742321	1.97731e-05	6.61329e-05	down	yes
Noc3l	-0.994297	5.79748e-30	1.0698e-28	down	yes
Hells	-1.78796	1.3507e-96	3.32224e-94	down	yes
Sorbs1	1.42351	0.000179301	0.000525537	up	yes
Aldh18a1	0.784329	2.94166e-26	4.42138e-25	up	yes
Ccnj	-1.06295	5.84734e-10	3.04712e-09	down	yes
Add3	-0.907651	4.56719e-17	4.05634e-16	down	yes
Sfxn2	-1.35282	5.91633e-11	3.37221e-10	down	yes
Pdcd11	-1.03157	9.25822e-36	2.23512e-34	down	yes
Taf5	-1.17654	5.28367e-16	4.38008e-15	down	yes
Pcgf6	-1.25029	1.74625e-35	4.16293e-34	down	yes
Nr0b1	-1.60742	1.70668e-52	8.78855e-51	down	yes
Gsto1	1.20336	1.3497e-29	2.43891e-28	up	yes
Gsto2	1.95467	2.29768e-08	1.03373e-07	up	yes
Casp7	0.904699	3.22728e-10	1.72344e-09	up	yes
Tdrd1	-0.721898	0.00635048	0.0146093	down	yes
Vwa2	-1.04826	5.73089e-06	2.03768e-05	down	yes
Afap1l2	2.07729	2.44341e-46	9.46008e-45	up	yes
Ablim1	1.4158	2.23642e-19	2.32159e-18	up	yes
Trub1	-0.821207	2.86765e-14	2.10291e-13	down	yes
Slc18a2	0.661604	0.0187213	0.0392152	up	yes
Ints4	-0.838805	2.22643e-21	2.61066e-20	down	yes
Alyref	-0.914287	9.43017e-14	6.63827e-13	down	yes
Pcyt2	-1.01662	1.98208e-12	1.26649e-11	down	yes
Sirt7	0.709735	4.02179e-07	1.61141e-06	up	yes
Aspscr1	-0.651902	1.27727e-08	5.88839e-08	down	yes
Maged1	0.740814	6.62894e-22	7.98336e-21	up	yes
Fasn	-1.73045	8.40841e-47	3.33576e-45	down	yes
Arhgap19	-1.46776	1.10888e-64	9.42417e-63	down	yes
Dus1l	-0.840454	3.24852e-19	3.32436e-18	down	yes
Slc16a3	0.778682	2.43786e-14	1.7991e-13	up	yes
Rab40b	1.63282	0.00220717	0.00550265	up	yes
Ubtd1	0.895286	7.50267e-13	4.94665e-12	up	yes
Hoga1	1.50195	2.69231e-05	8.87686e-05	up	yes
Loxl4	1.46106	9.62535e-21	1.08367e-19	up	yes
Cwf19l1	-0.768364	4.62231e-11	2.65199e-10	down	yes
Scd3	-1.66685	0.00700545	0.0159633	down	yes
Scd2	-1.32012	7.97145e-28	1.30816e-26	down	yes
Twnk	-0.967898	3.28757e-22	4.03601e-21	down	yes
Sfxn3	1.49575	1.95383e-58	1.27652e-56	up	yes
Kazald1	1.43505	1.73075e-06	6.47662e-06	up	yes
Fgf8	-3.96031	4.50151e-09	2.17101e-08	down	yes
Kcnip2	-1.70865	6.27052e-05	0.000196991	down	yes
Mfsd13a	-1.45764	3.39894e-36	8.42962e-35	down	yes
Hexa	1.39316	1.35344e-58	8.983e-57	up	yes
Parp6	0.72329	1.61707e-07	6.74139e-07	up	yes
Fyco1	0.993892	7.17493e-10	3.70402e-09	up	yes
Zfhx4	0.954891	2.6449e-06	9.71484e-06	up	yes
Ribc1	-0.8148	0.00111552	0.00291746	down	yes
Fam120c	1.20969	8.26955e-05	0.000255681	up	yes
Tsr2	-0.687326	2.64866e-08	1.18501e-07	down	yes
Fgd1	-1.03454	1.25397e-14	9.46111e-14	down	yes
Maged2	0.991276	7.08567e-29	1.24071e-27	up	yes
Apex2	-1.12239	6.56051e-13	4.3419e-12	down	yes
Tro	-0.892333	2.31947e-09	1.14236e-08	down	yes
Flnb	1.13899	5.0605e-16	4.19841e-15	up	yes
Sat1	0.878516	3.7895e-11	2.18739e-10	up	yes
Jph3	-1.17953	1.68004e-05	5.66526e-05	down	yes
Sp4	-0.733689	4.49614e-05	0.0001436	down	yes
Atp10a	-0.892003	1.15351e-10	6.40373e-10	down	yes
Padi3	-1.12077	6.86516e-05	0.000214416	down	yes
Padi4	-1.32538	3.91101e-05	0.000125874	down	yes
Itga7	1.06126	5.87613e-14	4.19148e-13	up	yes
Cd63	1.27812	7.53209e-28	1.23703e-26	up	yes
Gdf11	0.962448	1.00246e-10	5.60238e-10	up	yes
Mmp19	1.22342	4.15372e-17	3.70486e-16	up	yes
Cdk2	-0.968804	6.76009e-23	8.58125e-22	down	yes
Pmel	-1.32518	1.99639e-05	6.67283e-05	down	yes
Pa2g4	-1.00363	1.23835e-43	4.29543e-42	down	yes
Esyt1	1.00342	2.55179e-26	3.85201e-25	up	yes
Smarcc2	0.643421	1.48311e-13	1.02844e-12	up	yes
Cdh9	-5.7966	8.32403e-06	2.91021e-05	down	yes
Il23a	0.969548	0.000502841	0.00138128	up	yes
Mip	-2.42776	0.0128312	0.0278135	down	yes
Prim1	-1.57482	3.3659e-48	1.41591e-46	down	yes
Nab2	1.60694	2.55488e-38	7.1125e-37	up	yes
Gli1	-0.939922	5.40579e-14	3.87184e-13	down	yes
Ddit3	2.38297	1.81734e-86	3.16626e-84	up	yes
Dctn2	0.608909	4.36728e-12	2.72313e-11	up	yes
Agap2	-1.26743	0.0132428	0.0286138	down	yes
Pias2	-0.808815	9.14041e-23	1.1512e-21	down	yes
Rnf165	-1.55205	1.37563e-22	1.71499e-21	down	yes
Avil	1.31154	0.00392396	0.00938008	up	yes
Atp23	-0.810916	1.59747e-05	5.39988e-05	down	yes
Clns1a	-0.933174	1.46036e-28	2.5212e-27	down	yes
Nnt	-2.04656	0.0112615	0.0246875	down	yes
Adam8	0.947335	6.3093e-14	4.49433e-13	up	yes
Inpp5a	0.711834	2.12074e-13	1.44991e-12	up	yes
Syce1	-1.02851	1.98266e-05	6.6301e-05	down	yes
Urah	-1.49657	4.82347e-11	2.76286e-10	down	yes
Bet1l	0.718256	1.50217e-06	5.65972e-06	up	yes
Ifitm1	-3.39453	1.40259e-104	4.80722e-102	down	yes
Sigirr	-0.832483	3.98227e-05	0.000128009	down	yes
Irf7	0.8096	7.44178e-09	3.52402e-08	up	yes
Eps8l2	0.967498	2.67215e-06	9.80462e-06	up	yes
Cd151	0.819616	3.23007e-21	3.74756e-20	up	yes
Tspan4	0.807327	3.98601e-16	3.34144e-15	up	yes
Chid1	1.15703	5.31271e-26	7.87193e-25	up	yes
Muc2	3.3445	0.000800729	0.00214434	up	yes
Farp1	1.50606	2.29834e-51	1.09707e-49	up	yes
Slc15a1	-2.0272	2.9889e-05	9.79603e-05	down	yes
Tk1	-1.40209	4.93432e-33	1.05699e-31	down	yes
Cbx2	-1.11314	2.33263e-18	2.25571e-17	down	yes
Cbx8	1.42039	1.28878e-06	4.88744e-06	up	yes
Gaa	1.41304	6.52508e-61	4.87214e-59	up	yes
Eif4a3	-0.782147	6.31521e-13	4.18353e-12	down	yes
Pde8a	1.15265	4.51136e-16	3.76222e-15	up	yes
Cpeb1	0.91735	6.58469e-16	5.41353e-15	up	yes
Tma16	-0.753066	4.33182e-15	3.37175e-14	down	yes
Dach2	1.40995	1.38745e-08	6.37805e-08	up	yes
Klhl4	-2.7885	0.0193993	0.0405136	down	yes
Map3k7cl	1.9124	2.48701e-09	1.22314e-08	up	yes
Phf6	-0.730082	5.85983e-13	3.88945e-12	down	yes
Shisa5	1.08687	5.16747e-44	1.81574e-42	up	yes
Pfkfb4	0.840366	2.91266e-05	9.55929e-05	up	yes
Col7a1	1.30076	1.12216e-34	2.57812e-33	up	yes
Arhgef9	1.40491	5.8468e-12	3.60481e-11	up	yes
Cnksr2	-1.03128	0.00415171	0.00988721	down	yes
Rps6ka6	-2.63407	1.52043e-107	5.77957e-105	down	yes
Alox5	0.676227	0.000141321	0.000421423	up	yes
Wdr73	-1.03717	1.11386e-15	9.04016e-15	down	yes
Slc28a1	-1.52503	6.16281e-21	7.02158e-20	down	yes
Mettl26	0.779453	5.20346e-06	1.85583e-05	up	yes
Rhot2	-0.857615	1.74924e-08	7.96242e-08	down	yes
Sdc3	1.46072	1.44318e-44	5.21115e-43	up	yes
Il6	0.725875	0.004828	0.011367	up	yes
Tyms	-1.27693	3.88221e-29	6.86678e-28	down	yes
Plk4	-0.763253	1.13714e-14	8.60448e-14	down	yes
Mfsd8	0.591975	0.00377392	0.0090421	up	yes
Jade1	-0.646223	4.31224e-08	1.8869e-07	down	yes
Ly96	1.56129	0.000104932	0.000319613	up	yes
Itih5	1.25383	0.000545687	0.00148977	up	yes
Exosc7	-1.43637	2.86409e-17	2.58435e-16	down	yes
Slco3a1	1.08467	4.19119e-16	3.50781e-15	up	yes
Pgm2	0.972424	1.27569e-27	2.06591e-26	up	yes
Ccr1	1.00152	4.11065e-05	0.000131873	up	yes
Itgb1	1.32711	3.43522e-44	1.22143e-42	up	yes
Nrp1	1.29194	6.47753e-19	6.5046e-18	up	yes
Homer2	-1.0701	1.04676e-08	4.8719e-08	down	yes
Nudt5	-0.612849	1.65385e-09	8.27993e-09	down	yes
Zfp282	0.623469	4.64776e-06	1.66559e-05	up	yes
[truncated: 26,697 more rows]

## Sheet: 20%GI vs Control
GeneName	log2(FC)	P value	padj	Up/Down	Significant
Ngfr	1.03125	1.51664e-18	9.58793e-17	up	yes
Wnt3	-1.39032	5.72866e-07	7.37257e-06	down	yes
Btbd17	-1.77743	0.0098453	0.0373149	down	yes
Itgb2	-0.707496	0.00162706	0.00820133	down	yes
Cdh4	1.0681	1.5795e-07	2.26751e-06	up	yes
Ckmt1	-1.11126	1.02184e-06	1.25635e-05	down	yes
Bcl6b	-1.32644	4.45508e-15	1.91712e-13	down	yes
Mx1	-3.48466	0.00141524	0.00730375	down	yes
Pparg	1.99993	0.000173262	0.00119578	up	yes
2019-09-01	0.66144	2.46902e-09	4.97379e-08	up	yes
Pdgfb	-0.591402	0.0118414	0.0433394	down	yes
Gpa33	1.48281	5.35688e-62	3.88039e-59	up	yes
Sox9	0.862542	7.29911e-05	0.00055607	up	yes
Cd52	-1.66666	0.00416431	0.0183608	down	yes
Loxl3	-1.68114	1.37948e-114	5.99557e-111	down	yes
Aire	-0.645873	7.65917e-05	0.00057969	down	yes
Tcf7	-0.949756	3.45577e-30	5.72176e-28	down	yes
Slc5a5	-1.08713	8.35666e-11	2.10551e-09	down	yes
Car4	-1.35398	1.63754e-20	1.20629e-18	down	yes
Ccl3	-1.62246	8.76647e-05	0.000654099	down	yes
Oas1c	-1.47974	0.00128656	0.00672689	down	yes
Hpn	-1.44512	6.08875e-10	1.34845e-08	down	yes
Fndc5	-2.08529	6.74378e-06	6.79987e-05	down	yes
Acp5	-0.854414	0.00186095	0.00919629	down	yes
Cnn1	-0.818343	4.55388e-16	2.20527e-14	down	yes
Smg5	0.608253	4.10105e-29	5.8923e-27	up	yes
Cyp51	-0.715548	4.05692e-20	2.89056e-18	down	yes
Tubb6	-0.760971	4.61385e-29	6.57474e-27	down	yes
Irx2	0.636513	0.00016991	0.00117637	up	yes
Dlx3	-1.00023	0.010139	0.038087	down	yes
Itfg2	0.688484	7.76821e-10	1.69024e-08	up	yes
Csn3	-2.54616	2.54013e-19	1.70502e-17	down	yes
Gstt1	-1.41896	0.000712312	0.00406048	down	yes
Tspan33	-1.23947	3.93705e-05	0.000322097	down	yes
Nfix	0.637794	1.84262e-16	9.23169e-15	up	yes
Slc1a5	0.71637	7.13275e-37	1.79714e-34	up	yes
Grik3	0.962222	1.35315e-14	5.52218e-13	up	yes
Blvra	-0.721755	1.38829e-05	0.000127834	down	yes
Trappc6a	-0.636278	0.0014539	0.00747369	down	yes
Ccne1	-0.613871	5.99851e-24	5.92524e-22	down	yes
Hsf2bp	-0.815735	5.4357e-11	1.39586e-09	down	yes
Bbc3	-0.670353	1.50644e-07	2.1734e-06	down	yes
Mybpc3	2.35062	0.0104225	0.03895	up	yes
Clgn	-1.14619	1.18225e-07	1.74477e-06	down	yes
Ppm1j	-0.607564	3.62198e-05	0.000299136	down	yes
Angptl4	-0.589672	1.26168e-05	0.000117296	down	yes
Rec8	-0.9604	3.14846e-12	9.82691e-11	down	yes
Ncan	-0.827942	5.36111e-06	5.571e-05	down	yes
Bmp8b	-0.975862	2.21801e-06	2.53019e-05	down	yes
Dyrk1b	0.722139	1.99283e-06	2.30508e-05	up	yes
Rgs20	-2.24645	5.4117e-06	5.61686e-05	down	yes
Ikzf4	0.729333	0.00353119	0.015933	up	yes
Lcp2	-1.49793	0.0017659	0.00879407	down	yes
Gnmt	-1.41184	0.00126927	0.00665851	down	yes
Jag2	-0.806314	3.12629e-17	1.71453e-15	down	yes
Arrdc2	-0.847469	2.10905e-05	0.000185181	down	yes
Cd36	0.707341	5.72928e-07	7.37257e-06	up	yes
Ap1m1	0.645891	1.32879e-14	5.43552e-13	up	yes
Tbc1d8	-0.663767	5.56077e-06	5.74073e-05	down	yes
Atp8b3	-1.32339	0.000117497	0.000847929	down	yes
Elavl3	-0.593031	0.000213839	0.0014337	down	yes
Dll3	-1.13862	2.74713e-06	3.0654e-05	down	yes
Phyhip	-1.48917	7.78672e-07	9.7883e-06	down	yes
Fosb	0.799164	4.07614e-08	6.60425e-07	up	yes
Crtc1	0.75346	1.82462e-12	5.86341e-11	up	yes
Sec14l2	-0.859563	0.000529118	0.00315999	down	yes
[truncated: 28,330 more rows]

## Sheet: 50%GI vs Control
GeneName	log2(FC)	P value	padj	Up/Down	Significant
[truncated: 28,450 more rows]

[truncated: 3 more sheets: O-DEGs, G-DEGs, Heatmap gene list]
